# Supplementary material for: APEX2 Proximity Proteomics Resolves Flagellum Subdomains and Identifies Flagellum Tip-Specific Proteins in Trypanosoma brucei
Source: mSphere. 2021 Feb 10;6(1):e01090-20. doi: 10.1128/mSphere.01090-20 (PMC8141408; doi:10.1128/mSphere.01090-20)
Supplement: TABLE S4 [file mSphere.01090-20-st004.xlsx]

## Sheet: All Pellets 0313_0623
accession	t-test p-value	q-value	norm spec count 1 (AC1p0313)	norm spec count 2 (DRC1p0313_0623)	norm spec count 3 (29-13p0313_0623)	norm spec count 4 (AC1Δ45p0313)	norm spec count Average 1 (AC1p0313)	norm spec count Average 2 (DRC1p0313_0623)	norm spec count Average 3 (29-13p0313_0623)	norm spec count Average 4 (AC1Δ45p 0313)	avg ratio change 1/2 (AC1/DRC1)	avg ratio change 1/3 (AC1p/29-13p)	avg ratio change 1/4 (AC1p/AC1Δ45p)	DRC1p/29-13p	DRC1p/AC1Δ45p		NSAF-1	NSAF-2	NSAF-3	NSAF-4	NSAF average 1	NSAF average 2	NSAF average 3	NSAF average 4	EMPAI-1	EMPAI-2	EMPAI-3	EMPAI-4	EMPAI-AVG-1	EMPAI-AVG-2	EMPAI-AVG-3	EMPAI-AVG-4	Length	SEQUENCE-COVERAGE-1	SEQUENCE-COVERAGE-2	SEQUENCE-COVERAGE-3	SEQUENCE-COVERAGE-4	MOL_WT-1	MOL_WT-2	MOL_WT-3	MOL_WT-4	PI-1	PI-2	PI-3	PI-4	spec count 1	spec count 2	spec count 3	spec count 4
Tb927.10.12490	0	0	0.0,0.0,	7.598,4.953,7.654,6.103,	0.0,0.0,1.918,5.71,	5.559,5.678,	0	6.57696	1.90716	5.61848	0	0	0	3.44856	1.17059		0.0,0.0,	1.988802E-4,1.2441793E-4,2.0118439E-4,1.6241938E-4,	0.0,0.0,3.6262874E-5,1.06113606E-4,	1.3075428E-4,1.3047911E-4,	0	0.000171725	3.55941e-05	0.000130617	0.0,0.0,	0.503142,0.34586036,0.455459,0.32129562,	0.0,0.0,0.09395635,0.2705741,	0.11943793,0.12201846,	0	0.406439	0.0911326	0.120728	1132	0%,0%,	17.7%,12.9%,16.3%,12.1%,	0%,0%,3.9%,10.4%,	4.9%,5.0%,	0.0,0.0,	127095.0,127095.0,127095.0,127095.0,	0.0,0.0,127095.0,127095.0,	127095.0,127095.0,	0.0,0.0,	7.6,7.6,7.6,7.6,	0.0,0.0,7.6,7.6,	7.6,7.6,	0,0,	13,8,12,10,	0,0,2,6,	4,4,
Tb927.5.4220	0	0	6.187,7.88,	1.753,2.477,1.913,1.831,	5.866,9.141,5.755,4.759,	12.51,8.516,	7.03368	1.99357	6.38017	10.5125	3.52818	1.10243	0.669077	0.312464	0.189638		0.001621994,0.0021150946,	5.1953626E-4,7.042055E-4,5.6935183E-4,5.515762E-4,	0.0013631465,0.0020604027,0.0012314873,0.0010010051,	0.0033303117,0.0022155351,	0.00186854	0.000586167	0.00141401	0.00277292	1.0892961,1.5118864,	1.0892961,1.5118864,0.73780084,0.6982436,	0.5848932,1.0892961,1.1877615,1.1379621,	1.6915348,1.1877615,	1.30059	1.00931	0.999978	1.43965	100	32.0%,40.0%,	32.0%,40.0%,24.0%,23.0%,	20.0%,32.0%,34.0%,33.0%,	43.0%,34.0%,	11142.0,11142.0,	11142.0,11142.0,11142.0,11142.0,	11142.0,11142.0,11142.0,11142.0,	11142.0,11142.0,	11.1,11.1,	11.1,11.1,11.1,11.1,	11.1,11.1,11.1,11.1,	11.1,11.1,	4,5,	3,4,3,3,	2,3,6,5,	9,6,
Reverse_Tb927.3.4370	0	0	0.0,0.0,	0.0,1.238,0.0,0.0,	0.0,0.0,0.0,0.0,	0.0,0.0,	0	0.309578	0	0	0	0	0	#DIV/0!	#DIV/0!		0.0,0.0,	0.0,6.2429564E-5,0.0,0.0,	0.0,0.0,0.0,0.0,	0.0,0.0,	0	1.56074e-05	0	0	0.0,0.0,	0.0,0.14815366,0.0,0.0,	0.0,0.0,0.0,0.0,	0.0,0.0,	0	0.0370384	0	0	564	0%,0%,	0%,6.0%,0%,0%,	0%,0%,0%,0%,	0%,0%,	0.0,0.0,	0.0,63167.0,0.0,0.0,	0.0,0.0,0.0,0.0,	0.0,0.0,	0.0,0.0,	0.0,6.6,0.0,0.0,	0.0,0.0,0.0,0.0,	0.0,0.0,	0,0,	0,2,0,0,	0,0,0,0,	0,0,
Tb927.8.4970	0	0	97.45,124.5,	250.1,221.0,163.3,159.9,	105.6,112.7,66.18,67.57,	120.9,147.6,	110.977	198.59	88.0203	134.267	0.558826	1.26082	0.826545	2.25619	1.47907		0.0042577344,0.0055697486,	0.012353418,0.010475057,0.008097448,0.008028498,	0.0040894393,0.0042352723,0.0023603507,0.0023690453,	0.005365502,0.0064004348,	0.00491374	0.00973861	0.00326353	0.00588297	2.4833732,2.5237086,	4.794287,4.794287,4.5590425,4.4575787,	1.1777098,1.8707807,3.8194785,4.188,	2.548134,3.518559,	2.50354	4.6513	2.76399	3.03335	600	54.2%,54.7%,	76.3%,76.3%,74.5%,73.7%,	33.8%,45.8%,68.3%,71.5%,	55.0%,65.5%,	69597.0,69597.0,	69597.0,69597.0,69597.0,69597.0,	69597.0,69597.0,69597.0,69597.0,	69597.0,69597.0,	6.0,6.0,	6.0,6.0,6.0,6.0,	6.0,6.0,6.0,6.0,	6.0,6.0,	63,79,	428,357,256,262,	36,37,69,71,	87,104,
Tb927.11.2070	0	0	0.0,0.0,	0.0,1.238,1.913,0.0,	0.0,0.0,2.878,3.807,	0.0,0.0,	0	0.787944	1.67109	0	0	0	0	0.471514	#DIV/0!		0.0,0.0,	0.0,2.6276323E-4,4.248894E-4,0.0,	0.0,0.0,4.5951016E-4,5.976149E-4,	0.0,0.0,	0	0.000171913	0.000264281	0	0.0,0.0,	0.0,0.733804,0.92309177,0.0,	0.0,0.0,1.2803419,1.7101917,	0.0,0.0,	0	0.414224	0.747633	0	134	0%,0%,	0%,23.9%,28.4%,0%,	0%,0%,35.8%,43.3%,	0%,0%,	0.0,0.0,	0.0,15308.0,15308.0,0.0,	0.0,0.0,15308.0,15308.0,	0.0,0.0,	0.0,0.0,	0.0,7.8,7.8,0.0,	0.0,0.0,7.8,7.8,	0.0,0.0,	0,0,	0,2,3,0,	0,0,3,4,	0,0,
Reverse_Tb10.v4.0095	0	0	0.0,0.0,	0.0,0.0,0.0,0.0,	0.0,0.0,1.918,0.0,	0.0,0.0,	0	0	0.479585	0	0	0	0	0	#DIV/0!		0.0,0.0,	0.0,0.0,0.0,0.0,	0.0,0.0,8.5519954E-5,0.0,	0.0,0.0,	0	0	2.138e-05	0	0.0,0.0,	0.0,0.0,0.0,0.0,	0.0,0.0,0.22461617,0.0,	0.0,0.0,	0	0	0.056154	0	480	0%,0%,	0%,0%,0%,0%,	0%,0%,8.8%,0%,	0%,0%,	0.0,0.0,	0.0,0.0,0.0,0.0,	0.0,0.0,50284.0,0.0,	0.0,0.0,	0.0,0.0,	0.0,0.0,0.0,0.0,	0.0,0.0,5.6,0.0,	0.0,0.0,	0,0,	0,0,0,0,	0,0,2,0,	0,0,
Tb927.3.3300	0	0	13.92,17.34,	9.351,6.192,12.76,11.6,	26.4,27.42,31.65,26.65,	11.12,14.19,	15.6288	9.97365	28.0301	12.6563	1.56701	0.557571	1.23486	0.355819	0.788036		4.4833985E-4,5.7164714E-4,	3.404005E-4,2.1627932E-4,4.662996E-4,4.291543E-4,	7.5358216E-4,7.593621E-4,8.3208596E-4,6.886521E-4,	3.6367038E-4,4.5363125E-4,	0.000509993	0.000363033	0.000758421	0.000408651	0.39315677,0.4190575,	0.6218101,0.47231245,0.8365383,0.7458222,	0.33045447,0.32434154,1.5234809,1.2181964,	0.34276497,0.40281367,	0.406107	0.669121	0.849118	0.372789	814	14.4%,15.2%,	21.0%,16.8%,26.4%,24.2%,	12.4%,12.2%,40.2%,34.6%,	12.8%,14.7%,	89198.0,89198.0,	89198.0,89198.0,89198.0,89198.0,	89198.0,89198.0,89198.0,89198.0,	89198.0,89198.0,	9.8,9.8,	9.8,9.8,9.8,9.8,	9.8,9.8,9.8,9.8,	9.8,9.8,	9,11,	16,10,20,19,	9,9,33,28,	8,10,
Tb927.8.4160	0	0	0.0,0.0,	1.169,3.096,3.827,4.272,	0.0,0.0,3.837,4.759,	0.0,0.0,	0	3.0909	2.14881	0	0	0	0	1.43842	#DIV/0!		0.0,0.0,	2.7819882E-5,7.070336E-5,9.146214E-5,1.0337439E-4,	0.0,0.0,6.5943095E-5,8.040201E-5,	0.0,0.0,	0	7.33399e-05	3.65863e-05	0	0.0,0.0,	0.059253693,0.09900582,0.17219532,0.22179961,	0.0,0.0,0.13501084,0.1324004,	0.0,0.0,	0	0.138064	0.0668528	0	1245	0%,0%,	2.5%,4.1%,6.9%,8.7%,	0%,0%,5.5%,5.4%,	0%,0%,	0.0,0.0,	135516.0,135516.0,135516.0,135516.0,	0.0,0.0,135516.0,135516.0,	0.0,0.0,	0.0,0.0,	6.0,6.0,6.0,6.0,	0.0,0.0,6.0,6.0,	0.0,0.0,	0,0,	2,5,6,7,	0,0,4,5,	0,0,
Tb927.10.2350	0	0	0.0,0.0,	0.0,1.238,0.0,0.0,	0.0,0.0,0.0,0.0,	2.78,0.0,	0	0.309578	0	1.38986	0	0	0	#DIV/0!	0.22274		0.0,0.0,	0.0,1.3542414E-4,0.0,0.0,	0.0,0.0,0.0,0.0,	2.84642E-4,0.0,	0	3.3856e-05	0	0.000142321	0.0,0.0,	0.0,0.31522477,0.0,0.0,	0.0,0.0,0.0,0.0,	0.23594749,0.0,	0	0.0788062	0	0.117974	260	0%,0%,	0%,11.9%,0%,0%,	0%,0%,0%,0%,	9.2%,0%,	0.0,0.0,	0.0,27335.0,0.0,0.0,	0.0,0.0,0.0,0.0,	27335.0,0.0,	0.0,0.0,	0.0,7.8,0.0,0.0,	0.0,0.0,0.0,0.0,	7.8,0.0,	0,0,	0,2,0,0,	0,0,0,0,	2,0,
Tb10.v4.0052	0	0	68.06,72.5,	47.34,48.29,40.18,37.84,	111.4,115.8,46.04,41.88,	56.98,66.71,	70.2783	43.4138	78.7887	61.8476	1.6188	0.891984	1.13631	0.551015	0.701949		3.656134E-4,3.987473E-4,	2.8744835E-4,2.813936E-4,2.4500795E-4,2.3359101E-4,	5.3073326E-4,5.3480396E-4,2.0188316E-4,1.8050912E-4,	3.1088977E-4,3.5563577E-4,	0.00038218	0.00026186	0.000361982	0.000333263	0.06414306,0.06414306,	0.09900582,0.10662377,0.09395635,0.101539254,	0.061695576,0.061695576,0.09395635,0.09395635,	0.06414306,0.07646525,	0.0641431	0.100281	0.077826	0.0703042	4880	2.7%,2.7%,	4.1%,4.4%,3.9%,4.2%,	2.6%,2.6%,3.9%,3.9%,	2.7%,3.2%,	561224.0,561224.0,	561224.0,561224.0,561224.0,561224.0,	561224.0,561224.0,561224.0,561224.0,	561224.0,561224.0,	5.5,5.5,	5.5,5.5,5.5,5.5,	5.5,5.5,5.5,5.5,	5.5,5.5,	44,46,	81,78,63,62,	38,38,48,44,	41,47,
Tb927.10.9200	0	0	0.0,0.0,	0.0,0.0,0.0,0.0,	0.0,0.0,0.0,2.855,	0.0,0.0,	0	0	0.713787	0	0	0	0	0	#DIV/0!		0.0,0.0,	0.0,0.0,0.0,0.0,	0.0,0.0,0.0,1.4542446E-4,	0.0,0.0,	0	0	3.63561e-05	0	0.0,0.0,	0.0,0.0,0.0,0.0,	0.0,0.0,0.0,0.21618605,	0.0,0.0,	0	0	0.0540465	0	413	0%,0%,	0%,0%,0%,0%,	0%,0%,0%,8.5%,	0%,0%,	0.0,0.0,	0.0,0.0,0.0,0.0,	0.0,0.0,0.0,48022.0,	0.0,0.0,	0.0,0.0,	0.0,0.0,0.0,0.0,	0.0,0.0,0.0,9.7,	0.0,0.0,	0,0,	0,0,0,0,	0,0,0,3,	0,0,
Tb927.9.8700	0	0	0.0,0.0,	0.0,0.0,0.0,0.0,	5.866,0.0,0.0,0.0,	0.0,0.0,	0	0	1.46643	0	0	0	0	0	#DIV/0!		0.0,0.0,	0.0,0.0,0.0,0.0,	3.9283757E-4,0.0,0.0,0.0,	0.0,0.0,	0	0	9.82094e-05	0	0.0,0.0,	0.0,0.0,0.0,0.0,	0.19674051,0.0,0.0,0.0,	0.0,0.0,	0	0	0.0491851	0	347	0%,0%,	0%,0%,0%,0%,	7.8%,0%,0%,0%,	0%,0%,	0.0,0.0,	0.0,0.0,0.0,0.0,	38062.0,0.0,0.0,0.0,	0.0,0.0,	0.0,0.0,	0.0,0.0,0.0,0.0,	9.4,0.0,0.0,0.0,	0.0,0.0,	0,0,	0,0,0,0,	2,0,0,0,	0,0,
Tb927.7.2860	0	0	7.734,6.304,	1.753,2.477,0.0,0.0,	5.866,9.141,1.918,1.903,	11.12,9.936,	7.01905	1.0575	4.70721	10.5273	6.63742	1.49113	0.666749	0.224655	0.100453		0.0015130541,0.0012627429,	3.8771363E-4,5.2552647E-4,0.0,0.0,	0.0010172734,0.0015376139,3.063401E-4,2.9880746E-4,	0.0022091619,0.0019289486,	0.0013879	0.00022831	0.000790009	0.00206906	0.61808,0.61808,	0.38675582,0.61808,0.0,0.0,	0.38675582,0.38675582,0.38675582,0.38675582,	0.61808,0.61808,	0.61808	0.251209	0.386756	0.61808	134	20.9%,20.9%,	14.2%,20.9%,0%,0%,	14.2%,14.2%,14.2%,14.2%,	20.9%,20.9%,	14212.0,14212.0,	14212.0,14212.0,0.0,0.0,	14212.0,14212.0,14212.0,14212.0,	14212.0,14212.0,	11.3,11.3,	11.3,11.3,0.0,0.0,	11.3,11.3,11.3,11.3,	11.3,11.3,	5,4,	3,4,0,0,	2,3,2,2,	8,7,
Tb927.2.2580	0	0	0.0,0.0,	0.0,1.238,0.0,0.0,	0.0,0.0,1.918,1.903,	0.0,0.0,	0	0.309578	0.955443	0	0	0	0	0.324015	#DIV/0!		0.0,0.0,	0.0,3.3311517E-5,0.0,0.0,	0.0,0.0,3.8835926E-5,3.7880985E-5,	0.0,0.0,	0	8.32788e-06	1.91792e-05	0	0.0,0.0,	0.0,0.10917485,0.0,0.0,	0.0,0.0,0.101539254,0.101539254,	0.0,0.0,	0	0.0272937	0.0507696	0	1057	0%,0%,	0%,4.5%,0%,0%,	0%,0%,4.2%,4.2%,	0%,0%,	0.0,0.0,	0.0,113270.0,0.0,0.0,	0.0,0.0,113270.0,113270.0,	0.0,0.0,	0.0,0.0,	0.0,8.9,0.0,0.0,	0.0,0.0,8.9,8.9,	0.0,0.0,	0,0,	0,2,0,0,	0,0,2,2,	0,0,
Reverse_Tb927.11.2510	0	0	0.0,0.0,	1.169,0.0,0.0,0.0,	0.0,0.0,0.0,0.0,	0.0,0.0,	0	0.292228	0	0	0	0	0	#DIV/0!	#DIV/0!		0.0,0.0,	2.6807857E-5,0.0,0.0,0.0,	0.0,0.0,0.0,0.0,	0.0,0.0,	0	6.70196e-06	0	0	0.0,0.0,	0.028016329,0.0,0.0,0.0,	0.0,0.0,0.0,0.0,	0.0,0.0,	0	0.00700408	0	0	1292	0%,0%,	1.2%,0%,0%,0%,	0%,0%,0%,0%,	0%,0%,	0.0,0.0,	145686.0,0.0,0.0,0.0,	0.0,0.0,0.0,0.0,	0.0,0.0,	0.0,0.0,	9.4,0.0,0.0,0.0,	0.0,0.0,0.0,0.0,	0.0,0.0,	0,0,	2,0,0,0,	0,0,0,0,	0,0,
Tb927.11.2060	0	0	20.11,12.61,	2.922,3.715,6.378,6.713,	35.19,39.61,26.86,19.03,	15.29,19.87,	16.3583	4.93213	30.1745	17.5799	3.31668	0.542123	0.930511	0.163454	0.280555		0.0016270002,0.0010444911,	2.672512E-4,3.2602108E-4,5.857529E-4,6.2421174E-4,	0.0025243452,0.0027556824,0.001773747,0.0012358087,	0.0012562904,0.00159555,	0.00133575	0.000450809	0.0020724	0.00142592	1.1527817,0.7298163,	0.5776112,0.65576994,1.5703957,1.4322038,	0.9769696,1.1527817,2.723917,2.2734067,	0.9769696,1.1527817,	0.941299	1.059	1.78177	1.06488	324	33.3%,23.8%,	19.8%,21.9%,41.0%,38.6%,	29.6%,33.3%,57.1%,51.5%,	29.6%,33.3%,	34627.0,34627.0,	34627.0,34627.0,34627.0,34627.0,	34627.0,34627.0,34627.0,34627.0,	34627.0,34627.0,	5.3,5.3,	5.3,5.3,5.3,5.3,	5.3,5.3,5.3,5.3,	5.3,5.3,	13,8,	5,6,10,11,	12,13,28,20,	11,14,
Tb927.10.3810	0	0	3.094,4.728,	3.507,4.953,5.103,6.103,	8.799,6.094,13.43,17.13,	6.949,7.097,	3.91085	4.91634	11.363	7.0231	0.79548	0.344173	0.556855	0.432661	0.700024		1.3630203E-4,2.1328684E-4,	1.7463406E-4,2.3670774E-4,2.5517168E-4,3.0900628E-4,	3.4365038E-4,2.3085745E-4,4.829362E-4,6.0565013E-4,	3.1095347E-4,3.1029904E-4,	0.000174794	0.00024388	0.000415774	0.000310626	0.07646525,0.11429453,	0.39636838,0.39958727,0.57398295,0.5310875,	0.11429453,0.07646525,1.0370419,1.133045,	0.25025904,0.25025904,	0.0953799	0.475257	0.590212	0.250259	595	3.2%,4.7%,	14.5%,14.6%,19.7%,18.5%,	4.7%,3.2%,30.9%,32.9%,	9.7%,9.7%,	64889.0,64889.0,	64889.0,64889.0,64889.0,64889.0,	64889.0,64889.0,64889.0,64889.0,	64889.0,64889.0,	8.7,8.7,	8.7,8.7,8.7,8.7,	8.7,8.7,8.7,8.7,	8.7,8.7,	2,3,	6,8,8,10,	3,2,14,18,	5,5,
Tb927.8.4980	0	0	97.45,124.5,	250.1,221.0,163.3,159.9,	105.6,112.7,66.18,67.57,	120.9,147.6,	110.977	198.59	88.0203	134.267	0.558826	1.26082	0.826545	2.25619	1.47907		0.0042577344,0.0055697486,	0.012353418,0.010475057,0.008097448,0.008028498,	0.0040894393,0.0042352723,0.0023603507,0.0023690453,	0.005365502,0.0064004348,	0.00491374	0.00973861	0.00326353	0.00588297	2.4833732,2.5237086,	4.794287,4.794287,4.5590425,4.4575787,	1.1777098,1.8707807,3.8194785,4.188,	2.548134,3.518559,	2.50354	4.6513	2.76399	3.03335	600	54.2%,54.7%,	76.3%,76.3%,74.5%,73.7%,	33.8%,45.8%,68.3%,71.5%,	55.0%,65.5%,	69597.0,69597.0,	69597.0,69597.0,69597.0,69597.0,	69597.0,69597.0,69597.0,69597.0,	69597.0,69597.0,	6.0,6.0,	6.0,6.0,6.0,6.0,	6.0,6.0,6.0,6.0,	6.0,6.0,	63,79,	428,357,256,262,	36,37,69,71,	87,104,
Tb927.5.4230	0	0	6.187,7.88,	1.753,2.477,1.913,1.831,	5.866,9.141,5.755,4.759,	12.51,8.516,	7.03368	1.99357	6.38017	10.5125	3.52818	1.10243	0.669077	0.312464	0.189638		0.001621994,0.0021150946,	5.1953626E-4,7.042055E-4,5.6935183E-4,5.515762E-4,	0.0013631465,0.0020604027,0.0012314873,0.0010010051,	0.0033303117,0.0022155351,	0.00186854	0.000586167	0.00141401	0.00277292	1.0892961,1.5118864,	1.0892961,1.5118864,0.73780084,0.6982436,	0.5848932,1.0892961,1.1877615,1.1379621,	1.6915348,1.1877615,	1.30059	1.00931	0.999978	1.43965	100	32.0%,40.0%,	32.0%,40.0%,24.0%,23.0%,	20.0%,32.0%,34.0%,33.0%,	43.0%,34.0%,	11142.0,11142.0,	11142.0,11142.0,11142.0,11142.0,	11142.0,11142.0,11142.0,11142.0,	11142.0,11142.0,	11.1,11.1,	11.1,11.1,11.1,11.1,	11.1,11.1,11.1,11.1,	11.1,11.1,	4,5,	3,4,3,3,	2,3,6,5,	9,6,
Tb927.11.4880	0	0	6.187,0.0,	2.922,3.096,1.276,3.051,	0.0,6.094,1.918,4.759,	2.78,4.258,	3.09357	2.58628	3.19279	3.51893	1.19615	0.968924	0.879122	0.810037	0.734961		5.919686E-4,0.0,	3.1601964E-4,3.212616E-4,1.3852843E-4,3.3550864E-4,	0.0,5.013145E-4,1.4981597E-4,3.6533028E-4,	2.7009827E-4,4.0429473E-4,	0.000295984	0.00027783	0.000254115	0.000337197	0.36458313,0.0,	0.86208713,0.62929606,0.28528666,0.89234364,	0.0,0.22461617,0.28528666,0.53461695,	0.20226443,0.31825674,	0.182292	0.667253	0.26113	0.260261	274	13.5%,0%,	27.0%,21.2%,10.9%,27.7%,	0%,8.8%,10.9%,18.6%,	8.0%,12.0%,	30214.0,0.0,	30214.0,30214.0,30214.0,30214.0,	0.0,30214.0,30214.0,30214.0,	30214.0,30214.0,	9.3,0.0,	9.3,9.3,9.3,9.3,	0.0,9.3,9.3,9.3,	9.3,9.3,	4,0,	5,5,2,5,	0,2,2,5,	2,3,
Tb927.3.1840	0	0	4.64,3.152,	1.169,3.715,8.292,5.493,	0.0,0.0,13.43,11.42,	2.78,4.258,	3.89622	4.66701	6.21224	3.51893	0.834842	0.627185	1.10722	0.751261	1.32626		4.0821996E-4,2.839053E-4,	1.16227355E-4,3.5446585E-4,8.2791655E-4,5.5527803E-4,	0.0,0.0,9.6425175E-4,8.0617855E-4,	2.483454E-4,3.7173406E-4,	0.000346063	0.000463472	0.000442608	0.00031004	0.23310483,0.14815366,	0.3001696,0.61435854,0.914256,0.77010894,	0.0,0.0,0.8281002,0.87068224,	0.14815366,0.22179961,	0.190629	0.649723	0.424696	0.184977	298	9.1%,6.0%,	11.4%,20.8%,28.2%,24.8%,	0%,0%,26.2%,27.2%,	6.0%,8.7%,	33355.0,33355.0,	33355.0,33355.0,33355.0,33355.0,	0.0,0.0,33355.0,33355.0,	33355.0,33355.0,	9.4,9.4,	9.4,9.4,9.4,9.4,	0.0,0.0,9.4,9.4,	9.4,9.4,	3,2,	2,6,13,9,	0,0,14,12,	2,3,
Tb927.10.3020	0	0	4.64,4.728,	4.091,1.857,3.189,1.831,	0.0,0.0,0.0,0.0,	5.559,4.258,	4.68424	2.74215	0	4.90879	1.70824	100000	0.954256	#DIV/0!	0.55862		1.5737329E-4,1.6417292E-4,	1.5682423E-4,6.8325244E-5,1.2275805E-4,7.1355265E-5,	0.0,0.0,0.0,0.0,	1.9147976E-4,1.4330758E-4,	0.000160773	0.000104816	0	0.000167394	0.11686325,0.083926916,	0.3273945,0.11943793,0.21618605,0.13762724,	0.0,0.0,0.0,0.0,	0.16680968,0.12979591,	0.100395	0.200161	0	0.148303	773	4.8%,3.5%,	12.3%,4.9%,8.5%,5.6%,	0%,0%,0%,0%,	6.7%,5.3%,	86708.0,86708.0,	86708.0,86708.0,86708.0,86708.0,	0.0,0.0,0.0,0.0,	86708.0,86708.0,	8.5,8.5,	8.5,8.5,8.5,8.5,	0.0,0.0,0.0,0.0,	8.5,8.5,	3,3,	7,3,5,3,	0,0,0,0,	4,3,
Tb927.9.5100	0	0	46.4,37.83,	52.02,58.2,47.84,47.6,	26.4,27.42,27.82,20.94,	36.14,59.61,	42.1143	51.4139	25.6434	47.8752	0.819122	1.64231	0.879669	2.00496	1.07392		0.0013151304,0.0010975625,	0.0016662605,0.0017890626,0.0015387887,0.0015503763,	6.631523E-4,6.6823873E-4,6.434798E-4,4.7615377E-4,	0.0010400973,0.0016766213,	0.00120635	0.00163612	0.000612756	0.00135836	0.8793168,0.8407719,	2.548134,2.8370724,2.2284942,2.2734067,	0.2882495,0.23310483,1.1577444,0.7619761,	1.0701413,1.5234809,	0.860044	2.47178	0.610269	1.29681	925	27.4%,26.5%,	55.0%,58.4%,50.9%,51.5%,	11.0%,9.1%,33.4%,24.6%,	31.6%,40.2%,	103218.0,103218.0,	103218.0,103218.0,103218.0,103218.0,	103218.0,103218.0,103218.0,103218.0,	103218.0,103218.0,	5.9,5.9,	5.9,5.9,5.9,5.9,	5.9,5.9,5.9,5.9,	5.9,5.9,	30,24,	89,94,75,78,	9,9,29,22,	26,42,
Tb927.8.4150	0	0	0.0,0.0,	0.0,1.857,0.0,0.0,	0.0,0.0,0.0,1.903,	0.0,0.0,	0	0.464367	0.475858	0	0	0	0	0.975852	#DIV/0!		0.0,0.0,	0.0,1.7605137E-4,0.0,0.0,	0.0,0.0,0.0,1.3346734E-4,	0.0,0.0,	0	4.40128e-05	3.33668e-05	0	0.0,0.0,	0.0,0.20226443,0.0,0.0,	0.0,0.0,0.0,0.21059811,	0.0,0.0,	0	0.0505661	0.0526495	0	300	0%,0%,	0%,8.0%,0%,0%,	0%,0%,0%,8.3%,	0%,0%,	0.0,0.0,	0.0,33246.0,0.0,0.0,	0.0,0.0,0.0,33246.0,	0.0,0.0,	0.0,0.0,	0.0,8.9,0.0,0.0,	0.0,0.0,0.0,8.9,	0.0,0.0,	0,0,	0,3,0,0,	0,0,0,2,	0,0,
Tb927.6.3530	0	0	0.0,0.0,	0.0,0.0,0.0,0.0,	0.0,0.0,3.837,2.855,	0.0,0.0,	0	0	1.67296	0	0	0	0	0	#DIV/0!		0.0,0.0,	0.0,0.0,0.0,0.0,	0.0,0.0,2.9321125E-4,2.1450108E-4,	0.0,0.0,	0	0	0.000126928	0	0.0,0.0,	0.0,0.0,0.0,0.0,	0.0,0.0,0.34586036,0.34586036,	0.0,0.0,	0	0	0.17293	0	280	0%,0%,	0%,0%,0%,0%,	0%,0%,12.9%,12.9%,	0%,0%,	0.0,0.0,	0.0,0.0,0.0,0.0,	0.0,0.0,30913.0,30913.0,	0.0,0.0,	0.0,0.0,	0.0,0.0,0.0,0.0,	0.0,0.0,10.1,10.1,	0.0,0.0,	0,0,	0,0,0,0,	0,0,4,3,	0,0,
Tb927.11.5190	0	0	6.187,0.0,	16.95,21.67,33.8,29.9,	0.0,0.0,5.755,6.662,	0.0,2.839,	3.09357	25.582	3.10426	1.41938	0.120928	0.996557	2.17952	8.24094	18.0234		1.0827731E-4,0.0,	3.3525928E-4,4.11335E-4,6.7146524E-4,6.014071E-4,	0.0,0.0,8.220876E-5,9.355187E-5,	0.0,4.9299848E-5,	5.41387e-05	0.000504867	4.39402e-05	2.46499e-05	0.07398939,0.0,	0.6672472,0.8450154,1.4717243,1.5003455,	0.0,0.0,0.18850219,0.1614486,	0.0,0.059253693,	0.0369947	1.12108	0.0874877	0.0296268	1498	3.1%,0%,	22.2%,26.6%,39.3%,39.8%,	0%,0%,7.5%,6.5%,	0%,2.5%,	168287.0,0.0,	168287.0,168287.0,168287.0,168287.0,	0.0,0.0,168287.0,168287.0,	0.0,168287.0,	6.6,0.0,	6.6,6.6,6.6,6.6,	0.0,0.0,6.6,6.6,	0.0,6.6,	4,0,	29,35,53,49,	0,0,6,7,	0,2,
Tb927.4.630	0	0	0.0,3.152,	0.0,0.0,0.0,0.0,	0.0,0.0,8.633,5.71,	0.0,0.0,	1.57604	0	3.5857	0	100000	0.439536	100000	0	#DIV/0!		0.0,2.8107566E-4,	0.0,0.0,0.0,0.0,	0.0,0.0,6.13698E-4,3.9907178E-4,	0.0,0.0,	0.000140538	0	0.000253192	0	0.0,0.18304157,	0.0,0.0,0.0,0.0,	0.0,0.0,1.2490547,0.8450154,	0.0,0.0,	0.0915208	0	0.523517	0	301	0%,7.3%,	0%,0%,0%,0%,	0%,0%,35.2%,26.6%,	0%,0%,	0.0,33880.0,	0.0,0.0,0.0,0.0,	0.0,0.0,33880.0,33880.0,	0.0,0.0,	0.0,6.7,	0.0,0.0,0.0,0.0,	0.0,0.0,6.7,6.7,	0.0,0.0,	0,2,	0,0,0,0,	0,0,9,6,	0,0,
Tb927.3.1190	0	0	72.7,75.65,	61.37,66.25,73.35,68.35,	11.73,24.38,32.61,29.5,	54.2,51.1,	74.1745	67.3296	24.5558	52.6511	1.10166	3.02065	1.40879	2.7419	1.27879		8.1901293E-4,8.725787E-4,	7.8142545E-4,8.0951856E-4,9.3790947E-4,8.8492385E-4,	1.1715912E-4,2.3611546E-4,2.9988945E-4,2.6670526E-4,	6.201698E-4,5.712596E-4,	0.000845796	0.000853444	0.000229967	0.000595715	0.566751,0.633052,	1.4043627,1.4603674,1.8510184,1.8840315,	0.05681753,0.11686325,0.5275661,0.4421153,	0.55955243,0.4521116,	0.599901	1.64994	0.285841	0.505832	2327	19.5%,21.3%,	38.1%,39.1%,45.5%,46.0%,	2.4%,4.8%,18.4%,15.9%,	19.3%,16.2%,	256090.0,256090.0,	256090.0,256090.0,256090.0,256090.0,	256090.0,256090.0,256090.0,256090.0,	256090.0,256090.0,	6.3,6.3,	6.3,6.3,6.3,6.3,	6.3,6.3,6.3,6.3,	6.3,6.3,	47,48,	105,107,115,112,	4,8,34,31,	39,36,
Tb927.11.2950	0	0	3.094,0.0,	5.845,7.43,2.551,1.221,	5.866,0.0,11.51,11.42,	11.12,8.516,	1.54678	4.26157	7.19909	9.81758	0.362961	0.214858	0.157552	0.591959	0.434075		1.0188405E-4,0.0,	2.1756126E-4,2.654041E-4,9.5368814E-5,4.6195662E-5,	1.7124956E-4,0.0,3.0941892E-4,3.0181056E-4,	3.718941E-4,2.7833355E-4,	5.0942e-05	0.000156132	0.00019562	0.000325114	0.09900582,0.0,	0.4190575,0.5776112,0.15345323,0.11173177,	0.09144032,0.0,0.6368165,0.5170504,	0.3273945,0.23026884,	0.0495029	0.315463	0.311327	0.278832	796	4.1%,0%,	15.2%,19.8%,6.2%,4.6%,	3.8%,0%,21.4%,18.1%,	12.3%,9.0%,	89155.0,0.0,	89155.0,89155.0,89155.0,89155.0,	89155.0,0.0,89155.0,89155.0,	89155.0,89155.0,	6.1,0.0,	6.1,6.1,6.1,6.1,	6.1,0.0,6.1,6.1,	6.1,6.1,	2,0,	10,12,4,2,	2,0,12,12,	8,6,
Tb927.7.2870	0	0	7.734,6.304,	1.753,2.477,0.0,0.0,	5.866,9.141,1.918,1.903,	11.12,9.936,	7.01905	1.0575	4.70721	10.5273	6.63742	1.49113	0.666749	0.224655	0.100453		0.0015130541,0.0012627429,	3.8771363E-4,5.2552647E-4,0.0,0.0,	0.0010172734,0.0015376139,3.063401E-4,2.9880746E-4,	0.0022091619,0.0019289486,	0.0013879	0.00022831	0.000790009	0.00206906	0.61808,0.61808,	0.38675582,0.61808,0.0,0.0,	0.38675582,0.38675582,0.38675582,0.38675582,	0.61808,0.61808,	0.61808	0.251209	0.386756	0.61808	134	20.9%,20.9%,	14.2%,20.9%,0%,0%,	14.2%,14.2%,14.2%,14.2%,	20.9%,20.9%,	14212.0,14212.0,	14212.0,14212.0,0.0,0.0,	14212.0,14212.0,14212.0,14212.0,	14212.0,14212.0,	11.3,11.3,	11.3,11.3,0.0,0.0,	11.3,11.3,11.3,11.3,	11.3,11.3,	5,4,	3,4,0,0,	2,3,2,2,	8,7,
Tb927.10.14500	0	0	69.61,75.65,	66.04,69.96,53.58,54.93,	90.92,109.7,39.33,41.88,	63.93,78.07,	72.6277	61.1276	70.4541	70.9997	1.18813	1.03085	1.02293	0.867623	0.860955		0.0054146685,0.006025195,	0.0058068843,0.0059032063,0.0047305194,0.004910174,	0.0062696645,0.0073367455,0.002497081,0.0026139002,	0.0050509176,0.0060264305,	0.00571993	0.0053377	0.00467935	0.00553867	4.081594,4.4075437,	5.194411,5.1094203,5.0255957,4.4075437,	2.8459177,3.6558614,4.081594,4.9429216,	3.7863011,4.2966347,	4.24457	4.93424	3.88157	4.04147	337	70.6%,73.3%,	79.2%,78.6%,78.0%,73.3%,	58.5%,66.8%,70.6%,77.4%,	68.0%,72.4%,	37028.0,37028.0,	37028.0,37028.0,37028.0,37028.0,	37028.0,37028.0,37028.0,37028.0,	37028.0,37028.0,	7.7,7.7,	7.7,7.7,7.7,7.7,	7.7,7.7,7.7,7.7,	7.7,7.7,	45,48,	113,113,84,90,	31,36,41,44,	46,55,
Tb927.6.410	0	0	38.67,37.83,	16.95,16.72,19.77,19.53,	5.866,6.094,2.878,0.0,	23.63,32.65,	38.2473	18.242	3.70937	28.1367	2.09667	10.311	1.35934	4.91781	0.648334		0.0011815225,0.0011832695,	5.853361E-4,5.540078E-4,6.856996E-4,6.8572024E-4,	1.5887489E-4,1.6009345E-4,7.176499E-5,0.0,	7.331688E-4,9.898467E-4,	0.0011824	0.000627691	9.76833e-05	0.000861508	0.87068224,0.8879913,	1.4660394,1.4490633,1.5351286,1.5468302,	0.07398939,0.061695576,0.11943793,0.0,	0.68267405,1.0276828,	0.879337	1.49927	0.0637807	0.855178	858	27.2%,27.6%,	39.2%,38.9%,40.4%,40.6%,	3.1%,2.6%,4.9%,0%,	22.6%,30.7%,	93966.0,93966.0,	93966.0,93966.0,93966.0,93966.0,	93966.0,93966.0,93966.0,0.0,	93966.0,93966.0,	5.3,5.3,	5.3,5.3,5.3,5.3,	5.3,5.3,5.3,0.0,	5.3,5.3,	25,24,	29,27,31,32,	2,2,3,0,	17,23,
Tb927.9.2220	0	0	0.0,0.0,	2.338,3.096,0.0,0.0,	0.0,0.0,2.878,5.71,	0.0,0.0,	0	1.3584	2.14695	0	0	0	0	0.632711	#DIV/0!		0.0,0.0,	9.3106864E-5,1.183141E-4,0.0,0.0,	0.0,0.0,8.276124E-5,1.6145242E-4,	0.0,0.0,	0	5.28552e-05	6.10534e-05	0	0.0,0.0,	0.22743917,0.22743917,0.0,0.0,	0.0,0.0,0.1324004,0.23026884,	0.0,0.0,	0	0.11372	0.0906673	0	744	0%,0%,	8.9%,8.9%,0%,0%,	0%,0%,5.4%,9.0%,	0%,0%,	0.0,0.0,	82915.0,82915.0,0.0,0.0,	0.0,0.0,82915.0,82915.0,	0.0,0.0,	0.0,0.0,	8.2,8.2,0.0,0.0,	0.0,0.0,8.2,8.2,	0.0,0.0,	0,0,	4,5,0,0,	0,0,3,6,	0,0,
Reverse_Tb11.v5.0242	0	0	0.0,3.152,	0.0,1.857,0.0,0.0,	0.0,0.0,0.0,0.0,	0.0,0.0,	1.57604	0.464367	0	0	3.39396	100000	100000	#DIV/0!	#DIV/0!		0.0,2.4537057E-5,	0.0,1.5317695E-5,0.0,0.0,	0.0,0.0,0.0,0.0,	0.0,0.0,	1.22685e-05	3.82942e-06	0	0	0.0,0.016248703,	0.0,0.025651932,0.0,0.0,	0.0,0.0,0.0,0.0,	0.0,0.0,	0.00812435	0.00641298	0	0	3448	0%,0.7%,	0%,1.1%,0%,0%,	0%,0%,0%,0%,	0%,0%,	0.0,395232.0,	0.0,395232.0,0.0,0.0,	0.0,0.0,0.0,0.0,	0.0,0.0,	0.0,5.9,	0.0,5.9,0.0,0.0,	0.0,0.0,0.0,0.0,	0.0,0.0,	0,2,	0,3,0,0,	0,0,0,0,	0,0,
Tb927.9.7670	0	0	10.83,6.304,	2.922,1.857,3.827,2.441,	14.66,18.28,13.43,11.42,	12.51,8.516,	8.56583	2.76195	14.449	10.5125	3.10137	0.592832	0.814823	0.191152	0.26273		0.001207868,7.2003214E-4,	3.6846544E-4,2.2474643E-4,4.845547E-4,3.1295102E-4,	0.0014501557,0.0017535341,0.0012227533,0.001022303,	0.0014171539,9.4278087E-4,	0.00096395	0.000347679	0.00136219	0.00117997	0.94536006,0.61808,	1.1877615,1.0230191,1.2750974,0.5703628,	0.61808,1.5882127,2.6812897,2.7153523,	0.7988709,0.7660378,	0.78172	1.01406	1.90073	0.782454	235	28.9%,20.9%,	34.0%,30.6%,35.7%,19.6%,	20.9%,41.3%,56.6%,57.0%,	25.5%,24.7%,	26419.0,26419.0,	26419.0,26419.0,26419.0,26419.0,	26419.0,26419.0,26419.0,26419.0,	26419.0,26419.0,	9.7,9.7,	9.7,9.7,9.7,9.7,	9.7,9.7,9.7,9.7,	9.7,9.7,	7,4,	5,3,6,4,	5,6,14,12,	9,6,
Tb927.10.14520	0	0	23.2,23.64,	16.36,17.34,23.6,23.19,	35.19,30.47,16.31,17.13,	26.41,25.55,	23.4212	20.1228	24.7756	25.9781	1.16391	0.945335	0.901576	0.812203	0.774606		0.0013052527,0.0013616488,	0.001040559,0.0010578195,0.0015068682,0.0014992772,	0.0017551242,0.0014738216,7.487584E-4,7.733086E-4,	0.0015087249,0.0014263103,	0.00133345	0.00127613	0.00118775	0.00146752	1.0370419,1.0892961,	2.0269132,1.6061535,1.9241524,2.459394,	0.9275249,0.552387,1.4945948,1.4099054,	1.8054335,1.4210291,	1.06317	2.00415	1.0961	1.61323	466	30.9%,32.0%,	48.1%,41.6%,46.6%,53.9%,	28.5%,19.1%,39.7%,38.2%,	44.8%,38.4%,	51566.0,51566.0,	51566.0,51566.0,51566.0,51566.0,	51566.0,51566.0,51566.0,51566.0,	51566.0,51566.0,	9.4,9.4,	9.4,9.4,9.4,9.4,	9.4,9.4,9.4,9.4,	9.4,9.4,	15,15,	28,28,37,38,	12,10,17,18,	19,18,
Tb927.8.4950	0	0	13.92,20.49,	5.26,4.953,1.276,2.441,	23.46,24.38,3.837,2.855,	15.29,11.36,	17.2048	3.48253	13.6329	13.3218	4.94033	1.26201	1.29148	0.25545	0.261417		2.5065156E-4,3.7769545E-4,	1.07047315E-4,9.673153E-5,2.6069223E-5,5.0510644E-5,	3.744908E-4,3.7736315E-4,5.638678E-5,4.125021E-5,	2.795591E-4,2.0288784E-4,	0.000314174	7.00897e-05	0.000212373	0.000241223	0.16680968,0.23879659,	0.12460494,0.101539254,0.032761455,0.06414306,	0.14024973,0.12460494,0.07894671,0.061695576,	0.21618605,0.14815366,	0.202803	0.0807622	0.101374	0.18217	1456	6.7%,9.3%,	5.1%,4.2%,1.4%,2.7%,	5.7%,5.1%,3.3%,2.6%,	8.5%,6.0%,	165148.0,165148.0,	165148.0,165148.0,165148.0,165148.0,	165148.0,165148.0,165148.0,165148.0,	165148.0,165148.0,	5.1,5.1,	5.1,5.1,5.1,5.1,	5.1,5.1,5.1,5.1,	5.1,5.1,	9,13,	9,8,2,4,	8,8,4,3,	11,8,
Tb10.v4.0039	0	0	30.94,28.37,	38.57,43.96,41.46,40.28,	0.0,0.0,15.35,17.13,	19.46,25.55,	29.6522	41.0678	8.1194	22.5034	0.722032	3.65202	1.31768	5.05798	1.82496		8.191889E-4,7.6912524E-4,	0.0011545251,0.0012625906,0.0012460562,0.0012257249,	0.0,0.0,3.3171376E-4,3.640018E-4,	5.232813E-4,6.7137426E-4,	0.000794157	0.00122222	0.000173929	0.000597328	0.6069412,0.503142,	2.4434993,2.8994195,2.2960973,2.491403,	0.0,0.0,0.51356125,0.552387,	0.38356638,0.48936105,	0.555042	2.5326	0.266487	0.436464	990	20.6%,17.7%,	53.7%,59.1%,51.8%,54.3%,	0%,0%,18.0%,19.1%,	14.1%,17.3%,	115334.0,115334.0,	115334.0,115334.0,115334.0,115334.0,	0.0,0.0,115334.0,115334.0,	115334.0,115334.0,	5.7,5.7,	5.7,5.7,5.7,5.7,	0.0,0.0,5.7,5.7,	5.7,5.7,	20,18,	66,71,65,66,	0,0,16,18,	14,18,
Tb927.11.2090	0	0	0.0,0.0,	1.169,0.0,0.0,0.0,	0.0,0.0,0.0,0.0,	0.0,0.0,	0	0.292228	0	0	0	0	0	#DIV/0!	#DIV/0!		0.0,0.0,	8.036137E-5,0.0,0.0,0.0,	0.0,0.0,0.0,0.0,	0.0,0.0,	0	2.00903e-05	0	0	0.0,0.0,	0.13762724,0.0,0.0,0.0,	0.0,0.0,0.0,0.0,	0.0,0.0,	0	0.0344068	0	0	431	0%,0%,	5.6%,0%,0%,0%,	0%,0%,0%,0%,	0%,0%,	0.0,0.0,	49159.0,0.0,0.0,0.0,	0.0,0.0,0.0,0.0,	0.0,0.0,	0.0,0.0,	6.3,0.0,0.0,0.0,	0.0,0.0,0.0,0.0,	0.0,0.0,	0,0,	2,0,0,0,	0,0,0,0,	0,0,
Tb927.10.3820	0	0	66.51,56.74,	67.21,71.82,61.87,61.03,	5.866,6.094,21.1,18.08,	41.7,63.87,	61.6247	65.4828	12.7861	52.7839	0.941082	4.81967	1.16749	5.12142	1.24058		8.121302E-4,7.093004E-4,	9.275993E-4,9.5118576E-4,8.574309E-4,8.563518E-4,	6.349075E-5,6.397773E-5,2.1031454E-4,1.7716903E-4,	5.170489E-4,7.73941E-4,	0.000760715	0.000898142	0.000128738	0.000645495	0.6368165,0.53461695,	1.5644841,1.7542286,1.7989812,1.8906798,	0.028016329,0.025651932,0.3520726,0.33659554,	0.44543982,0.62929606,	0.585717	1.75209	0.185584	0.537368	2147	21.4%,18.6%,	40.9%,44.0%,44.7%,46.1%,	1.2%,1.1%,13.1%,12.6%,	16.0%,21.2%,	233134.0,233134.0,	233134.0,233134.0,233134.0,233134.0,	233134.0,233134.0,233134.0,233134.0,	233134.0,233134.0,	7.2,7.2,	7.2,7.2,7.2,7.2,	7.2,7.2,7.2,7.2,	7.2,7.2,	43,36,	115,116,97,100,	2,2,22,19,	30,45,
Tb10.v4.0035	0	0	6.187,7.88,	0.0,0.0,0.0,0.0,	11.73,0.0,0.0,0.0,	6.949,7.097,	7.03368	0	2.93287	7.0231	100000	2.39823	1.00151	0	0		6.311261E-4,8.229939E-4,	0.0,0.0,0.0,0.0,	0.0010608144,0.0,0.0,0.0,	7.199117E-4,7.1839656E-4,	0.00072706	0	0.000265204	0.000719154	0.48251808,0.6069412,	0.0,0.0,0.0,0.0,	0.6069412,0.0,0.0,0.0,	0.8535316,0.6218101,	0.54473	0	0.151735	0.737671	257	17.1%,20.6%,	0%,0%,0%,0%,	20.6%,0%,0%,0%,	26.8%,21.0%,	28425.0,28425.0,	0.0,0.0,0.0,0.0,	28425.0,0.0,0.0,0.0,	28425.0,28425.0,	8.2,8.2,	0.0,0.0,0.0,0.0,	8.2,0.0,0.0,0.0,	8.2,8.2,	4,5,	0,0,0,0,	4,0,0,0,	5,5,
Tb927.5.4240	0	0	6.187,7.88,	1.753,2.477,1.913,1.831,	5.866,9.141,5.755,4.759,	12.51,8.516,	7.03368	1.99357	6.38017	10.5125	3.52818	1.10243	0.669077	0.312464	0.189638		0.001621994,0.0021150946,	5.1953626E-4,7.042055E-4,5.6935183E-4,5.515762E-4,	0.0013631465,0.0020604027,0.0012314873,0.0010010051,	0.0033303117,0.0022155351,	0.00186854	0.000586167	0.00141401	0.00277292	1.0892961,1.5118864,	1.0892961,1.5118864,0.73780084,0.6982436,	0.5848932,1.0892961,1.1877615,1.1379621,	1.6915348,1.1877615,	1.30059	1.00931	0.999978	1.43965	100	32.0%,40.0%,	32.0%,40.0%,24.0%,23.0%,	20.0%,32.0%,34.0%,33.0%,	43.0%,34.0%,	11142.0,11142.0,	11142.0,11142.0,11142.0,11142.0,	11142.0,11142.0,11142.0,11142.0,	11142.0,11142.0,	11.1,11.1,	11.1,11.1,11.1,11.1,	11.1,11.1,11.1,11.1,	11.1,11.1,	4,5,	3,4,3,3,	2,3,6,5,	9,6,
Tb10.v4.0034	0	0	0.0,0.0,	0.0,0.0,0.0,0.0,	0.0,0.0,0.0,3.807,	0.0,0.0,	0	0	0.951716	0	0	0	0	0	#DIV/0!		0.0,0.0,	0.0,0.0,0.0,0.0,	0.0,0.0,0.0,2.790258E-4,	0.0,0.0,	0	0	6.97565e-05	0	0.0,0.0,	0.0,0.0,0.0,0.0,	0.0,0.0,0.0,0.6982436,	0.0,0.0,	0	0	0.174561	0	287	0%,0%,	0%,0%,0%,0%,	0%,0%,0%,23.0%,	0%,0%,	0.0,0.0,	0.0,0.0,0.0,0.0,	0.0,0.0,0.0,30902.0,	0.0,0.0,	0.0,0.0,	0.0,0.0,0.0,0.0,	0.0,0.0,0.0,8.6,	0.0,0.0,	0,0,	0,0,0,0,	0,0,0,4,	0,0,
Tb927.10.6110	0	0	7.734,11.03,	16.36,16.72,19.77,21.36,	0.0,0.0,2.878,1.903,	6.949,7.097,	9.38312	18.5536	1.19523	7.0231	0.505731	7.85044	1.33604	15.5229	2.64179		2.835654E-4,4.1414436E-4,	6.781826E-4,6.648094E-4,8.2283944E-4,9.000078E-4,	0.0,0.0,8.611799E-5,5.6000285E-5,	2.5876547E-4,2.5822088E-4,	0.000348855	0.00076646	3.55296e-05	0.000258493	0.16412604,0.29717934,	1.3604782,1.2080047,1.6977394,2.1188898,	0.0,0.0,0.12979591,0.10407865,	0.17489755,0.22179961,	0.230653	1.59628	0.0584686	0.198349	715	6.6%,11.3%,	37.3%,34.4%,43.1%,49.4%,	0%,0%,5.3%,4.3%,	7.0%,8.7%,	81455.0,81455.0,	81455.0,81455.0,81455.0,81455.0,	0.0,0.0,81455.0,81455.0,	81455.0,81455.0,	10.0,10.0,	10.0,10.0,10.0,10.0,	0.0,0.0,10.0,10.0,	10.0,10.0,	5,7,	28,27,31,35,	0,0,3,2,	5,5,
Tb927.11.14320	0	0	0.0,0.0,	0.0,0.0,0.0,0.0,	0.0,0.0,0.0,0.0,	4.17,0.0,	0	0	0	2.08479	0	0	0	#DIV/0!	0		0.0,0.0,	0.0,0.0,0.0,0.0,	0.0,0.0,0.0,0.0,	5.936384E-4,0.0,	0	0	0	0.000296819	0.0,0.0,	0.0,0.0,0.0,0.0,	0.0,0.0,0.0,0.0,	0.34276497,0.0,	0	0	0	0.171382	187	0%,0%,	0%,0%,0%,0%,	0%,0%,0%,0%,	12.8%,0%,	0.0,0.0,	0.0,0.0,0.0,0.0,	0.0,0.0,0.0,0.0,	22264.0,0.0,	0.0,0.0,	0.0,0.0,0.0,0.0,	0.0,0.0,0.0,0.0,	9.1,0.0,	0,0,	0,0,0,0,	0,0,0,0,	3,0,
Tb927.2.4900	0	0	0.0,0.0,	0.0,0.0,0.0,0.0,	0.0,0.0,0.0,1.903,	0.0,0.0,	0	0	0.475858	0	0	0	0	0	#DIV/0!		0.0,0.0,	0.0,0.0,0.0,0.0,	0.0,0.0,0.0,1.228227E-4,	0.0,0.0,	0	0	3.07057e-05	0	0.0,0.0,	0.0,0.0,0.0,0.0,	0.0,0.0,0.0,0.21898961,	0.0,0.0,	0	0	0.0547474	0	326	0%,0%,	0%,0%,0%,0%,	0%,0%,0%,8.6%,	0%,0%,	0.0,0.0,	0.0,0.0,0.0,0.0,	0.0,0.0,0.0,34716.0,	0.0,0.0,	0.0,0.0,	0.0,0.0,0.0,0.0,	0.0,0.0,0.0,7.7,	0.0,0.0,	0,0,	0,0,0,0,	0,0,0,2,	0,0,
Tb927.10.3010	0	0	15.47,26.79,	18.12,23.53,28.06,25.02,	26.4,18.28,20.14,22.84,	26.41,25.55,	21.1303	23.6829	21.9156	25.9781	0.892217	0.964169	0.813389	1.08064	0.91165		3.315605E-4,5.8800663E-4,	4.3896498E-4,5.470116E-4,6.827877E-4,6.163703E-4,	5.0156657E-4,3.3694238E-4,3.5242888E-4,3.9287197E-4,	5.748698E-4,5.4346735E-4,	0.000459784	0.000571284	0.000395952	0.000559169	0.25892544,0.45881426,	0.94536006,1.0892961,1.5292981,1.7039585,	0.21059811,0.14815366,0.6368165,0.9408858,	0.45881426,0.47910845,	0.35887	1.31698	0.484113	0.468961	1223	10.0%,16.4%,	28.9%,32.0%,40.3%,43.2%,	8.3%,6.0%,21.4%,28.8%,	16.4%,17.0%,	133388.0,133388.0,	133388.0,133388.0,133388.0,133388.0,	133388.0,133388.0,133388.0,133388.0,	133388.0,133388.0,	7.1,7.1,	7.1,7.1,7.1,7.1,	7.1,7.1,7.1,7.1,	7.1,7.1,	10,17,	31,38,44,41,	9,6,21,24,	19,18,
Tb927.4.620	0	0	38.67,33.1,	53.19,58.2,59.32,59.81,	0.0,0.0,16.31,19.03,	23.63,22.71,	35.8833	57.6278	8.83505	23.1689	0.622673	4.06147	1.54877	6.52263	2.48729		4.050125E-4,3.5490998E-4,	6.2961516E-4,6.611598E-4,7.051501E-4,7.198624E-4,	0.0,0.0,1.3940127E-4,1.5996884E-4,	2.5132197E-4,2.3604049E-4,	0.000379961	0.000678947	7.48425e-05	0.000243681	0.27938128,0.24165225,	1.2750974,1.1777098,1.3659198,1.4099054,	0.0,0.0,0.24451458,0.32129562,	0.19124198,0.15877736,	0.260517	1.30716	0.141453	0.17501	2503	10.7%,9.4%,	35.7%,33.8%,37.4%,38.2%,	0%,0%,9.5%,12.1%,	7.6%,6.4%,	276137.0,276137.0,	276137.0,276137.0,276137.0,276137.0,	0.0,0.0,276137.0,276137.0,	276137.0,276137.0,	6.8,6.8,	6.8,6.8,6.8,6.8,	0.0,0.0,6.8,6.8,	6.8,6.8,	25,21,	91,94,93,98,	0,0,17,20,	17,16,
Tb927.3.1180	0	0	0.0,0.0,	0.0,0.0,1.913,4.272,	0.0,0.0,0.0,0.0,	0.0,0.0,	0	1.54636	0	0	0	0	0	#DIV/0!	#DIV/0!		0.0,0.0,	0.0,0.0,6.8514055E-5,1.5487499E-4,	0.0,0.0,0.0,0.0,	0.0,0.0,	0	5.58473e-05	0	0	0.0,0.0,	0.0,0.0,0.1324004,0.27938128,	0.0,0.0,0.0,0.0,	0.0,0.0,	0	0.102945	0	0	831	0%,0%,	0%,0%,5.4%,10.7%,	0%,0%,0%,0%,	0%,0%,	0.0,0.0,	0.0,0.0,93289.0,93289.0,	0.0,0.0,0.0,0.0,	0.0,0.0,	0.0,0.0,	0.0,0.0,8.3,8.3,	0.0,0.0,0.0,0.0,	0.0,0.0,	0,0,	0,0,3,7,	0,0,0,0,	0,0,
Tb927.9.8720	0	0	3.094,0.0,	1.753,1.857,2.551,4.272,	0.0,0.0,12.47,11.42,	2.78,2.839,	1.54678	2.60852	5.97245	2.80924	0.592973	0.258987	0.550606	0.436759	0.928551		2.3171343E-4,0.0,	1.4843894E-4,1.5090118E-4,2.1689593E-4,3.6771747E-4,	0.0,0.0,7.623493E-4,6.864034E-4,	2.1144835E-4,2.1100334E-4,	0.000115857	0.000220988	0.000362188	0.000211226	0.17760599,0.0,	0.27643883,0.21898961,0.43548942,0.69433784,	0.0,0.0,0.93196833,0.9054607,	0.18576872,0.1561122,	0.088803	0.406314	0.459357	0.17094	350	7.1%,0%,	10.6%,8.6%,15.7%,22.9%,	0%,0%,28.6%,28.0%,	7.4%,6.3%,	38534.0,0.0,	38534.0,38534.0,38534.0,38534.0,	0.0,0.0,38534.0,38534.0,	38534.0,38534.0,	9.0,0.0,	9.0,9.0,9.0,9.0,	0.0,0.0,9.0,9.0,	9.0,9.0,	2,0,	3,3,4,7,	0,0,13,12,	2,2,
Reverse_Tb927.10.5350	0	0	0.0,3.152,	1.169,1.857,0.0,0.0,	0.0,0.0,0.0,0.0,	0.0,0.0,	1.57604	0.756594	0	0	2.08308	100000	100000	#DIV/0!	#DIV/0!		0.0,2.0425829E-5,	8.362084E-6,1.2751186E-5,0.0,0.0,	0.0,0.0,0.0,0.0,	0.0,0.0,	1.02129e-05	5.27832e-06	0	0	0.0,0.013911366,	0.016248703,0.02093947,0.0,0.0,	0.0,0.0,0.0,0.0,	0.0,0.0,	0.00695568	0.00929704	0	0	4142	0%,0.6%,	0.7%,0.9%,0%,0%,	0%,0%,0%,0%,	0%,0%,	0.0,474708.0,	474708.0,474708.0,0.0,0.0,	0.0,0.0,0.0,0.0,	0.0,0.0,	0.0,5.9,	5.9,5.9,0.0,0.0,	0.0,0.0,0.0,0.0,	0.0,0.0,	0,2,	2,3,0,0,	0,0,0,0,	0,0,
Tb927.7.2880	0	0	7.734,6.304,	1.753,2.477,0.0,0.0,	5.866,9.141,1.918,1.903,	11.12,9.936,	7.01905	1.0575	4.70721	10.5273	6.63742	1.49113	0.666749	0.224655	0.100453		0.0015130541,0.0012627429,	3.8771363E-4,5.2552647E-4,0.0,0.0,	0.0010172734,0.0015376139,3.063401E-4,2.9880746E-4,	0.0022091619,0.0019289486,	0.0013879	0.00022831	0.000790009	0.00206906	0.61808,0.61808,	0.38675582,0.61808,0.0,0.0,	0.38675582,0.38675582,0.38675582,0.38675582,	0.61808,0.61808,	0.61808	0.251209	0.386756	0.61808	134	20.9%,20.9%,	14.2%,20.9%,0%,0%,	14.2%,14.2%,14.2%,14.2%,	20.9%,20.9%,	14212.0,14212.0,	14212.0,14212.0,0.0,0.0,	14212.0,14212.0,14212.0,14212.0,	14212.0,14212.0,	11.3,11.3,	11.3,11.3,0.0,0.0,	11.3,11.3,11.3,11.3,	11.3,11.3,	5,4,	3,4,0,0,	2,3,2,2,	8,7,
Tb927.9.10490	0	0	0.0,0.0,	0.0,0.0,0.0,0.0,	0.0,0.0,2.878,0.0,	0.0,0.0,	0	0	0.719377	0	0	0	0	0	#DIV/0!		0.0,0.0,	0.0,0.0,0.0,0.0,	0.0,0.0,1.0525532E-4,0.0,	0.0,0.0,	0	0	2.63138e-05	0	0.0,0.0,	0.0,0.0,0.0,0.0,	0.0,0.0,0.26765192,0.0,	0.0,0.0,	0	0	0.066913	0	585	0%,0%,	0%,0%,0%,0%,	0%,0%,10.3%,0%,	0%,0%,	0.0,0.0,	0.0,0.0,0.0,0.0,	0.0,0.0,65272.0,0.0,	0.0,0.0,	0.0,0.0,	0.0,0.0,0.0,0.0,	0.0,0.0,6.3,0.0,	0.0,0.0,	0,0,	0,0,0,0,	0,0,3,0,	0,0,
Tb927.8.1360	0	0	29.39,37.83,	65.46,66.87,84.83,85.44,	0.0,0.0,2.878,2.855,	19.46,19.87,	33.607	75.6494	1.43316	19.6647	0.444247	23.4495	1.709	52.7849	3.84697		1.8239753E-4,2.4035164E-4,	4.5918612E-4,4.5013134E-4,5.975678E-4,6.0938025E-4,	0.0,0.0,1.4577264E-5,1.4218822E-5,	1.2264405E-4,1.2238594E-4,	0.000211375	0.000529066	7.19902e-06	0.000122515	0.13762724,0.13762724,	0.9408858,0.8578044,1.1577444,1.243882,	0.0,0.0,0.016248703,0.016248703,	0.08642566,0.083926916,	0.137627	1.05008	0.00812435	0.0851763	4224	5.6%,5.6%,	28.8%,26.9%,33.4%,35.1%,	0%,0%,0.7%,0.7%,	3.6%,3.5%,	473181.0,473181.0,	473181.0,473181.0,473181.0,473181.0,	0.0,0.0,473181.0,473181.0,	473181.0,473181.0,	6.3,6.3,	6.3,6.3,6.3,6.3,	0.0,0.0,6.3,6.3,	6.3,6.3,	19,24,	112,108,133,140,	0,0,3,3,	14,14,
Tb11.NT.155_1	0	0	30.94,31.52,	32.73,35.91,22.96,19.53,	11.73,48.75,9.592,11.42,	19.46,25.55,	31.2283	27.7828	20.3744	22.5034	1.12402	1.53272	1.38771	1.36361	1.2346		0.006335914,0.00660967,	0.007576571,0.007977328,0.0053376732,0.0045964685,	0.0021299163,0.008585011,0.001603499,0.0018768845,	0.0040472536,0.0051926603,	0.00647279	0.00637201	0.00354883	0.00461996	1.2080047,0.65576994,	1.5941794,1.5941794,1.1677041,1.1677041,	0.4859357,0.4859357,0.8113401,1.1677041,	0.94536006,0.94536006,	0.931887	1.38094	0.737729	0.94536	128	34.4%,21.9%,	41.4%,41.4%,33.6%,33.6%,	17.2%,17.2%,25.8%,33.6%,	28.9%,28.9%,	14656.0,14656.0,	14656.0,14656.0,14656.0,14656.0,	14656.0,14656.0,14656.0,14656.0,	14656.0,14656.0,	9.8,9.8,	9.8,9.8,9.8,9.8,	9.8,9.8,9.8,9.8,	9.8,9.8,	20,20,	56,58,36,32,	4,16,10,12,	14,18,
Tb927.1.450	0	0	3.094,0.0,	0.0,2.477,0.0,0.0,	5.866,0.0,9.592,11.42,	0.0,4.258,	1.54678	0.619156	6.71951	2.12907	2.49821	0.230193	0.726507	0.0921431	0.290811		0.0,0.0,	0.0,3.4638735E-5,0.0,0.0,	6.7050976E-5,0.0,1.0095813E-4,1.18170785E-4,	0.0,0.0,	0	8.65968e-06	7.1545e-05	0	0.0,0.0,	0.0,0.0519619,0.0,0.0,	0.023293018,0.0,0.13762724,0.14815366,	0.0,0.0,	0	0.0129905	0.0772685	0	2033	0%,0%,	0%,2.2%,0%,0%,	1.0%,0%,5.6%,6.0%,	0%,0%,	0.0,0.0,	0.0,229008.0,0.0,0.0,	229008.0,0.0,229008.0,229008.0,	0.0,0.0,	0.0,0.0,	0.0,9.7,0.0,0.0,	9.7,0.0,9.7,9.7,	0.0,0.0,	2,0,	0,4,0,0,	2,0,10,12,	0,3,
Tb10.v4.0045	0	0	0.0,0.0,	0.0,0.0,1.913,1.221,	0.0,0.0,10.55,12.37,	4.17,5.678,	0	0.783507	5.73079	4.92355	0	0	0	0.136719	0.159134		0.0,0.0,	0.0,0.0,1.9300061E-4,1.2464999E-4,	0.0,0.0,7.653311E-4,8.822417E-4,	3.763064E-4,5.006859E-4,	0	7.94126e-05	0.000411893	0.000438496	0.0,0.0,	0.0,0.0,0.19674051,0.15080035,	0.0,0.0,1.0653801,1.4547088,	0.25314116,0.4321879,	0	0.0868852	0.630022	0.342665	295	0%,0%,	0%,0%,7.8%,6.1%,	0%,0%,31.5%,39.0%,	9.8%,15.6%,	0.0,0.0,	0.0,0.0,32215.0,32215.0,	0.0,0.0,32215.0,32215.0,	32215.0,32215.0,	0.0,0.0,	0.0,0.0,8.5,8.5,	0.0,0.0,8.5,8.5,	8.5,8.5,	0,0,	0,0,3,2,	0,0,11,13,	3,4,
Tb927.5.4250	0	0	6.187,7.88,	1.753,2.477,1.913,1.831,	5.866,9.141,5.755,4.759,	12.51,8.516,	7.03368	1.99357	6.38017	10.5125	3.52818	1.10243	0.669077	0.312464	0.189638		0.001621994,0.0021150946,	5.1953626E-4,7.042055E-4,5.6935183E-4,5.515762E-4,	0.0013631465,0.0020604027,0.0012314873,0.0010010051,	0.0033303117,0.0022155351,	0.00186854	0.000586167	0.00141401	0.00277292	1.0892961,1.5118864,	1.0892961,1.5118864,0.73780084,0.6982436,	0.5848932,1.0892961,1.1877615,1.1379621,	1.6915348,1.1877615,	1.30059	1.00931	0.999978	1.43965	100	32.0%,40.0%,	32.0%,40.0%,24.0%,23.0%,	20.0%,32.0%,34.0%,33.0%,	43.0%,34.0%,	11142.0,11142.0,	11142.0,11142.0,11142.0,11142.0,	11142.0,11142.0,11142.0,11142.0,	11142.0,11142.0,	11.1,11.1,	11.1,11.1,11.1,11.1,	11.1,11.1,11.1,11.1,	11.1,11.1,	4,5,	3,4,3,3,	2,3,6,5,	9,6,
Tb10.v4.0044	0	0	6.187,9.456,	18.7,19.81,17.86,15.87,	5.866,0.0,0.0,2.855,	6.949,7.097,	7.8217	18.0605	2.18022	7.0231	0.433084	3.58757	1.11371	8.28378	2.57158		2.4464465E-4,3.8282253E-4,	8.3585526E-4,8.497201E-4,8.015008E-4,7.210147E-4,	2.0560279E-4,0.0,0.0,9.058869E-5,	2.790608E-4,2.7847348E-4,	0.000313734	0.000802023	7.40479e-05	0.000278767	0.18850219,0.30316675,	1.7164392,1.5351286,1.3988328,1.5351286,	0.071519256,0.0,0.0,0.14024973,	0.25025904,0.25892544,	0.245834	1.54638	0.0529422	0.254592	663	7.5%,11.5%,	43.4%,40.4%,38.0%,40.4%,	3.0%,0%,0%,5.7%,	9.7%,10.0%,	77598.0,77598.0,	77598.0,77598.0,77598.0,77598.0,	77598.0,0.0,0.0,77598.0,	77598.0,77598.0,	8.7,8.7,	8.7,8.7,8.7,8.7,	8.7,0.0,0.0,8.7,	8.7,8.7,	4,6,	32,32,28,26,	2,0,0,3,	5,5,
Tb927.10.3000	0	0	0.0,0.0,	1.753,1.238,1.276,1.221,	0.0,0.0,0.0,2.855,	0.0,0.0,	0	1.37197	0.713787	0	0	0	0	1.9221	#DIV/0!		0.0,0.0,	6.618297E-5,4.4853856E-5,4.83526E-5,4.684299E-5,	0.0,0.0,0.0,7.650994E-5,	0.0,0.0,	0	5.15581e-05	1.91275e-05	0	0.0,0.0,	0.1694994,0.07646525,0.07646525,0.09144032,	0.0,0.0,0.0,0.11429453,	0.0,0.0,	0	0.103468	0.0285736	0	785	0%,0%,	6.8%,3.2%,3.2%,3.8%,	0%,0%,0%,4.7%,	0%,0%,	0.0,0.0,	87096.0,87096.0,87096.0,87096.0,	0.0,0.0,0.0,87096.0,	0.0,0.0,	0.0,0.0,	6.3,6.3,6.3,6.3,	0.0,0.0,0.0,6.3,	0.0,0.0,	0,0,	3,2,2,2,	0,0,0,3,	0,0,
Tb927.11.14330	0	0	0.0,0.0,	0.0,1.857,1.276,1.831,	0.0,0.0,2.878,0.0,	0.0,2.839,	0	1.24099	0.719377	1.41938	0	0	0	1.72509	0.874318		0.0,0.0,	0.0,3.282499E-5,2.3590297E-5,3.4280685E-5,	0.0,0.0,3.8268714E-5,0.0,	0.0,4.58988E-5,	0	2.2674e-05	9.56718e-06	2.29494e-05	0.0,0.0,	0.0,0.037528396,0.044720173,0.037528396,	0.0,0.0,0.06905484,0.0,	0.0,0.018591404,	0	0.0299442	0.0172637	0.0092957	1609	0%,0%,	0%,1.6%,1.9%,1.6%,	0%,0%,2.9%,0%,	0%,0.8%,	0.0,0.0,	0.0,176831.0,176831.0,176831.0,	0.0,0.0,176831.0,0.0,	0.0,176831.0,	0.0,0.0,	0.0,5.8,5.8,5.8,	0.0,0.0,5.8,0.0,	0.0,5.8,	0,0,	0,3,2,3,	0,0,3,0,	0,2,
Tb927.10.2380	0	0	47.95,42.55,	38.57,40.86,40.18,48.21,	23.46,33.52,26.86,23.79,	31.97,29.81,	45.2518	41.9583	26.9077	30.8869	1.07849	1.68174	1.46508	1.55934	1.35845		0.0013723202,0.0012468897,	0.0012477946,0.0012684924,0.0013052826,0.0015856812,	5.9526047E-4,8.2476094E-4,6.2739523E-4,5.464001E-4,	9.291262E-4,8.4654725E-4,	0.0013096	0.00135181	0.000648454	0.000887837	0.9543395,0.9906733,	2.8194427,3.0457587,2.8459177,3.2657952,	0.32129562,0.47570658,1.2181964,1.0464447,	0.9408858,1.0370419,	0.972506	2.99423	0.765411	0.988964	916	29.1%,29.9%,	58.2%,60.7%,58.5%,63.0%,	12.1%,16.9%,34.6%,31.1%,	28.8%,30.9%,	102454.0,102454.0,	102454.0,102454.0,102454.0,102454.0,	102454.0,102454.0,102454.0,102454.0,	102454.0,102454.0,	5.4,5.4,	5.4,5.4,5.4,5.4,	5.4,5.4,5.4,5.4,	5.4,5.4,	31,27,	66,66,63,79,	8,11,28,25,	23,21,
Tb927.8.4170	0	0	0.0,0.0,	0.0,0.0,0.0,1.221,	0.0,0.0,14.39,17.13,	0.0,0.0,	0	0.305141	7.87961	0	0	0	0	0.0387254	#DIV/0!		0.0,0.0,	0.0,0.0,0.0,4.2907523E-5,	0.0,0.0,3.5924366E-4,4.2049223E-4,	0.0,0.0,	0	1.07269e-05	0.000194934	0	0.0,0.0,	0.0,0.0,0.0,0.059253693,	0.0,0.0,0.6672472,0.8749945,	0.0,0.0,	0	0.0148134	0.38556	0	857	0%,0%,	0%,0%,0%,2.5%,	0%,0%,22.2%,27.3%,	0%,0%,	0.0,0.0,	0.0,0.0,0.0,93076.0,	0.0,0.0,93076.0,93076.0,	0.0,0.0,	0.0,0.0,	0.0,0.0,0.0,6.8,	0.0,0.0,6.8,6.8,	0.0,0.0,	0,0,	0,0,0,2,	0,0,15,18,	0,0,
Tb927.3.1820	0	0	0.0,0.0,	0.0,0.0,0.0,0.0,	0.0,0.0,0.0,0.0,	0.0,2.839,	0	0	0	1.41938	0	0	0	#DIV/0!	0		0.0,0.0,	0.0,0.0,0.0,0.0,	0.0,0.0,0.0,0.0,	0.0,3.0143335E-4,	0	0	0	0.000150717	0.0,0.0,	0.0,0.0,0.0,0.0,	0.0,0.0,0.0,0.0,	0.0,0.2882495,	0	0	0	0.144125	245	0%,0%,	0%,0%,0%,0%,	0%,0%,0%,0%,	0%,11.0%,	0.0,0.0,	0.0,0.0,0.0,0.0,	0.0,0.0,0.0,0.0,	0.0,25432.0,	0.0,0.0,	0.0,0.0,0.0,0.0,	0.0,0.0,0.0,0.0,	0.0,11.6,	0,0,	0,0,0,0,	0,0,0,0,	0,2,
Tb927.11.5170	0	0	0.0,0.0,	0.0,0.0,0.0,0.0,	0.0,0.0,3.837,0.0,	0.0,0.0,	0	0	0.959169	0	0	0	0	0	#DIV/0!		0.0,0.0,	0.0,0.0,0.0,0.0,	0.0,0.0,2.9638683E-4,0.0,	0.0,0.0,	0	0	7.40967e-05	0	0.0,0.0,	0.0,0.0,0.0,0.0,	0.0,0.0,0.38356638,0.0,	0.0,0.0,	0	0	0.0958916	0	277	0%,0%,	0%,0%,0%,0%,	0%,0%,14.1%,0%,	0%,0%,	0.0,0.0,	0.0,0.0,0.0,0.0,	0.0,0.0,30018.0,0.0,	0.0,0.0,	0.0,0.0,	0.0,0.0,0.0,0.0,	0.0,0.0,8.8,0.0,	0.0,0.0,	0,0,	0,0,0,0,	0,0,4,0,	0,0,
Tb927.9.12700	0	0	0.0,0.0,	2.338,1.857,0.0,0.0,	0.0,0.0,0.0,0.0,	0.0,0.0,	0	1.04882	0	0	0	0	0	#DIV/0!	#DIV/0!		0.0,0.0,	1.549698E-4,1.1815529E-4,0.0,0.0,	0.0,0.0,0.0,0.0,	0.0,0.0,	0	6.82813e-05	0	0	0.0,0.0,	0.22179961,0.19674051,0.0,0.0,	0.0,0.0,0.0,0.0,	0.0,0.0,	0	0.104635	0	0	447	0%,0%,	8.7%,7.8%,0%,0%,	0%,0%,0%,0%,	0%,0%,	0.0,0.0,	49912.0,49912.0,0.0,0.0,	0.0,0.0,0.0,0.0,	0.0,0.0,	0.0,0.0,	8.0,8.0,0.0,0.0,	0.0,0.0,0.0,0.0,	0.0,0.0,	0,0,	4,3,0,0,	0,0,0,0,	0,0,
Tb927.7.2890	0	0	7.734,6.304,	1.753,2.477,0.0,0.0,	5.866,9.141,1.918,1.903,	11.12,9.936,	7.01905	1.0575	4.70721	10.5273	6.63742	1.49113	0.666749	0.224655	0.100453		0.0015130541,0.0012627429,	3.8771363E-4,5.2552647E-4,0.0,0.0,	0.0010172734,0.0015376139,3.063401E-4,2.9880746E-4,	0.0022091619,0.0019289486,	0.0013879	0.00022831	0.000790009	0.00206906	0.61808,0.61808,	0.38675582,0.61808,0.0,0.0,	0.38675582,0.38675582,0.38675582,0.38675582,	0.61808,0.61808,	0.61808	0.251209	0.386756	0.61808	134	20.9%,20.9%,	14.2%,20.9%,0%,0%,	14.2%,14.2%,14.2%,14.2%,	20.9%,20.9%,	14212.0,14212.0,	14212.0,14212.0,0.0,0.0,	14212.0,14212.0,14212.0,14212.0,	14212.0,14212.0,	11.3,11.3,	11.3,11.3,0.0,0.0,	11.3,11.3,11.3,11.3,	11.3,11.3,	5,4,	3,4,0,0,	2,3,2,2,	8,7,
Reverse_Tb927.10.10980	0	0	0.0,0.0,	0.0,1.857,0.0,0.0,	0.0,0.0,0.0,0.0,	0.0,0.0,	0	0.464367	0	0	0	0	0	#DIV/0!	#DIV/0!		0.0,0.0,	0.0,7.50219E-5,0.0,0.0,	0.0,0.0,0.0,0.0,	0.0,0.0,	0	1.87555e-05	0	0	0.0,0.0,	0.0,0.071519256,0.0,0.0,	0.0,0.0,0.0,0.0,	0.0,0.0,	0	0.0178798	0	0	704	0%,0%,	0%,3.0%,0%,0%,	0%,0%,0%,0%,	0%,0%,	0.0,0.0,	0.0,80794.0,0.0,0.0,	0.0,0.0,0.0,0.0,	0.0,0.0,	0.0,0.0,	0.0,5.2,0.0,0.0,	0.0,0.0,0.0,0.0,	0.0,0.0,	0,0,	0,3,0,0,	0,0,0,0,	0,0,
Tb927.11.13810	0	0	0.0,0.0,	0.0,0.0,2.551,1.831,	0.0,0.0,11.51,11.42,	0.0,0.0,	0	1.09553	5.73266	0	0	0	0	0.191104	#DIV/0!		0.0,0.0,	0.0,0.0,1.365352E-4,9.920435E-5,	0.0,0.0,4.4298102E-4,4.320885E-4,	0.0,0.0,	0	5.89349e-05	0.000218767	0	0.0,0.0,	0.0,0.0,0.32129562,0.28233063,	0.0,0.0,0.67880404,0.8535316,	0.0,0.0,	0	0.150907	0.383084	0	556	0%,0%,	0%,0%,12.1%,10.8%,	0%,0%,22.5%,26.8%,	0%,0%,	0.0,0.0,	0.0,0.0,62913.0,62913.0,	0.0,0.0,62913.0,62913.0,	0.0,0.0,	0.0,0.0,	0.0,0.0,9.6,9.6,	0.0,0.0,9.6,9.6,	0.0,0.0,	0,0,	0,0,4,3,	0,0,12,12,	0,0,
Reverse_Tb927.8.6980	0	0	3.094,0.0,	0.0,0.0,0.0,0.0,	0.0,0.0,0.0,0.0,	0.0,0.0,	1.54678	0	0	0	100000	100000	100000	#DIV/0!	#DIV/0!		9.7358585E-5,0.0,	0.0,0.0,0.0,0.0,	0.0,0.0,0.0,0.0,	0.0,0.0,	4.86793e-05	0	0	0	0.07398939,0.0,	0.0,0.0,0.0,0.0,	0.0,0.0,0.0,0.0,	0.0,0.0,	0.0369947	0	0	0	833	3.1%,0%,	0%,0%,0%,0%,	0%,0%,0%,0%,	0%,0%,	95058.0,0.0,	0.0,0.0,0.0,0.0,	0.0,0.0,0.0,0.0,	0.0,0.0,	7.4,0.0,	0.0,0.0,0.0,0.0,	0.0,0.0,0.0,0.0,	0.0,0.0,	2,0,	0,0,0,0,	0,0,0,0,	0,0,
Reverse_Tb11.v5.0220	0	0	0.0,0.0,	0.0,1.238,0.0,0.0,	0.0,0.0,0.0,0.0,	0.0,0.0,	0	0.309578	0	0	0	0	0	#DIV/0!	#DIV/0!		0.0,0.0,	0.0,1.3754013E-4,0.0,0.0,	0.0,0.0,0.0,0.0,	0.0,0.0,	0	3.4385e-05	0	0	0.0,0.0,	0.0,0.09395635,0.0,0.0,	0.0,0.0,0.0,0.0,	0.0,0.0,	0	0.0234891	0	0	256	0%,0%,	0%,3.9%,0%,0%,	0%,0%,0%,0%,	0%,0%,	0.0,0.0,	0.0,26531.0,0.0,0.0,	0.0,0.0,0.0,0.0,	0.0,0.0,	0.0,0.0,	0.0,5.4,0.0,0.0,	0.0,0.0,0.0,0.0,	0.0,0.0,	0,0,	0,2,0,0,	0,0,0,0,	0,0,
Tb927.2.3080	0	0	0.0,0.0,	2.338,0.0,0.0,0.0,	0.0,0.0,4.796,7.614,	0.0,0.0,	0	0.584455	3.10239	0	0	0	0	0.188388	#DIV/0!		0.0,0.0,	1.697831E-4,0.0,0.0,0.0,	0.0,0.0,2.5152927E-4,3.92551E-4,	0.0,0.0,	0	4.24458e-05	0.00016102	0	0.0,0.0,	0.23310483,0.0,0.0,0.0,	0.0,0.0,0.45881426,0.5958791,	0.0,0.0,	0	0.0582762	0.263673	0	408	0%,0%,	9.1%,0%,0%,0%,	0%,0%,16.4%,20.3%,	0%,0%,	0.0,0.0,	47079.0,0.0,0.0,0.0,	0.0,0.0,47079.0,47079.0,	0.0,0.0,	0.0,0.0,	8.3,0.0,0.0,0.0,	0.0,0.0,8.3,8.3,	0.0,0.0,	0,0,	4,0,0,0,	0,0,5,8,	0,0,
Tb927.9.7690	0	0	0.0,0.0,	1.753,1.857,3.189,3.051,	0.0,0.0,2.878,0.0,	0.0,0.0,	0	2.46284	0.719377	0	0	0	0	3.42357	#DIV/0!		0.0,0.0,	2.7977183E-5,2.8441256E-5,5.1099607E-5,4.9504237E-5,	0.0,0.0,3.3157976E-5,0.0,	0.0,0.0,	0	3.92556e-05	8.28949e-06	0	0.0,0.0,	0.07646525,0.07646525,0.12201846,0.12201846,	0.0,0.0,0.071519256,0.0,	0.0,0.0,	0	0.0992419	0.0178798	0	1857	0%,0%,	3.2%,3.2%,5.0%,5.0%,	0%,0%,3.0%,0%,	0%,0%,	0.0,0.0,	199564.0,199564.0,199564.0,199564.0,	0.0,0.0,199564.0,0.0,	0.0,0.0,	0.0,0.0,	6.0,6.0,6.0,6.0,	0.0,0.0,6.0,0.0,	0.0,0.0,	0,0,	3,3,5,5,	0,0,3,0,	0,0,
Tb927.9.9000	0	0	0.0,0.0,	0.0,0.0,0.0,0.0,	0.0,0.0,2.878,3.807,	0.0,0.0,	0	0	1.67109	0	0	0	0	0	#DIV/0!		0.0,0.0,	0.0,0.0,0.0,0.0,	0.0,0.0,1.7296169E-4,2.2494496E-4,	0.0,0.0,	0	0	9.94767e-05	0	0.0,0.0,	0.0,0.0,0.0,0.0,	0.0,0.0,0.43548942,0.56314766,	0.0,0.0,	0	0	0.249659	0	356	0%,0%,	0%,0%,0%,0%,	0%,0%,15.7%,19.4%,	0%,0%,	0.0,0.0,	0.0,0.0,0.0,0.0,	0.0,0.0,38986.0,38986.0,	0.0,0.0,	0.0,0.0,	0.0,0.0,0.0,0.0,	0.0,0.0,8.4,8.4,	0.0,0.0,	0,0,	0,0,0,0,	0,0,3,4,	0,0,
Reverse_Tb927.10.12340	0	0	0.0,0.0,	0.0,1.238,0.0,0.0,	0.0,0.0,0.0,0.0,	0.0,0.0,	0	0.309578	0	0	0	0	0	#DIV/0!	#DIV/0!		0.0,0.0,	0.0,3.9473405E-5,0.0,0.0,	0.0,0.0,0.0,0.0,	0.0,0.0,	0	9.86835e-06	0	0	0.0,0.0,	0.0,0.12201846,0.0,0.0,	0.0,0.0,0.0,0.0,	0.0,0.0,	0	0.0305046	0	0	892	0%,0%,	0%,5.0%,0%,0%,	0%,0%,0%,0%,	0%,0%,	0.0,0.0,	0.0,98472.0,0.0,0.0,	0.0,0.0,0.0,0.0,	0.0,0.0,	0.0,0.0,	0.0,7.3,0.0,0.0,	0.0,0.0,0.0,0.0,	0.0,0.0,	0,0,	0,2,0,0,	0,0,0,0,	0,0,
Tb927.5.1590	0	0	0.0,0.0,	0.0,0.0,0.0,1.221,	0.0,0.0,0.0,0.0,	0.0,0.0,	0	0.305141	0	0	0	0	0	#DIV/0!	#DIV/0!		0.0,0.0,	0.0,0.0,0.0,1.4477066E-4,	0.0,0.0,0.0,0.0,	0.0,0.0,	0	3.61927e-05	0	0	0.0,0.0,	0.0,0.0,0.0,0.41253757,	0.0,0.0,0.0,0.0,	0.0,0.0,	0	0.103134	0	0	254	0%,0%,	0%,0%,0%,15.0%,	0%,0%,0%,0%,	0%,0%,	0.0,0.0,	0.0,0.0,0.0,28263.0,	0.0,0.0,0.0,0.0,	0.0,0.0,	0.0,0.0,	0.0,0.0,0.0,8.3,	0.0,0.0,0.0,0.0,	0.0,0.0,	0,0,	0,0,0,2,	0,0,0,0,	0,0,
Tb927.2.4130	0	0	4.64,3.152,	1.753,0.0,9.567,10.37,	5.866,0.0,23.02,19.99,	5.559,4.258,	3.89622	5.42387	12.218	4.90879	0.718347	0.318893	0.793723	0.443926	1.10493		1.5149383E-4,1.0535962E-4,	6.4699416E-5,0.0,3.5451545E-4,3.8924016E-4,	1.697567E-4,0.0,6.134432E-4,5.235643E-4,	1.8432608E-4,1.3795363E-4,	0.000128427	0.000202114	0.000326691	0.00016114	0.11429453,0.08642566,	0.14815366,0.0,0.70608246,0.8281002,	0.06905484,0.0,1.2080047,1.0653801,	0.12460494,0.12460494,	0.10036	0.420584	0.58561	0.124605	803	4.7%,3.6%,	6.0%,0%,23.2%,26.2%,	2.9%,0%,34.4%,31.5%,	5.1%,5.1%,	88901.0,88901.0,	88901.0,0.0,88901.0,88901.0,	88901.0,0.0,88901.0,88901.0,	88901.0,88901.0,	8.4,8.4,	8.4,0.0,8.4,8.4,	8.4,0.0,8.4,8.4,	8.4,8.4,	3,2,	3,0,15,17,	2,0,24,21,	4,3,
Tb927.4.600	0	0	0.0,0.0,	0.0,0.0,0.0,0.0,	0.0,0.0,3.837,6.662,	4.17,0.0,	0	0	2.62467	2.08479	0	0	0	0	0		0.0,0.0,	0.0,0.0,0.0,0.0,	0.0,0.0,2.5898786E-4,4.4208425E-4,	3.501905E-4,0.0,	0	0	0.000175268	0.000175095	0.0,0.0,	0.0,0.0,0.0,0.0,	0.0,0.0,0.36772883,0.53461695,	0.27938128,0.0,	0	0	0.225586	0.139691	317	0%,0%,	0%,0%,0%,0%,	0%,0%,13.6%,18.6%,	10.7%,0%,	0.0,0.0,	0.0,0.0,0.0,0.0,	0.0,0.0,34459.0,34459.0,	34459.0,0.0,	0.0,0.0,	0.0,0.0,0.0,0.0,	0.0,0.0,6.3,6.3,	6.3,0.0,	0,0,	0,0,0,0,	0,0,4,7,	3,0,
Reverse_Tb11.v5.0226	0	0	3.094,0.0,	0.0,0.0,0.0,0.0,	0.0,0.0,0.0,0.0,	0.0,2.839,	1.54678	0	0	1.41938	100000	100000	1.08976	#DIV/0!	0		2.0636056E-4,0.0,	0.0,0.0,0.0,0.0,	0.0,0.0,0.0,0.0,	0.0,1.8791646E-4,	0.00010318	0	0	9.39582e-05	0.20503592,0.0,	0.0,0.0,0.0,0.0,	0.0,0.0,0.0,0.0,	0.0,0.16412604,	0.102518	0	0	0.082063	393	8.1%,0%,	0%,0%,0%,0%,	0%,0%,0%,0%,	0%,6.6%,	43014.0,0.0,	0.0,0.0,0.0,0.0,	0.0,0.0,0.0,0.0,	0.0,43014.0,	6.3,0.0,	0.0,0.0,0.0,0.0,	0.0,0.0,0.0,0.0,	0.0,6.3,	2,0,	0,0,0,0,	0,0,0,0,	0,2,
Tb927.7.2820	0	0	7.734,6.304,	1.753,2.477,0.0,0.0,	5.866,9.141,1.918,1.903,	11.12,9.936,	7.01905	1.0575	4.70721	10.5273	6.63742	1.49113	0.666749	0.224655	0.100453		0.0015130541,0.0012627429,	3.8771363E-4,5.2552647E-4,0.0,0.0,	0.0010172734,0.0015376139,3.063401E-4,2.9880746E-4,	0.0022091619,0.0019289486,	0.0013879	0.00022831	0.000790009	0.00206906	0.61808,0.61808,	0.38675582,0.61808,0.0,0.0,	0.38675582,0.38675582,0.38675582,0.38675582,	0.61808,0.61808,	0.61808	0.251209	0.386756	0.61808	134	20.9%,20.9%,	14.2%,20.9%,0%,0%,	14.2%,14.2%,14.2%,14.2%,	20.9%,20.9%,	14212.0,14212.0,	14212.0,14212.0,0.0,0.0,	14212.0,14212.0,14212.0,14212.0,	14212.0,14212.0,	11.3,11.3,	11.3,11.3,0.0,0.0,	11.3,11.3,11.3,11.3,	11.3,11.3,	5,4,	3,4,0,0,	2,3,2,2,	8,7,
Tb927.10.8230	0	0	0.0,0.0,	0.0,0.0,0.0,0.0,	0.0,6.094,0.0,0.0,	0.0,2.839,	0	0	1.52356	1.41938	0	0	0	0	0		0.0,0.0,	0.0,0.0,0.0,0.0,	0.0,2.7637862E-4,0.0,0.0,	0.0,1.485939E-4,	0	0	6.90947e-05	7.42969e-05	0.0,0.0,	0.0,0.0,0.0,0.0,	0.0,0.13762724,0.0,0.0,	0.0,0.10662377,	0	0	0.0344068	0.0533119	497	0%,0%,	0%,0%,0%,0%,	0%,5.6%,0%,0%,	0%,4.4%,	0.0,0.0,	0.0,0.0,0.0,0.0,	0.0,55580.0,0.0,0.0,	0.0,55580.0,	0.0,0.0,	0.0,0.0,0.0,0.0,	0.0,5.4,0.0,0.0,	0.0,5.4,	0,0,	0,0,0,0,	0,2,0,0,	0,2,
Tb927.5.4260	0	0	6.187,7.88,	1.753,2.477,1.913,1.831,	5.866,9.141,5.755,4.759,	12.51,8.516,	7.03368	1.99357	6.38017	10.5125	3.52818	1.10243	0.669077	0.312464	0.189638		0.001621994,0.0021150946,	5.1953626E-4,7.042055E-4,5.6935183E-4,5.515762E-4,	0.0013631465,0.0020604027,0.0012314873,0.0010010051,	0.0033303117,0.0022155351,	0.00186854	0.000586167	0.00141401	0.00277292	1.0892961,1.5118864,	1.0892961,1.5118864,0.73780084,0.6982436,	0.5848932,1.0892961,1.1877615,1.1379621,	1.6915348,1.1877615,	1.30059	1.00931	0.999978	1.43965	100	32.0%,40.0%,	32.0%,40.0%,24.0%,23.0%,	20.0%,32.0%,34.0%,33.0%,	43.0%,34.0%,	11142.0,11142.0,	11142.0,11142.0,11142.0,11142.0,	11142.0,11142.0,11142.0,11142.0,	11142.0,11142.0,	11.1,11.1,	11.1,11.1,11.1,11.1,	11.1,11.1,11.1,11.1,	11.1,11.1,	4,5,	3,4,3,3,	2,3,6,5,	9,6,
Tb927.10.9240	0	0	6.187,6.304,	0.0,0.0,4.465,3.051,	8.799,12.19,9.592,8.565,	4.17,0.0,	6.24566	1.87904	9.78605	2.08479	3.32386	0.638221	2.99582	0.192012	0.901308		4.4438193E-4,4.6358234E-4,	0.0,0.0,3.639692E-4,2.518613E-4,	5.6019716E-4,7.526585E-4,5.623229E-4,4.936463E-4,	3.0413803E-4,0.0,	0.000453982	0.000153958	0.000592206	0.000152069	0.32129562,0.2618276,	0.0,0.0,0.7100153,0.86637974,	0.20781386,0.3708818,1.1478305,1.243882,	0.32129562,0.0,	0.291562	0.394099	0.742602	0.160648	365	12.1%,10.1%,	0%,0%,23.3%,27.1%,	8.2%,13.7%,33.2%,35.1%,	12.1%,0%,	39756.0,39756.0,	0.0,0.0,39756.0,39756.0,	39756.0,39756.0,39756.0,39756.0,	39756.0,0.0,	6.0,6.0,	0.0,0.0,6.0,6.0,	6.0,6.0,6.0,6.0,	6.0,0.0,	4,4,	0,0,7,5,	3,4,10,9,	3,0,
Reverse_Tb927.3.4330	0	0	0.0,0.0,	0.0,1.238,0.0,0.0,	0.0,0.0,0.0,0.0,	0.0,0.0,	0	0.309578	0	0	0	0	0	#DIV/0!	#DIV/0!		0.0,0.0,	0.0,5.9779755E-5,0.0,0.0,	0.0,0.0,0.0,0.0,	0.0,0.0,	0	1.49449e-05	0	0	0.0,0.0,	0.0,0.12460494,0.0,0.0,	0.0,0.0,0.0,0.0,	0.0,0.0,	0	0.0311512	0	0	589	0%,0%,	0%,5.1%,0%,0%,	0%,0%,0%,0%,	0%,0%,	0.0,0.0,	0.0,68683.0,0.0,0.0,	0.0,0.0,0.0,0.0,	0.0,0.0,	0.0,0.0,	0.0,6.1,0.0,0.0,	0.0,0.0,0.0,0.0,	0.0,0.0,	0,0,	0,2,0,0,	0,0,0,0,	0,0,
Reverse_Tb927.10.10970	0	0	0.0,0.0,	0.0,1.857,0.0,0.0,	0.0,0.0,0.0,0.0,	0.0,0.0,	0	0.464367	0	0	0	0	0	#DIV/0!	#DIV/0!		0.0,0.0,	0.0,7.50219E-5,0.0,0.0,	0.0,0.0,0.0,0.0,	0.0,0.0,	0	1.87555e-05	0	0	0.0,0.0,	0.0,0.071519256,0.0,0.0,	0.0,0.0,0.0,0.0,	0.0,0.0,	0	0.0178798	0	0	704	0%,0%,	0%,3.0%,0%,0%,	0%,0%,0%,0%,	0%,0%,	0.0,0.0,	0.0,80794.0,0.0,0.0,	0.0,0.0,0.0,0.0,	0.0,0.0,	0.0,0.0,	0.0,5.2,0.0,0.0,	0.0,0.0,0.0,0.0,	0.0,0.0,	0,0,	0,3,0,0,	0,0,0,0,	0,0,
Tb927.11.14300	0	0	35.58,34.67,	39.16,42.1,39.54,32.34,	46.93,51.8,40.29,36.17,	45.87,48.26,	35.1245	38.2877	43.7943	47.0622	0.917383	0.802034	0.746343	0.874263	0.813557		0.0015492468,0.0015459163,	0.0019274048,0.00198862,0.0019545853,0.0016186899,	0.0018114903,0.0019394709,0.001431962,0.0012637272,	0.002028429,0.002085498,	0.00154758	0.00187232	0.00161166	0.00205696	1.5061095,1.2080047,	4.357967,4.2966347,3.9888449,4.046613,	0.8879913,1.0749135,3.6558614,2.698282,	2.040885,2.2359364,	1.35706	4.17251	2.07926	2.13841	602	39.9%,34.4%,	72.9%,72.4%,69.8%,70.3%,	27.6%,31.7%,66.8%,56.8%,	48.3%,51.0%,	68116.0,68116.0,	68116.0,68116.0,68116.0,68116.0,	68116.0,68116.0,68116.0,68116.0,	68116.0,68116.0,	6.3,6.3,	6.3,6.3,6.3,6.3,	6.3,6.3,6.3,6.3,	6.3,6.3,	23,22,	67,68,62,53,	16,17,42,38,	33,34,
Tb927.8.4940	0	0	0.0,0.0,	1.753,2.477,0.0,0.0,	0.0,0.0,0.0,0.0,	0.0,0.0,	0	1.0575	0	0	0	0	0	#DIV/0!	#DIV/0!		0.0,0.0,	9.446114E-5,1.2803737E-4,0.0,0.0,	0.0,0.0,0.0,0.0,	0.0,0.0,	0	5.56246e-05	0	0	0.0,0.0,	0.17760599,0.29717934,0.0,0.0,	0.0,0.0,0.0,0.0,	0.0,0.0,	0	0.118696	0	0	550	0%,0%,	7.1%,11.3%,0%,0%,	0%,0%,0%,0%,	0%,0%,	0.0,0.0,	61059.0,61059.0,0.0,0.0,	0.0,0.0,0.0,0.0,	0.0,0.0,	0.0,0.0,	5.9,5.9,0.0,0.0,	0.0,0.0,0.0,0.0,	0.0,0.0,	0,0,	3,4,0,0,	0,0,0,0,	0,0,
Reverse_Tb927.9.6110	0	0	0.0,0.0,	1.169,0.0,0.0,0.0,	0.0,0.0,0.0,0.0,	0.0,0.0,	0	0.292228	0	0	0	0	0	#DIV/0!	#DIV/0!		0.0,0.0,	3.5198933E-5,0.0,0.0,0.0,	0.0,0.0,0.0,0.0,	0.0,0.0,	0	8.79973e-06	0	0	0.0,0.0,	0.071519256,0.0,0.0,0.0,	0.0,0.0,0.0,0.0,	0.0,0.0,	0	0.0178798	0	0	984	0%,0%,	3.0%,0%,0%,0%,	0%,0%,0%,0%,	0%,0%,	0.0,0.0,	110019.0,0.0,0.0,0.0,	0.0,0.0,0.0,0.0,	0.0,0.0,	0.0,0.0,	7.9,0.0,0.0,0.0,	0.0,0.0,0.0,0.0,	0.0,0.0,	0,0,	2,0,0,0,	0,0,0,0,	0,0,
Tb927.11.10200	0	0	18.56,25.22,	22.21,23.53,21.69,21.97,	17.6,12.19,3.837,4.759,	20.85,18.45,	21.8891	22.3483	9.59523	19.6499	0.97945	2.28124	1.11395	2.32911	1.13732		9.930576E-4,0.0013812861,	0.001343019,0.0013652964,0.0013168681,0.0013507989,	8.3457946E-4,5.6065375E-4,1.6754928E-4,2.0428674E-4,	0.001132759,9.796584E-4,	0.00118717	0.001344	0.000441767	0.00105621	0.7906058,1.3388374,	2.672823,2.6897762,2.1332858,2.3419504,	0.41579378,0.24165225,0.3520726,0.47570658,	1.2542391,0.9678863,	1.06472	2.45946	0.371306	1.11106	490	25.3%,36.9%,	56.5%,56.7%,49.6%,52.4%,	15.1%,9.4%,13.1%,16.9%,	35.3%,29.4%,	53432.0,53432.0,	53432.0,53432.0,53432.0,53432.0,	53432.0,53432.0,53432.0,53432.0,	53432.0,53432.0,	10.1,10.1,	10.1,10.1,10.1,10.1,	10.1,10.1,10.1,10.1,	10.1,10.1,	12,16,	38,38,34,36,	6,4,4,5,	15,13,
Reverse_Tb927.8.5100	0	0	0.0,0.0,	0.0,1.238,0.0,0.0,	0.0,0.0,0.0,0.0,	0.0,0.0,	0	0.309578	0	0	0	0	0	#DIV/0!	#DIV/0!		0.0,0.0,	0.0,1.222579E-5,0.0,0.0,	0.0,0.0,0.0,0.0,	0.0,0.0,	0	3.05645e-06	0	0	0.0,0.0,	0.0,0.025651932,0.0,0.0,	0.0,0.0,0.0,0.0,	0.0,0.0,	0	0.00641298	0	0	2880	0%,0%,	0%,1.1%,0%,0%,	0%,0%,0%,0%,	0%,0%,	0.0,0.0,	0.0,313776.0,0.0,0.0,	0.0,0.0,0.0,0.0,	0.0,0.0,	0.0,0.0,	0.0,7.4,0.0,0.0,	0.0,0.0,0.0,0.0,	0.0,0.0,	0,0,	0,2,0,0,	0,0,0,0,	0,0,
Reverse_Tb11.v5.0218	0	0	0.0,0.0,	0.0,1.238,0.0,0.0,	0.0,0.0,0.0,0.0,	0.0,0.0,	0	0.309578	0	0	0	0	0	#DIV/0!	#DIV/0!		0.0,0.0,	0.0,2.5096419E-5,0.0,0.0,	0.0,0.0,0.0,0.0,	0.0,0.0,	0	6.2741e-06	0	0	0.0,0.0,	0.0,0.06905484,0.0,0.0,	0.0,0.0,0.0,0.0,	0.0,0.0,	0	0.0172637	0	0	1403	0%,0%,	0%,2.9%,0%,0%,	0%,0%,0%,0%,	0%,0%,	0.0,0.0,	0.0,153595.0,0.0,0.0,	0.0,0.0,0.0,0.0,	0.0,0.0,	0.0,0.0,	0.0,6.5,0.0,0.0,	0.0,0.0,0.0,0.0,	0.0,0.0,	0,0,	0,2,0,0,	0,0,0,0,	0,0,
Tb927.10.13960	0	0	20.11,22.06,	24.55,26.0,26.15,26.85,	14.66,27.42,28.78,27.6,	22.24,14.19,	21.0864	25.8887	24.6158	18.2158	0.814503	0.856621	1.15759	1.05171	1.42122		8.9498825E-4,0.0010054777,	0.001234891,0.0012553749,0.0013210766,0.0013734779,	5.785851E-4,0.001049441,0.0010454052,9.857095E-4,	0.0010051875,6.2691997E-4,	0.000950233	0.00129621	0.000914785	0.000816054	0.81970084,0.86208713,	2.1188898,2.243396,2.7670379,3.008667,	0.23594749,0.4962356,1.9648314,2.0619633,	1.1527817,0.6368165,	0.840894	2.5345	1.18974	0.894799	589	26.0%,27.0%,	49.4%,51.1%,57.6%,60.3%,	9.2%,17.5%,47.2%,48.6%,	33.3%,21.4%,	65569.0,65569.0,	65569.0,65569.0,65569.0,65569.0,	65569.0,65569.0,65569.0,65569.0,	65569.0,65569.0,	7.8,7.8,	7.8,7.8,7.8,7.8,	7.8,7.8,7.8,7.8,	7.8,7.8,	13,14,	42,42,41,44,	5,9,30,29,	16,10,
Tb927.7.6410	0	0	0.0,0.0,	0.0,1.238,0.0,0.0,	0.0,0.0,0.0,0.0,	0.0,0.0,	0	0.309578	0	0	0	0	0	#DIV/0!	#DIV/0!		0.0,0.0,	0.0,2.4182882E-5,0.0,0.0,	0.0,0.0,0.0,0.0,	0.0,0.0,	0	6.04572e-06	0	0	0.0,0.0,	0.0,0.049542427,0.0,0.0,	0.0,0.0,0.0,0.0,	0.0,0.0,	0	0.0123856	0	0	1456	0%,0%,	0%,2.1%,0%,0%,	0%,0%,0%,0%,	0%,0%,	0.0,0.0,	0.0,159314.0,0.0,0.0,	0.0,0.0,0.0,0.0,	0.0,0.0,	0.0,0.0,	0.0,7.1,0.0,0.0,	0.0,0.0,0.0,0.0,	0.0,0.0,	0,0,	0,2,0,0,	0,0,0,0,	0,0,
Tb927.2.4140	0	0	0.0,0.0,	0.0,0.0,0.0,3.662,	0.0,0.0,0.0,2.855,	0.0,0.0,	0	0.915423	0.713787	0	0	0	0	1.28249	#DIV/0!		0.0,0.0,	0.0,0.0,0.0,1.5132406E-4,	0.0,0.0,0.0,8.238725E-5,	0.0,0.0,	0	3.7831e-05	2.05968e-05	0	0.0,0.0,	0.0,0.0,0.0,0.25602996,	0.0,0.0,0.0,0.18304157,	0.0,0.0,	0	0.0640075	0.0457604	0	729	0%,0%,	0%,0%,0%,9.9%,	0%,0%,0%,7.3%,	0%,0%,	0.0,0.0,	0.0,0.0,0.0,81382.0,	0.0,0.0,0.0,81382.0,	0.0,0.0,	0.0,0.0,	0.0,0.0,0.0,8.0,	0.0,0.0,0.0,8.0,	0.0,0.0,	0,0,	0,0,0,6,	0,0,0,3,	0,0,
Tb927.10.8240	0	0	0.0,0.0,	0.0,0.0,0.0,0.0,	0.0,0.0,3.837,4.759,	0.0,0.0,	0	0	2.14881	0	0	0	0	0	#DIV/0!		0.0,0.0,	0.0,0.0,0.0,0.0,	0.0,0.0,2.1951644E-4,2.676484E-4,	0.0,0.0,	0	0	0.000121791	0	0.0,0.0,	0.0,0.0,0.0,0.0,	0.0,0.0,0.5381547,0.5205476,	0.0,0.0,	0	0	0.264676	0	374	0%,0%,	0%,0%,0%,0%,	0%,0%,18.7%,18.2%,	0%,0%,	0.0,0.0,	0.0,0.0,0.0,0.0,	0.0,0.0,42845.0,42845.0,	0.0,0.0,	0.0,0.0,	0.0,0.0,0.0,0.0,	0.0,0.0,6.2,6.2,	0.0,0.0,	0,0,	0,0,0,0,	0,0,4,5,	0,0,
Tb927.11.5150	0	0	0.0,0.0,	1.169,0.0,0.0,0.0,	0.0,0.0,0.0,0.0,	0.0,0.0,	0	0.292228	0	0	0	0	0	#DIV/0!	#DIV/0!		0.0,0.0,	6.559802E-5,0.0,0.0,0.0,	0.0,0.0,0.0,0.0,	0.0,0.0,	0	1.63995e-05	0	0	0.0,0.0,	0.11943793,0.0,0.0,0.0,	0.0,0.0,0.0,0.0,	0.0,0.0,	0	0.0298595	0	0	528	0%,0%,	4.9%,0%,0%,0%,	0%,0%,0%,0%,	0%,0%,	0.0,0.0,	57048.0,0.0,0.0,0.0,	0.0,0.0,0.0,0.0,	0.0,0.0,	0.0,0.0,	5.8,0.0,0.0,0.0,	0.0,0.0,0.0,0.0,	0.0,0.0,	0,0,	2,0,0,0,	0,0,0,0,	0,0,
Tb927.7.2830	0	0	7.734,6.304,	1.753,2.477,0.0,0.0,	5.866,9.141,1.918,1.903,	11.12,9.936,	7.01905	1.0575	4.70721	10.5273	6.63742	1.49113	0.666749	0.224655	0.100453		0.0015130541,0.0012627429,	3.8771363E-4,5.2552647E-4,0.0,0.0,	0.0010172734,0.0015376139,3.063401E-4,2.9880746E-4,	0.0022091619,0.0019289486,	0.0013879	0.00022831	0.000790009	0.00206906	0.61808,0.61808,	0.38675582,0.61808,0.0,0.0,	0.38675582,0.38675582,0.38675582,0.38675582,	0.61808,0.61808,	0.61808	0.251209	0.386756	0.61808	134	20.9%,20.9%,	14.2%,20.9%,0%,0%,	14.2%,14.2%,14.2%,14.2%,	20.9%,20.9%,	14212.0,14212.0,	14212.0,14212.0,0.0,0.0,	14212.0,14212.0,14212.0,14212.0,	14212.0,14212.0,	11.3,11.3,	11.3,11.3,0.0,0.0,	11.3,11.3,11.3,11.3,	11.3,11.3,	5,4,	3,4,0,0,	2,3,2,2,	8,7,
Tb927.3.1880	0	0	0.0,0.0,	0.0,0.0,0.0,0.0,	0.0,0.0,2.878,0.0,	0.0,0.0,	0	0	0.719377	0	0	0	0	0	#DIV/0!		0.0,0.0,	0.0,0.0,0.0,0.0,	0.0,0.0,9.122128E-5,0.0,	0.0,0.0,	0	0	2.28053e-05	0	0.0,0.0,	0.0,0.0,0.0,0.0,	0.0,0.0,0.1694994,0.0,	0.0,0.0,	0	0	0.0423748	0	675	0%,0%,	0%,0%,0%,0%,	0%,0%,6.8%,0%,	0%,0%,	0.0,0.0,	0.0,0.0,0.0,0.0,	0.0,0.0,71804.0,0.0,	0.0,0.0,	0.0,0.0,	0.0,0.0,0.0,0.0,	0.0,0.0,7.1,0.0,	0.0,0.0,	0,0,	0,0,0,0,	0,0,3,0,	0,0,
Reverse_Tb927.10.10960	0	0	0.0,0.0,	0.0,1.857,0.0,0.0,	0.0,0.0,0.0,0.0,	0.0,0.0,	0	0.464367	0	0	0	0	0	#DIV/0!	#DIV/0!		0.0,0.0,	0.0,7.50219E-5,0.0,0.0,	0.0,0.0,0.0,0.0,	0.0,0.0,	0	1.87555e-05	0	0	0.0,0.0,	0.0,0.071519256,0.0,0.0,	0.0,0.0,0.0,0.0,	0.0,0.0,	0	0.0178798	0	0	704	0%,0%,	0%,3.0%,0%,0%,	0%,0%,0%,0%,	0%,0%,	0.0,0.0,	0.0,80764.0,0.0,0.0,	0.0,0.0,0.0,0.0,	0.0,0.0,	0.0,0.0,	0.0,5.2,0.0,0.0,	0.0,0.0,0.0,0.0,	0.0,0.0,	0,0,	0,3,0,0,	0,0,0,0,	0,0,
Tb927.10.9250	0	0	4.64,4.728,	0.0,0.0,0.0,0.0,	14.66,18.28,0.0,0.0,	2.78,0.0,	4.68424	0	8.23676	1.38986	100000	0.5687	3.3703	0	0		4.5222882E-4,4.717683E-4,	0.0,0.0,0.0,0.0,	0.0012668647,0.0015318979,0.0,0.0,	2.7511868E-4,0.0,	0.000461999	0	0.000699691	0.000137559	0.30316675,0.3489629,	0.0,0.0,0.0,0.0,	0.54881656,0.6710906,0.0,0.0,	0.30316675,0.0,	0.326065	0	0.304977	0.151583	269	11.5%,13.0%,	0%,0%,0%,0%,	19.0%,22.3%,0%,0%,	11.5%,0%,	29333.0,29333.0,	0.0,0.0,0.0,0.0,	29333.0,29333.0,0.0,0.0,	29333.0,0.0,	6.4,6.4,	0.0,0.0,0.0,0.0,	6.4,6.4,0.0,0.0,	6.4,0.0,	3,3,	0,0,0,0,	5,6,0,0,	2,0,
Tb927.5.4270	0	0	0.0,0.0,	1.169,1.857,0.0,0.0,	0.0,0.0,6.714,2.855,	0.0,0.0,	0	0.756594	2.39233	0	0	0	0	0.316258	#DIV/0!		0.0,0.0,	4.183062E-5,6.3786734E-5,0.0,0.0,	0.0,0.0,1.7351873E-4,7.25366E-5,	0.0,0.0,	0	2.64043e-05	6.15138e-05	0	0.0,0.0,	0.09900582,0.15345323,0.0,0.0,	0.0,0.0,0.25314116,0.1428783,	0.0,0.0,	0	0.0631148	0.0990049	0	828	0%,0%,	4.1%,6.2%,0%,0%,	0%,0%,9.8%,5.8%,	0%,0%,	0.0,0.0,	93955.0,93955.0,0.0,0.0,	0.0,0.0,93955.0,93955.0,	0.0,0.0,	0.0,0.0,	8.4,8.4,0.0,0.0,	0.0,0.0,8.4,8.4,	0.0,0.0,	0,0,	2,3,0,0,	0,0,7,3,	0,0,
Reverse_Tb11.v5.0947	0	0	0.0,0.0,	0.0,1.238,0.0,0.0,	0.0,0.0,0.0,0.0,	0.0,0.0,	0	0.309578	0	0	0	0	0	#DIV/0!	#DIV/0!		0.0,0.0,	0.0,7.027999E-5,0.0,0.0,	0.0,0.0,0.0,0.0,	0.0,0.0,	0	1.757e-05	0	0	0.0,0.0,	0.0,0.27643883,0.0,0.0,	0.0,0.0,0.0,0.0,	0.0,0.0,	0	0.0691097	0	0	501	0%,0%,	0%,10.6%,0%,0%,	0%,0%,0%,0%,	0%,0%,	0.0,0.0,	0.0,53982.0,0.0,0.0,	0.0,0.0,0.0,0.0,	0.0,0.0,	0.0,0.0,	0.0,8.1,0.0,0.0,	0.0,0.0,0.0,0.0,	0.0,0.0,	0,0,	0,2,0,0,	0,0,0,0,	0,0,
Reverse_Tb927.10.2950	0	0	0.0,0.0,	1.169,0.0,0.0,0.0,	0.0,0.0,0.0,0.0,	0.0,0.0,	0	0.292228	0	0	0	0	0	#DIV/0!	#DIV/0!		0.0,0.0,	1.8551555E-5,0.0,0.0,0.0,	0.0,0.0,0.0,0.0,	0.0,0.0,	0	4.63789e-06	0	0	0.0,0.0,	0.035142183,0.0,0.0,0.0,	0.0,0.0,0.0,0.0,	0.0,0.0,	0	0.00878555	0	0	1867	0%,0%,	1.5%,0%,0%,0%,	0%,0%,0%,0%,	0%,0%,	0.0,0.0,	206800.0,0.0,0.0,0.0,	0.0,0.0,0.0,0.0,	0.0,0.0,	0.0,0.0,	7.7,0.0,0.0,0.0,	0.0,0.0,0.0,0.0,	0.0,0.0,	0,0,	2,0,0,0,	0,0,0,0,	0,0,
Tb927.10.6800	0	0	0.0,0.0,	2.338,0.0,1.276,0.0,	0.0,0.0,0.0,0.0,	0.0,0.0,	0	0.903365	0	0	0	0	0	#DIV/0!	#DIV/0!		0.0,0.0,	1.8823778E-4,0.0,1.03143444E-4,0.0,	0.0,0.0,0.0,0.0,	0.0,0.0,	0	7.28453e-05	0	0	0.0,0.0,	0.36772883,0.0,0.28528666,0.0,	0.0,0.0,0.0,0.0,	0.0,0.0,	0	0.163254	0	0	368	0%,0%,	13.6%,0%,10.9%,0%,	0%,0%,0%,0%,	0%,0%,	0.0,0.0,	41268.0,0.0,41268.0,0.0,	0.0,0.0,0.0,0.0,	0.0,0.0,	0.0,0.0,	8.9,0.0,8.9,0.0,	0.0,0.0,0.0,0.0,	0.0,0.0,	0,0,	4,0,2,0,	0,0,0,0,	0,0,
Tb927.11.2050	0	0	20.11,12.61,	2.922,3.715,6.378,6.713,	35.19,39.61,26.86,19.03,	15.29,19.87,	16.3583	4.93213	30.1745	17.5799	3.31668	0.542123	0.930511	0.163454	0.280555		0.0016270002,0.0010444911,	2.672512E-4,3.2602108E-4,5.857529E-4,6.2421174E-4,	0.0025243452,0.0027556824,0.001773747,0.0012358087,	0.0012562904,0.00159555,	0.00133575	0.000450809	0.0020724	0.00142592	1.1527817,0.7298163,	0.5776112,0.65576994,1.5703957,1.4322038,	0.9769696,1.1527817,2.723917,2.2734067,	0.9769696,1.1527817,	0.941299	1.059	1.78177	1.06488	324	33.3%,23.8%,	19.8%,21.9%,41.0%,38.6%,	29.6%,33.3%,57.1%,51.5%,	29.6%,33.3%,	34627.0,34627.0,	34627.0,34627.0,34627.0,34627.0,	34627.0,34627.0,34627.0,34627.0,	34627.0,34627.0,	5.3,5.3,	5.3,5.3,5.3,5.3,	5.3,5.3,5.3,5.3,	5.3,5.3,	13,8,	5,6,10,11,	12,13,28,20,	11,14,
Tb927.8.4910	0	0	0.0,0.0,	1.753,2.477,3.189,4.272,	0.0,0.0,4.796,2.855,	0.0,0.0,	0	2.92277	1.91275	0	0	0	0	1.52805	#DIV/0!		0.0,0.0,	4.557336E-4,6.1772414E-4,8.323857E-4,0.0011289571,	0.0,0.0,9.0021E-4,5.2684476E-4,	0.0,0.0,	0	0.0007587	0.000356764	0	0.0,0.0,	0.79473364,2.2284942,2.2284942,2.7153523,	0.0,0.0,2.2284942,1.6915348,	0.0,0.0,	0	1.99177	0.980007	0	114	0%,0%,	25.4%,50.9%,50.9%,57.0%,	0%,0%,50.9%,43.0%,	0%,0%,	0.0,0.0,	13123.0,13123.0,13123.0,13123.0,	0.0,0.0,13123.0,13123.0,	0.0,0.0,	0.0,0.0,	10.0,10.0,10.0,10.0,	0.0,0.0,10.0,10.0,	0.0,0.0,	0,0,	3,4,5,7,	0,0,5,3,	0,0,
Tb927.11.10210	0	0	6.187,11.03,	16.36,14.86,17.22,15.26,	0.0,0.0,5.755,3.807,	4.17,7.097,	8.60973	15.9257	2.39047	5.63324	0.540619	3.60169	1.52838	6.66215	2.82709		1.6895772E-4,3.0845127E-4,	5.051047E-4,4.4012844E-4,5.3376734E-4,4.787988E-4,	0.0,0.0,1.2827992E-4,8.341709E-5,	1.1563582E-4,1.9232076E-4,	0.000238704	0.00048945	5.29243e-05	0.000153978	0.12460494,0.13762724,	0.9275249,0.8238957,1.0892961,0.8836491,	0.0,0.0,0.22461617,0.16412604,	0.06905484,0.14551294,	0.131116	0.931091	0.0971855	0.107284	960	5.1%,5.6%,	28.5%,26.1%,32.0%,27.5%,	0%,0%,8.8%,6.6%,	2.9%,5.9%,	107262.0,107262.0,	107262.0,107262.0,107262.0,107262.0,	0.0,0.0,107262.0,107262.0,	107262.0,107262.0,	9.6,9.6,	9.6,9.6,9.6,9.6,	0.0,0.0,9.6,9.6,	9.6,9.6,	4,7,	28,24,27,25,	0,0,6,4,	3,5,
Tb927.7.2840	0	0	7.734,6.304,	1.753,2.477,0.0,0.0,	5.866,9.141,1.918,1.903,	11.12,9.936,	7.01905	1.0575	4.70721	10.5273	6.63742	1.49113	0.666749	0.224655	0.100453		0.0015130541,0.0012627429,	3.8771363E-4,5.2552647E-4,0.0,0.0,	0.0010172734,0.0015376139,3.063401E-4,2.9880746E-4,	0.0022091619,0.0019289486,	0.0013879	0.00022831	0.000790009	0.00206906	0.61808,0.61808,	0.38675582,0.61808,0.0,0.0,	0.38675582,0.38675582,0.38675582,0.38675582,	0.61808,0.61808,	0.61808	0.251209	0.386756	0.61808	134	20.9%,20.9%,	14.2%,20.9%,0%,0%,	14.2%,14.2%,14.2%,14.2%,	20.9%,20.9%,	14212.0,14212.0,	14212.0,14212.0,0.0,0.0,	14212.0,14212.0,14212.0,14212.0,	14212.0,14212.0,	11.3,11.3,	11.3,11.3,0.0,0.0,	11.3,11.3,11.3,11.3,	11.3,11.3,	5,4,	3,4,0,0,	2,3,2,2,	8,7,
Reverse_Tb11.v5.0911	0	0	0.0,0.0,	1.753,0.0,0.0,0.0,	0.0,0.0,0.0,0.0,	0.0,0.0,	0	0.438341	0	0	0	0	0	#DIV/0!	#DIV/0!		0.0,0.0,	1.3708082E-4,0.0,0.0,0.0,	0.0,0.0,0.0,0.0,	0.0,0.0,	0	3.42702e-05	0	0	0.0,0.0,	0.33045447,0.0,0.0,0.0,	0.0,0.0,0.0,0.0,	0.0,0.0,	0	0.0826136	0	0	379	0%,0%,	12.4%,0%,0%,0%,	0%,0%,0%,0%,	0%,0%,	0.0,0.0,	40246.0,0.0,0.0,0.0,	0.0,0.0,0.0,0.0,	0.0,0.0,	0.0,0.0,	6.9,0.0,0.0,0.0,	0.0,0.0,0.0,0.0,	0.0,0.0,	0,0,	3,0,0,0,	0,0,0,0,	0,0,
Tb927.3.1140	0	0	0.0,0.0,	0.0,0.0,0.0,0.0,	0.0,0.0,0.0,0.0,	2.78,2.839,	0	0	0	2.80924	0	0	0	#DIV/0!	0		0.0,0.0,	0.0,0.0,0.0,0.0,	0.0,0.0,0.0,0.0,	1.8976135E-4,1.8936198E-4,	0	0	0	0.000189562	0.0,0.0,	0.0,0.0,0.0,0.0,	0.0,0.0,0.0,0.0,	0.18032062,0.18032062,	0	0	0	0.180321	390	0%,0%,	0%,0%,0%,0%,	0%,0%,0%,0%,	7.2%,7.2%,	0.0,0.0,	0.0,0.0,0.0,0.0,	0.0,0.0,0.0,0.0,	43464.0,43464.0,	0.0,0.0,	0.0,0.0,0.0,0.0,	0.0,0.0,0.0,0.0,	6.3,6.3,	0,0,	0,0,0,0,	0,0,0,0,	2,2,
Tb927.3.2980	0	0	0.0,0.0,	0.0,0.0,0.0,0.0,	0.0,0.0,0.0,1.903,	0.0,0.0,	0	0	0.475858	0	0	0	0	0	#DIV/0!		0.0,0.0,	0.0,0.0,0.0,0.0,	0.0,0.0,0.0,1.3854742E-4,	0.0,0.0,	0	0	3.46369e-05	0	0.0,0.0,	0.0,0.0,0.0,0.0,	0.0,0.0,0.0,0.3520726,	0.0,0.0,	0	0	0.0880182	0	289	0%,0%,	0%,0%,0%,0%,	0%,0%,0%,13.1%,	0%,0%,	0.0,0.0,	0.0,0.0,0.0,0.0,	0.0,0.0,0.0,31128.0,	0.0,0.0,	0.0,0.0,	0.0,0.0,0.0,0.0,	0.0,0.0,0.0,8.2,	0.0,0.0,	0,0,	0,0,0,0,	0,0,0,2,	0,0,
Tb927.3.1850	0	0	6.187,9.456,	12.86,11.76,13.39,10.37,	0.0,0.0,1.918,0.0,	0.0,5.678,	7.8217	12.0978	0.479585	2.83876	0.646542	16.3093	2.75533	25.2255	4.26163		2.7260405E-4,4.2657368E-4,	6.4032484E-4,5.621809E-4,6.698257E-4,5.253107E-4,	0.0,0.0,6.8990885E-5,0.0,	0.0,2.4823923E-4,	0.000349589	0.000599411	1.72477e-05	0.00012412	0.11943793,0.29121923,	1.7989812,1.8444612,2.491403,1.7861211,	0.0,0.0,0.12201846,0.0,	0.0,0.26765192,	0.205329	1.98024	0.0305046	0.133826	595	4.9%,11.1%,	44.7%,45.4%,54.3%,44.5%,	0%,0%,5.0%,0%,	0%,10.3%,	65543.0,65543.0,	65543.0,65543.0,65543.0,65543.0,	0.0,0.0,65543.0,0.0,	0.0,65543.0,	5.4,5.4,	5.4,5.4,5.4,5.4,	0.0,0.0,5.4,0.0,	0.0,5.4,	4,6,	22,19,21,17,	0,0,2,0,	0,4,
Tb927.5.4280	0	0	0.0,0.0,	1.753,1.238,1.276,0.0,	0.0,0.0,0.0,1.903,	0.0,0.0,	0	1.06683	0.475858	0	0	0	0	2.24191	#DIV/0!		0.0,0.0,	1.2733732E-4,8.62997E-5,9.303135E-5,0.0,	0.0,0.0,0.0,9.813775E-5,	0.0,0.0,	0	7.66671e-05	2.45344e-05	0	0.0,0.0,	0.19124198,0.08893013,0.11429453,0.0,	0.0,0.0,0.0,0.11429453,	0.0,0.0,	0	0.0986167	0.0285736	0	408	0%,0%,	7.6%,3.7%,4.7%,0%,	0%,0%,0%,4.7%,	0%,0%,	0.0,0.0,	47248.0,47248.0,47248.0,0.0,	0.0,0.0,0.0,47248.0,	0.0,0.0,	0.0,0.0,	6.0,6.0,6.0,0.0,	0.0,0.0,0.0,6.0,	0.0,0.0,	0,0,	3,2,2,0,	0,0,0,2,	0,0,
Tb927.6.3500	0	0	0.0,0.0,	2.338,3.715,2.551,3.051,	0.0,0.0,0.0,0.0,	0.0,0.0,	0	2.91386	0	0	0	0	0	#DIV/0!	#DIV/0!		0.0,0.0,	3.09801E-5,4.7240977E-5,3.3950615E-5,4.1113315E-5,	0.0,0.0,0.0,0.0,	0.0,0.0,	0	3.83213e-05	0	0	0.0,0.0,	0.0519619,0.09900582,0.059253693,0.06905484,	0.0,0.0,0.0,0.0,	0.0,0.0,	0	0.0698191	0	0	2236	0%,0%,	2.2%,4.1%,2.5%,2.9%,	0%,0%,0%,0%,	0%,0%,	0.0,0.0,	253871.0,253871.0,253871.0,253871.0,	0.0,0.0,0.0,0.0,	0.0,0.0,	0.0,0.0,	6.7,6.7,6.7,6.7,	0.0,0.0,0.0,0.0,	0.0,0.0,	0,0,	4,6,4,5,	0,0,0,0,	0,0,
Tb927.11.16210	0	0	0.0,0.0,	16.95,13.0,18.5,20.14,	0.0,0.0,2.878,3.807,	4.17,0.0,	0	17.1469	1.67109	2.08479	0	0	0	10.2609	8.22475		0.0,0.0,	7.1236654E-4,5.2440836E-4,7.8067154E-4,8.6061534E-4,	0.0,0.0,8.733952E-5,1.1358922E-4,	1.5746153E-4,0.0,	0	0.000719515	5.02322e-05	7.87308e-05	0.0,0.0,	1.4945948,1.2542391,1.5351286,2.1332858,	0.0,0.0,0.15080035,0.2647363,	0.1271975,0.0,	0	1.60431	0.103884	0.0635987	705	0%,0%,	39.7%,35.3%,40.4%,49.6%,	0%,0%,6.1%,10.2%,	5.2%,0%,	0.0,0.0,	81391.0,81391.0,81391.0,81391.0,	0.0,0.0,81391.0,81391.0,	81391.0,0.0,	0.0,0.0,	8.7,8.7,8.7,8.7,	0.0,0.0,8.7,8.7,	8.7,0.0,	0,0,	29,21,29,33,	0,0,3,4,	3,0,
Reverse_Tb927.3.5400	0	0	0.0,0.0,	1.169,0.0,0.0,0.0,	0.0,0.0,0.0,0.0,	0.0,0.0,	0	0.292228	0	0	0	0	0	#DIV/0!	#DIV/0!		0.0,0.0,	6.0552014E-5,0.0,0.0,0.0,	0.0,0.0,0.0,0.0,	0.0,0.0,	0	1.5138e-05	0	0	0.0,0.0,	0.07398939,0.0,0.0,0.0,	0.0,0.0,0.0,0.0,	0.0,0.0,	0	0.0184973	0	0	572	0%,0%,	3.1%,0%,0%,0%,	0%,0%,0%,0%,	0%,0%,	0.0,0.0,	64430.0,0.0,0.0,0.0,	0.0,0.0,0.0,0.0,	0.0,0.0,	0.0,0.0,	6.6,0.0,0.0,0.0,	0.0,0.0,0.0,0.0,	0.0,0.0,	0,0,	2,0,0,0,	0,0,0,0,	0,0,
Tb927.6.4280	0	0	23.2,14.18,	22.21,22.29,26.15,23.8,	17.6,27.42,55.63,43.78,	19.46,25.55,	18.6931	23.6126	36.108	22.5034	0.791656	0.517699	0.830677	0.653945	1.04929		0.0016942834,0.001060493,	0.0018330899,0.0017654176,0.0021674489,0.0019973512,	0.0011391196,0.0017217849,0.0033159824,0.0025652496,	0.001443032,0.001851422,	0.00137739	0.00194083	0.00218553	0.00164723	1.5003455,0.99986184,	3.1783037,3.1783037,3.073803,3.2854853,	0.37720942,0.80301774,3.8083935,3.666594,	1.7352688,2.0549212,	1.2501	3.17897	2.1638	1.89509	359	39.8%,30.1%,	62.1%,62.1%,61.0%,63.2%,	13.9%,25.6%,68.2%,66.9%,	43.7%,48.5%,	39048.0,39048.0,	39048.0,39048.0,39048.0,39048.0,	39048.0,39048.0,39048.0,39048.0,	39048.0,39048.0,	9.3,9.3,	9.3,9.3,9.3,9.3,	9.3,9.3,9.3,9.3,	9.3,9.3,	15,9,	38,36,41,39,	6,9,58,46,	14,18,
Tb10.v4.0071	0	0	0.0,0.0,	1.169,0.0,0.0,0.0,	0.0,0.0,0.0,0.0,	0.0,0.0,	0	0.292228	0	0	0	0	0	#DIV/0!	#DIV/0!		0.0,0.0,	6.378592E-5,0.0,0.0,0.0,	0.0,0.0,0.0,0.0,	0.0,0.0,	0	1.59465e-05	0	0	0.0,0.0,	0.19949937,0.0,0.0,0.0,	0.0,0.0,0.0,0.0,	0.0,0.0,	0	0.0498748	0	0	543	0%,0%,	7.9%,0%,0%,0%,	0%,0%,0%,0%,	0%,0%,	0.0,0.0,	59004.0,0.0,0.0,0.0,	0.0,0.0,0.0,0.0,	0.0,0.0,	0.0,0.0,	8.0,0.0,0.0,0.0,	0.0,0.0,0.0,0.0,	0.0,0.0,	0,0,	2,0,0,0,	0,0,0,0,	0,0,
Tb927.11.5140	0	0	0.0,0.0,	0.0,2.477,0.0,0.0,	0.0,0.0,0.0,0.0,	0.0,0.0,	0	0.619156	0	0	0	0	0	#DIV/0!	#DIV/0!		0.0,0.0,	0.0,2.2789823E-4,0.0,0.0,	0.0,0.0,0.0,0.0,	0.0,0.0,	0	5.69746e-05	0	0	0.0,0.0,	0.0,0.8281002,0.0,0.0,	0.0,0.0,0.0,0.0,	0.0,0.0,	0	0.207025	0	0	309	0%,0%,	0%,26.2%,0%,0%,	0%,0%,0%,0%,	0%,0%,	0.0,0.0,	0.0,34627.0,0.0,0.0,	0.0,0.0,0.0,0.0,	0.0,0.0,	0.0,0.0,	0.0,5.2,0.0,0.0,	0.0,0.0,0.0,0.0,	0.0,0.0,	0,0,	0,4,0,0,	0,0,0,0,	0,0,
Tb10.v4.0070	0	0	0.0,0.0,	1.169,0.0,0.0,0.0,	0.0,0.0,0.0,0.0,	0.0,0.0,	0	0.292228	0	0	0	0	0	#DIV/0!	#DIV/0!		0.0,0.0,	6.791324E-5,0.0,0.0,0.0,	0.0,0.0,0.0,0.0,	0.0,0.0,	0	1.69783e-05	0	0	0.0,0.0,	0.11429453,0.0,0.0,0.0,	0.0,0.0,0.0,0.0,	0.0,0.0,	0	0.0285736	0	0	510	0%,0%,	4.7%,0%,0%,0%,	0%,0%,0%,0%,	0%,0%,	0.0,0.0,	55130.0,0.0,0.0,0.0,	0.0,0.0,0.0,0.0,	0.0,0.0,	0.0,0.0,	8.0,0.0,0.0,0.0,	0.0,0.0,0.0,0.0,	0.0,0.0,	0,0,	2,0,0,0,	0,0,0,0,	0,0,
Tb927.11.4870	0	0	0.0,0.0,	0.0,0.0,3.189,0.0,	0.0,0.0,4.796,4.759,	0.0,0.0,	0	0.797276	2.38861	0	0	0	0	0.333783	#DIV/0!		0.0,0.0,	0.0,0.0,4.3132715E-4,0.0,	0.0,0.0,4.6647244E-4,4.550023E-4,	0.0,0.0,	0	0.000107832	0.000230369	0	0.0,0.0,	0.0,0.0,0.74180686,0.0,	0.0,0.0,0.7579236,0.74180686,	0.0,0.0,	0	0.185452	0.374933	0	220	0%,0%,	0%,0%,24.1%,0%,	0%,0%,24.5%,24.1%,	0%,0%,	0.0,0.0,	0.0,0.0,25784.0,0.0,	0.0,0.0,25784.0,25784.0,	0.0,0.0,	0.0,0.0,	0.0,0.0,9.6,0.0,	0.0,0.0,9.6,9.6,	0.0,0.0,	0,0,	0,0,5,0,	0,0,5,5,	0,0,
Tb927.10.1720	0	0	0.0,0.0,	0.0,1.857,6.378,4.272,	0.0,0.0,23.02,23.79,	0.0,0.0,	0	3.12691	11.7032	0	0	0	0	0.267183	#DIV/0!		0.0,0.0,	0.0,8.861646E-5,3.1842943E-4,2.1594147E-4,	0.0,0.0,8.2650146E-4,8.397694E-4,	0.0,0.0,	0	0.000155747	0.000416568	0	0.0,0.0,	0.0,0.14024973,0.54881656,0.42560756,	0.0,0.0,1.3496327,1.3659198,	0.0,0.0,	0	0.278668	0.678888	0	596	0%,0%,	0%,5.7%,19.0%,15.4%,	0%,0%,37.1%,37.4%,	0%,0%,	0.0,0.0,	0.0,66419.0,66419.0,66419.0,	0.0,0.0,66419.0,66419.0,	0.0,0.0,	0.0,0.0,	0.0,9.4,9.4,9.4,	0.0,0.0,9.4,9.4,	0.0,0.0,	0,0,	0,3,10,7,	0,0,24,25,	0,0,
Tb927.8.130	0	0	0.0,0.0,	0.0,1.857,0.0,0.0,	0.0,0.0,0.0,0.0,	0.0,0.0,	0	0.464367	0	0	0	0	0	#DIV/0!	#DIV/0!		0.0,0.0,	0.0,1.0060079E-4,0.0,0.0,	0.0,0.0,0.0,0.0,	0.0,0.0,	0	2.51502e-05	0	0	0.0,0.0,	0.0,0.3708818,0.0,0.0,	0.0,0.0,0.0,0.0,	0.0,0.0,	0	0.0927204	0	0	525	0%,0%,	0%,13.7%,0%,0%,	0%,0%,0%,0%,	0%,0%,	0.0,0.0,	0.0,57023.0,0.0,0.0,	0.0,0.0,0.0,0.0,	0.0,0.0,	0.0,0.0,	0.0,7.5,0.0,0.0,	0.0,0.0,0.0,0.0,	0.0,0.0,	0,0,	0,3,0,0,	0,0,0,0,	0,0,
Tb927.7.2850	0	0	7.734,6.304,	1.753,2.477,0.0,0.0,	5.866,9.141,1.918,1.903,	11.12,9.936,	7.01905	1.0575	4.70721	10.5273	6.63742	1.49113	0.666749	0.224655	0.100453		0.0015130541,0.0012627429,	3.8771363E-4,5.2552647E-4,0.0,0.0,	0.0010172734,0.0015376139,3.063401E-4,2.9880746E-4,	0.0022091619,0.0019289486,	0.0013879	0.00022831	0.000790009	0.00206906	0.61808,0.61808,	0.38675582,0.61808,0.0,0.0,	0.38675582,0.38675582,0.38675582,0.38675582,	0.61808,0.61808,	0.61808	0.251209	0.386756	0.61808	134	20.9%,20.9%,	14.2%,20.9%,0%,0%,	14.2%,14.2%,14.2%,14.2%,	20.9%,20.9%,	14212.0,14212.0,	14212.0,14212.0,0.0,0.0,	14212.0,14212.0,14212.0,14212.0,	14212.0,14212.0,	11.3,11.3,	11.3,11.3,0.0,0.0,	11.3,11.3,11.3,11.3,	11.3,11.3,	5,4,	3,4,0,0,	2,3,2,2,	8,7,
Tb927.2.4160	0	0	0.0,0.0,	3.507,1.857,3.827,4.272,	0.0,0.0,0.0,1.903,	0.0,0.0,	0	3.36577	0.475858	0	0	0	0	7.07306	#DIV/0!		0.0,0.0,	1.2443983E-4,6.325199E-5,1.3637169E-4,1.5413306E-4,	0.0,0.0,0.0,4.7952337E-5,	0.0,0.0,	0	0.000119549	1.19881e-05	0	0.0,0.0,	0.24451458,0.11429453,0.21618605,0.25602996,	0.0,0.0,0.0,0.08642566,	0.0,0.0,	0	0.207756	0.0216064	0	835	0%,0%,	9.5%,4.7%,8.5%,9.9%,	0%,0%,0%,3.6%,	0%,0%,	0.0,0.0,	92649.0,92649.0,92649.0,92649.0,	0.0,0.0,0.0,92649.0,	0.0,0.0,	0.0,0.0,	6.7,6.7,6.7,6.7,	0.0,0.0,0.0,6.7,	0.0,0.0,	0,0,	6,3,6,7,	0,0,0,2,	0,0,
Tb927.8.4130	0	0	0.0,0.0,	0.0,0.0,0.0,0.0,	0.0,0.0,0.0,1.903,	0.0,0.0,	0	0	0.475858	0	0	0	0	0	#DIV/0!		0.0,0.0,	0.0,0.0,0.0,0.0,	0.0,0.0,0.0,1.8976399E-4,	0.0,0.0,	0	0	4.7441e-05	0	0.0,0.0,	0.0,0.0,0.0,0.0,	0.0,0.0,0.0,0.34276497,	0.0,0.0,	0	0	0.0856912	0	211	0%,0%,	0%,0%,0%,0%,	0%,0%,0%,12.8%,	0%,0%,	0.0,0.0,	0.0,0.0,0.0,0.0,	0.0,0.0,0.0,23530.0,	0.0,0.0,	0.0,0.0,	0.0,0.0,0.0,0.0,	0.0,0.0,0.0,5.6,	0.0,0.0,	0,0,	0,0,0,0,	0,0,0,2,	0,0,
Tb927.3.1860	0	0	0.0,0.0,	0.0,0.0,0.0,0.0,	0.0,0.0,4.796,8.565,	0.0,0.0,	0	0	3.34032	0	0	0	0	0	#DIV/0!		0.0,0.0,	0.0,0.0,0.0,0.0,	0.0,0.0,1.3310499E-4,2.3369768E-4,	0.0,0.0,	0	0	9.17007e-05	0	0.0,0.0,	0.0,0.0,0.0,0.0,	0.0,0.0,0.23310483,0.4962356,	0.0,0.0,	0	0	0.182335	0	771	0%,0%,	0%,0%,0%,0%,	0%,0%,9.1%,17.5%,	0%,0%,	0.0,0.0,	0.0,0.0,0.0,0.0,	0.0,0.0,83156.0,83156.0,	0.0,0.0,	0.0,0.0,	0.0,0.0,0.0,0.0,	0.0,0.0,9.4,9.4,	0.0,0.0,	0,0,	0,0,0,0,	0,0,5,9,	0,0,
Tb927.10.8220	0	0	0.0,0.0,	0.0,0.0,0.0,0.0,	0.0,0.0,1.918,1.903,	0.0,0.0,	0	0	0.955443	0	0	0	0	0	#DIV/0!		0.0,0.0,	0.0,0.0,0.0,0.0,	0.0,0.0,2.3728078E-4,2.3144625E-4,	0.0,0.0,	0	0	0.000117182	0	0.0,0.0,	0.0,0.0,0.0,0.0,	0.0,0.0,0.33967674,0.33967674,	0.0,0.0,	0	0	0.169838	0	173	0%,0%,	0%,0%,0%,0%,	0%,0%,12.7%,12.7%,	0%,0%,	0.0,0.0,	0.0,0.0,0.0,0.0,	0.0,0.0,18995.0,18995.0,	0.0,0.0,	0.0,0.0,	0.0,0.0,0.0,0.0,	0.0,0.0,8.2,8.2,	0.0,0.0,	0,0,	0,0,0,0,	0,0,2,2,	0,0,
Tb927.11.5130	0	0	0.0,0.0,	0.0,0.0,0.0,0.0,	0.0,0.0,0.0,2.855,	0.0,0.0,	0	0	0.713787	0	0	0	0	0	#DIV/0!		0.0,0.0,	0.0,0.0,0.0,0.0,	0.0,0.0,0.0,9.829837E-5,	0.0,0.0,	0	0	2.45746e-05	0	0.0,0.0,	0.0,0.0,0.0,0.0,	0.0,0.0,0.0,0.17219532,	0.0,0.0,	0	0	0.0430488	0	611	0%,0%,	0%,0%,0%,0%,	0%,0%,0%,6.9%,	0%,0%,	0.0,0.0,	0.0,0.0,0.0,0.0,	0.0,0.0,0.0,67197.0,	0.0,0.0,	0.0,0.0,	0.0,0.0,0.0,0.0,	0.0,0.0,0.0,7.8,	0.0,0.0,	0,0,	0,0,0,0,	0,0,0,3,	0,0,
Tb927.2.4930	0	0	0.0,0.0,	3.507,2.477,1.913,3.051,	0.0,0.0,3.837,6.662,	2.78,0.0,	0	2.73706	2.62467	1.38986	0	0	0	1.04282	1.9693		0.0,0.0,	4.2411126E-4,2.874308E-4,2.323885E-4,3.752219E-4,	0.0,0.0,3.3509856E-4,5.720029E-4,	3.0206906E-4,0.0,	0	0.000329788	0.000226775	0.000151035	0.0,0.0,	0.914256,0.61435854,0.2882495,0.5703628,	0.0,0.0,0.69433784,0.8071741,	0.25314116,0.0,	0	0.596807	0.375378	0.126571	245	0%,0%,	28.2%,20.8%,11.0%,19.6%,	0%,0%,22.9%,25.7%,	9.8%,0%,	0.0,0.0,	27191.0,27191.0,27191.0,27191.0,	0.0,0.0,27191.0,27191.0,	27191.0,0.0,	0.0,0.0,	7.3,7.3,7.3,7.3,	0.0,0.0,7.3,7.3,	7.3,0.0,	0,0,	6,4,3,5,	0,0,4,7,	2,0,
Reverse_Tb11.v5.0929	0	0	0.0,0.0,	0.0,0.0,0.0,0.0,	0.0,0.0,0.0,0.0,	0.0,2.839,	0	0	0	1.41938	0	0	0	#DIV/0!	0		0.0,0.0,	0.0,0.0,0.0,0.0,	0.0,0.0,0.0,0.0,	0.0,1.3258739E-4,	0	0	0	6.62937e-05	0.0,0.0,	0.0,0.0,0.0,0.0,	0.0,0.0,0.0,0.0,	0.0,0.10917485,	0	0	0	0.0545874	557	0%,0%,	0%,0%,0%,0%,	0%,0%,0%,0%,	0%,4.5%,	0.0,0.0,	0.0,0.0,0.0,0.0,	0.0,0.0,0.0,0.0,	0.0,60311.0,	0.0,0.0,	0.0,0.0,0.0,0.0,	0.0,0.0,0.0,0.0,	0.0,8.9,	0,0,	0,0,0,0,	0,0,0,0,	0,2,
Tb927.11.16200	0	0	7.734,4.728,	4.091,3.715,9.567,6.103,	17.6,12.19,24.94,22.84,	8.339,5.678,	6.23103	5.86906	19.3913	7.00834	1.06167	0.321331	0.889087	0.302665	0.83744		0.0015359792,9.6140656E-4,	9.1837224E-4,8.0023357E-4,0.0021566357,0.0013928693,	0.0030980601,0.002081215,0.0040427614,0.0036400184,	0.0016819757,0.0011189572,	0.00124869	0.00131703	0.00321551	0.00140047	0.6032454,0.4421153,	1.1928048,2.2734067,1.5644841,1.5644841,	0.6032454,0.6032454,1.7039585,1.7039585,	0.4689263,0.4689263,	0.52268	1.6488	1.1536	0.468926	132	20.5%,15.9%,	34.1%,51.5%,40.9%,40.9%,	20.5%,20.5%,43.2%,43.2%,	16.7%,16.7%,	14854.0,14854.0,	14854.0,14854.0,14854.0,14854.0,	14854.0,14854.0,14854.0,14854.0,	14854.0,14854.0,	8.6,8.6,	8.6,8.6,8.6,8.6,	8.6,8.6,8.6,8.6,	8.6,8.6,	5,3,	7,6,15,10,	6,4,26,24,	6,4,
Tb927.10.7990	0	0	0.0,0.0,	0.0,0.0,0.0,0.0,	0.0,0.0,0.0,1.903,	0.0,0.0,	0	0	0.475858	0	0	0	0	0	#DIV/0!		0.0,0.0,	0.0,0.0,0.0,0.0,	0.0,0.0,0.0,1.1472838E-4,	0.0,0.0,	0	0	2.86821e-05	0	0.0,0.0,	0.0,0.0,0.0,0.0,	0.0,0.0,0.0,0.31825674,	0.0,0.0,	0	0	0.0795642	0	349	0%,0%,	0%,0%,0%,0%,	0%,0%,0%,12.0%,	0%,0%,	0.0,0.0,	0.0,0.0,0.0,0.0,	0.0,0.0,0.0,38734.0,	0.0,0.0,	0.0,0.0,	0.0,0.0,0.0,0.0,	0.0,0.0,0.0,9.2,	0.0,0.0,	0,0,	0,0,0,0,	0,0,0,2,	0,0,
Tb927.10.4560	0	0	61.87,44.13,	26.88,29.72,28.06,25.63,	76.25,76.18,54.67,52.34,	48.65,56.78,	53.0003	27.5751	64.8624	52.7101	1.92204	0.81712	1.0055	0.425132	0.523146		0.0019172507,0.0014000626,	9.416339E-4,9.98873E-4,9.87056E-4,9.127739E-4,	0.0020946695,0.0020295535,0.0013828757,0.0013015432,	0.0015308762,0.0017458906,	0.00165866	0.000960084	0.00170216	0.00163838	1.2335722,0.9633602,	2.040885,1.7289777,1.837919,2.0619633,	1.0511622,0.8365383,2.1695673,2.62243,	1.3334582,1.1677041,	1.09847	1.91744	1.66992	1.25058	846	34.9%,29.3%,	48.3%,43.6%,45.3%,48.6%,	31.2%,26.4%,50.1%,55.9%,	36.8%,33.6%,	94335.0,94335.0,	94335.0,94335.0,94335.0,94335.0,	94335.0,94335.0,94335.0,94335.0,	94335.0,94335.0,	6.2,6.2,	6.2,6.2,6.2,6.2,	6.2,6.2,6.2,6.2,	6.2,6.2,	40,28,	46,48,44,42,	26,25,57,55,	35,40,
Tb927.10.5000	0	0	4.64,3.152,	5.845,8.049,10.21,7.323,	0.0,0.0,1.918,0.0,	2.78,0.0,	3.89622	7.85552	0.479585	1.38986	0.495985	8.12416	2.80332	16.3798	5.65202		4.965288E-4,3.4532152E-4,	7.0685206E-4,9.341501E-4,0.0012394052,9.005326E-4,	0.0,0.0,1.6754928E-4,0.0,	3.0206906E-4,0.0,	0.000420925	0.000945235	4.18873e-05	0.000151035	0.27643883,0.17219532,	1.041738,1.041738,1.1627185,1.3768401,	0.0,0.0,0.20781386,0.0,	0.17219532,0.0,	0.224317	1.15576	0.0519535	0.0860977	245	10.6%,6.9%,	31.0%,31.0%,33.5%,37.6%,	0%,0%,8.2%,0%,	6.9%,0%,	28733.0,28733.0,	28733.0,28733.0,28733.0,28733.0,	0.0,0.0,28733.0,0.0,	28733.0,0.0,	6.7,6.7,	6.7,6.7,6.7,6.7,	0.0,0.0,6.7,0.0,	6.7,0.0,	3,2,	10,13,16,12,	0,0,2,0,	2,0,
Tb927.7.3910	0	0	0.0,0.0,	0.0,0.0,0.0,0.0,	0.0,0.0,1.918,0.0,	0.0,0.0,	0	0	0.479585	0	0	0	0	0	#DIV/0!		0.0,0.0,	0.0,0.0,0.0,0.0,	0.0,0.0,8.144757E-5,0.0,	0.0,0.0,	0	0	2.03619e-05	0	0.0,0.0,	0.0,0.0,0.0,0.0,	0.0,0.0,0.17760599,0.0,	0.0,0.0,	0	0	0.0444015	0	504	0%,0%,	0%,0%,0%,0%,	0%,0%,7.1%,0%,	0%,0%,	0.0,0.0,	0.0,0.0,0.0,0.0,	0.0,0.0,57603.0,0.0,	0.0,0.0,	0.0,0.0,	0.0,0.0,0.0,0.0,	0.0,0.0,7.1,0.0,	0.0,0.0,	0,0,	0,0,0,0,	0,0,2,0,	0,0,
Tb927.11.15870	0	0	0.0,0.0,	0.0,0.0,0.0,0.0,	0.0,0.0,1.918,1.903,	0.0,0.0,	0	0	0.955443	0	0	0	0	0	#DIV/0!		0.0,0.0,	0.0,0.0,0.0,0.0,	0.0,0.0,1.0689993E-4,1.0427136E-4,	0.0,0.0,	0	0	5.27928e-05	0	0.0,0.0,	0.0,0.0,0.0,0.0,	0.0,0.0,0.13501084,0.14024973,	0.0,0.0,	0	0	0.0688151	0	384	0%,0%,	0%,0%,0%,0%,	0%,0%,5.5%,5.7%,	0%,0%,	0.0,0.0,	0.0,0.0,0.0,0.0,	0.0,0.0,42434.0,42434.0,	0.0,0.0,	0.0,0.0,	0.0,0.0,0.0,0.0,	0.0,0.0,7.6,7.6,	0.0,0.0,	0,0,	0,0,0,0,	0,0,2,2,	0,0,
Reverse_Tb927.3.930	0	0	0.0,0.0,	1.169,1.857,0.0,0.0,	0.0,0.0,0.0,0.0,	0.0,0.0,	0	0.756594	0	0	0	0	0	#DIV/0!	#DIV/0!		0.0,0.0,	7.466211E-6,1.1385086E-5,0.0,0.0,	0.0,0.0,0.0,0.0,	0.0,0.0,	0	4.71282e-06	0	0	0.0,0.0,	0.011579514,0.013911366,0.0,0.0,	0.0,0.0,0.0,0.0,	0.0,0.0,	0	0.00637272	0	0	4639	0%,0%,	0.5%,0.6%,0%,0%,	0%,0%,0%,0%,	0%,0%,	0.0,0.0,	531419.0,531419.0,0.0,0.0,	0.0,0.0,0.0,0.0,	0.0,0.0,	0.0,0.0,	6.5,6.5,0.0,0.0,	0.0,0.0,0.0,0.0,	0.0,0.0,	0,0,	2,3,0,0,	0,0,0,0,	0,0,
Tb927.3.2960	0	0	3.094,4.728,	1.753,2.477,0.0,0.0,	0.0,0.0,0.0,0.0,	2.78,4.258,	3.91085	1.0575	0	3.51893	3.69821	100000	1.11138	#DIV/0!	0.300517		2.4801132E-4,3.880907E-4,	1.5887959E-4,2.1535337E-4,0.0,0.0,	0.0,0.0,0.0,0.0,	2.2632087E-4,3.387668E-4,	0.000318051	9.35582e-05	0	0.000282544	0.15877736,0.27938128,	0.31522477,0.27938128,0.0,0.0,	0.0,0.0,0.0,0.0,	0.21059811,0.21059811,	0.219079	0.148652	0	0.210598	327	6.4%,10.7%,	11.9%,10.7%,0%,0%,	0%,0%,0%,0%,	8.3%,8.3%,	35848.0,35848.0,	35848.0,35848.0,0.0,0.0,	0.0,0.0,0.0,0.0,	35848.0,35848.0,	5.4,5.4,	5.4,5.4,0.0,0.0,	0.0,0.0,0.0,0.0,	5.4,5.4,	2,3,	3,4,0,0,	0,0,0,0,	2,3,
Reverse_Tb927.9.1940	0	0	0.0,0.0,	0.0,2.477,0.0,0.0,	0.0,0.0,1.918,0.0,	0.0,0.0,	0	0.619156	0.479585	0	0	0	0	1.29103	#DIV/0!		0.0,0.0,	0.0,6.2651736E-5,0.0,0.0,	0.0,0.0,3.6520974E-5,0.0,	0.0,0.0,	0	1.56629e-05	9.13024e-06	0	0.0,0.0,	0.0,0.06659615,0.0,0.0,	0.0,0.0,0.04712856,0.0,	0.0,0.0,	0	0.016649	0.0117821	0	1124	0%,0%,	0%,2.8%,0%,0%,	0%,0%,2.0%,0%,	0%,0%,	0.0,0.0,	0.0,125777.0,0.0,0.0,	0.0,0.0,125777.0,0.0,	0.0,0.0,	0.0,0.0,	0.0,5.6,0.0,0.0,	0.0,0.0,5.6,0.0,	0.0,0.0,	0,0,	0,4,0,0,	0,0,2,0,	0,0,
Tb927.7.3020	0	0	10.83,7.88,	4.676,4.334,3.827,4.272,	14.66,12.19,0.0,1.903,	4.17,9.936,	9.35386	4.27716	7.18906	7.05262	2.18693	1.30112	1.3263	0.594954	0.606464		0.0,0.0,	0.0,0.0,0.0,0.0,	0.0017936138,0.0,0.0,2.1073791E-4,	0.0,0.0,	0	0	0.000501088	0	0.0,0.0,	0.0,0.0,0.0,0.0,	0.54525447,0.0,0.0,0.32129562,	0.0,0.0,	0	0	0.216638	0	190	0%,0%,	0%,0%,0%,0%,	18.9%,0%,0%,12.1%,	0%,0%,	0.0,0.0,	0.0,0.0,0.0,0.0,	21208.0,0.0,0.0,21208.0,	0.0,0.0,	0.0,0.0,	0.0,0.0,0.0,0.0,	7.3,0.0,0.0,7.3,	0.0,0.0,	7,5,	8,7,6,7,	5,4,0,2,	3,7,
Tb927.3.2250	0	0	3.094,0.0,	0.0,0.0,0.0,0.0,	0.0,0.0,0.0,0.0,	2.78,0.0,	1.54678	0	0	1.38986	100000	100000	1.11291	#DIV/0!	0		2.7214666E-4,0.0,	0.0,0.0,0.0,0.0,	0.0,0.0,0.0,0.0,	2.483454E-4,0.0,	0.000136073	0	0	0.000124173	0.17489755,0.0,	0.0,0.0,0.0,0.0,	0.0,0.0,0.0,0.0,	0.18576872,0.0,	0.0874488	0	0	0.0928844	298	7.0%,0%,	0%,0%,0%,0%,	0%,0%,0%,0%,	7.4%,0%,	33434.0,0.0,	0.0,0.0,0.0,0.0,	0.0,0.0,0.0,0.0,	33434.0,0.0,	5.3,0.0,	0.0,0.0,0.0,0.0,	0.0,0.0,0.0,0.0,	5.3,0.0,	2,0,	0,0,0,0,	0,0,0,0,	2,0,
Tb927.7.5310	0	0	0.0,0.0,	0.0,0.0,0.0,0.0,	0.0,0.0,0.0,1.903,	0.0,0.0,	0	0	0.475858	0	0	0	0	0	#DIV/0!		0.0,0.0,	0.0,0.0,0.0,0.0,	0.0,0.0,0.0,6.048369E-5,	0.0,0.0,	0	0	1.51209e-05	0	0.0,0.0,	0.0,0.0,0.0,0.0,	0.0,0.0,0.0,0.11429453,	0.0,0.0,	0	0	0.0285736	0	662	0%,0%,	0%,0%,0%,0%,	0%,0%,0%,4.7%,	0%,0%,	0.0,0.0,	0.0,0.0,0.0,0.0,	0.0,0.0,0.0,72642.0,	0.0,0.0,	0.0,0.0,	0.0,0.0,0.0,0.0,	0.0,0.0,0.0,6.0,	0.0,0.0,	0,0,	0,0,0,0,	0,0,0,2,	0,0,
Tb927.5.1550	0	0	0.0,0.0,	0.0,0.0,0.0,0.0,	0.0,0.0,0.0,1.903,	0.0,0.0,	0	0	0.475858	0	0	0	0	0	#DIV/0!		0.0,0.0,	0.0,0.0,0.0,0.0,	0.0,0.0,0.0,1.2916194E-4,	0.0,0.0,	0	0	3.22905e-05	0	0.0,0.0,	0.0,0.0,0.0,0.0,	0.0,0.0,0.0,0.101539254,	0.0,0.0,	0	0	0.0253848	0	310	0%,0%,	0%,0%,0%,0%,	0%,0%,0%,4.2%,	0%,0%,	0.0,0.0,	0.0,0.0,0.0,0.0,	0.0,0.0,0.0,34085.0,	0.0,0.0,	0.0,0.0,	0.0,0.0,0.0,0.0,	0.0,0.0,0.0,9.5,	0.0,0.0,	0,0,	0,0,0,0,	0,0,0,2,	0,0,
Tb927.9.8780	0	0	0.0,0.0,	1.169,0.0,1.276,1.221,	0.0,0.0,0.0,0.0,	0.0,0.0,	0	0.916279	0	0	0	0	0	#DIV/0!	#DIV/0!		0.0,0.0,	6.584744E-5,0.0,7.2161194E-5,6.990827E-5,	0.0,0.0,0.0,0.0,	0.0,0.0,	0	5.19792e-05	0	0	0.0,0.0,	0.11173177,0.0,0.19674051,0.06414306,	0.0,0.0,0.0,0.0,	0.0,0.0,	0	0.0931538	0	0	526	0%,0%,	4.6%,0%,7.8%,2.7%,	0%,0%,0%,0%,	0%,0%,	0.0,0.0,	58646.0,0.0,58646.0,58646.0,	0.0,0.0,0.0,0.0,	0.0,0.0,	0.0,0.0,	6.8,0.0,6.8,6.8,	0.0,0.0,0.0,0.0,	0.0,0.0,	0,0,	2,0,2,2,	0,0,0,0,	0,0,
Reverse_Tb927.10.11250	0	0	0.0,0.0,	0.0,1.238,0.0,0.0,	0.0,0.0,0.0,0.0,	0.0,0.0,	0	0.309578	0	0	0	0	0	#DIV/0!	#DIV/0!		0.0,0.0,	0.0,4.0378753E-5,0.0,0.0,	0.0,0.0,0.0,0.0,	0.0,0.0,	0	1.00947e-05	0	0	0.0,0.0,	0.0,0.13501084,0.0,0.0,	0.0,0.0,0.0,0.0,	0.0,0.0,	0	0.0337527	0	0	872	0%,0%,	0%,5.5%,0%,0%,	0%,0%,0%,0%,	0%,0%,	0.0,0.0,	0.0,101136.0,0.0,0.0,	0.0,0.0,0.0,0.0,	0.0,0.0,	0.0,0.0,	0.0,5.5,0.0,0.0,	0.0,0.0,0.0,0.0,	0.0,0.0,	0,0,	0,2,0,0,	0,0,0,0,	0,0,
Tb927.10.14580	0	0	6.187,7.88,	3.507,3.096,5.103,3.662,	8.799,9.141,11.51,12.37,	5.559,8.516,	7.03368	3.84169	10.4556	7.03786	1.83088	0.672721	0.999406	0.36743	0.545861		9.771048E-4,0.0012741534,	6.259473E-4,5.302752E-4,9.1462134E-4,6.645496E-4,	0.0012317587,0.0012412064,0.0014837196,0.0015678392,	8.916497E-4,0.0013346596,	0.00112563	0.000683848	0.00138113	0.00111315	0.62554884,0.74180686,	1.1428905,0.94536006,1.2029264,1.1727014,	0.39636838,0.58124804,1.2029264,1.2029264,	0.6710906,1.0558906,	0.683678	1.11597	0.845867	0.863491	166	21.1%,24.1%,	33.1%,28.9%,34.3%,33.7%,	14.5%,19.9%,34.3%,34.3%,	22.3%,31.3%,	19106.0,19106.0,	19106.0,19106.0,19106.0,19106.0,	19106.0,19106.0,19106.0,19106.0,	19106.0,19106.0,	11.0,11.0,	11.0,11.0,11.0,11.0,	11.0,11.0,11.0,11.0,	11.0,11.0,	4,5,	6,5,8,6,	3,3,12,13,	4,6,
Tb927.4.5270	0	0	0.0,0.0,	0.0,0.0,0.0,0.0,	0.0,0.0,2.878,1.903,	0.0,0.0,	0	0	1.19523	0	0	0	0	0	#DIV/0!		0.0,0.0,	0.0,0.0,0.0,0.0,	0.0,0.0,1.5393591E-4,1.001005E-4,	0.0,0.0,	0	0	6.35091e-05	0	0.0,0.0,	0.0,0.0,0.0,0.0,	0.0,0.0,0.19674051,0.18032062,	0.0,0.0,	0	0	0.0942653	0	400	0%,0%,	0%,0%,0%,0%,	0%,0%,7.8%,7.2%,	0%,0%,	0.0,0.0,	0.0,0.0,0.0,0.0,	0.0,0.0,46519.0,46519.0,	0.0,0.0,	0.0,0.0,	0.0,0.0,0.0,0.0,	0.0,0.0,9.5,9.5,	0.0,0.0,	0,0,	0,0,0,0,	0,0,3,2,	0,0,
Reverse_Tb927.3.210	0	0	0.0,0.0,	0.0,1.238,0.0,0.0,	0.0,0.0,0.0,0.0,	0.0,0.0,	0	0.309578	0	0	0	0	0	#DIV/0!	#DIV/0!		0.0,0.0,	0.0,6.188098E-5,0.0,0.0,	0.0,0.0,0.0,0.0,	0.0,0.0,	0	1.54702e-05	0	0	0.0,0.0,	0.0,0.23879659,0.0,0.0,	0.0,0.0,0.0,0.0,	0.0,0.0,	0	0.0596991	0	0	569	0%,0%,	0%,9.3%,0%,0%,	0%,0%,0%,0%,	0%,0%,	0.0,0.0,	0.0,60903.0,0.0,0.0,	0.0,0.0,0.0,0.0,	0.0,0.0,	0.0,0.0,	0.0,7.4,0.0,0.0,	0.0,0.0,0.0,0.0,	0.0,0.0,	0,0,	0,2,0,0,	0,0,0,0,	0,0,
Tb927.10.15260	0	0	0.0,0.0,	0.0,0.0,0.0,1.221,	0.0,0.0,0.0,0.0,	0.0,0.0,	0	0.305141	0	0	0	0	0	#DIV/0!	#DIV/0!		0.0,0.0,	0.0,0.0,0.0,4.896371E-5,	0.0,0.0,0.0,0.0,	0.0,0.0,	0	1.22409e-05	0	0	0.0,0.0,	0.0,0.0,0.0,0.07646525,	0.0,0.0,0.0,0.0,	0.0,0.0,	0	0.0191163	0	0	751	0%,0%,	0%,0%,0%,3.2%,	0%,0%,0%,0%,	0%,0%,	0.0,0.0,	0.0,0.0,0.0,81909.0,	0.0,0.0,0.0,0.0,	0.0,0.0,	0.0,0.0,	0.0,0.0,0.0,6.8,	0.0,0.0,0.0,0.0,	0.0,0.0,	0,0,	0,0,0,2,	0,0,0,0,	0,0,
Tb927.11.13850	0	0	0.0,0.0,	0.0,0.0,0.0,0.0,	0.0,0.0,0.0,2.855,	0.0,0.0,	0	0	0.713787	0	0	0	0	0	#DIV/0!		0.0,0.0,	0.0,0.0,0.0,0.0,	0.0,0.0,0.0,1.859452E-4,	0.0,0.0,	0	0	4.64863e-05	0	0.0,0.0,	0.0,0.0,0.0,0.0,	0.0,0.0,0.0,0.3489629,	0.0,0.0,	0	0	0.0872407	0	323	0%,0%,	0%,0%,0%,0%,	0%,0%,0%,13.0%,	0%,0%,	0.0,0.0,	0.0,0.0,0.0,0.0,	0.0,0.0,0.0,36340.0,	0.0,0.0,	0.0,0.0,	0.0,0.0,0.0,0.0,	0.0,0.0,0.0,7.9,	0.0,0.0,	0,0,	0,0,0,0,	0,0,0,3,	0,0,
Reverse_Tb927.3.920	0	0	0.0,0.0,	0.0,1.238,0.0,1.221,	0.0,0.0,0.0,0.0,	4.17,0.0,	0	0.614719	0	2.08479	0	0	0	#DIV/0!	0.294859		0.0,0.0,	0.0,2.7746473E-5,0.0,2.8976949E-5,	0.0,0.0,0.0,0.0,	8.7478635E-5,0.0,	0	1.41809e-05	0	4.37393e-05	0.0,0.0,	0.0,0.06905484,0.0,0.071519256,	0.0,0.0,0.0,0.0,	0.08143401,0.0,	0	0.0351435	0	0.040717	1269	0%,0%,	0%,2.9%,0%,3.0%,	0%,0%,0%,0%,	3.4%,0%,	0.0,0.0,	0.0,136266.0,0.0,136266.0,	0.0,0.0,0.0,0.0,	136266.0,0.0,	0.0,0.0,	0.0,7.6,0.0,7.6,	0.0,0.0,0.0,0.0,	7.6,0.0,	0,0,	0,2,0,2,	0,0,0,0,	3,0,
Tb927.11.15880	0	0	10.83,7.88,	4.091,4.953,0.0,0.0,	14.66,18.28,4.796,4.759,	9.729,11.36,	9.35386	2.26111	10.6254	10.542	4.13685	0.880333	0.887292	0.212803	0.214485		0.0021342027,0.0015902965,	9.114672E-4,0.0010589557,0.0,0.0,	0.0025623052,0.0030983498,7.716085E-4,7.5263536E-4,	0.0019475507,0.002221088,	0.00186225	0.000492606	0.00179622	0.00208432	1.2542391,0.80301774,	1.032357,1.6363313,0.0,0.0,	1.2181964,0.9633602,0.9633602,1.2181964,	1.2542391,1.5941794,	1.02863	0.667172	1.09078	1.42421	133	35.3%,25.6%,	30.8%,42.1%,0%,0%,	34.6%,29.3%,29.3%,34.6%,	35.3%,41.4%,	15581.0,15581.0,	15581.0,15581.0,0.0,0.0,	15581.0,15581.0,15581.0,15581.0,	15581.0,15581.0,	11.8,11.8,	11.8,11.8,0.0,0.0,	11.8,11.8,11.8,11.8,	11.8,11.8,	7,5,	7,8,0,0,	5,6,5,5,	7,8,
Tb927.7.3920	0	0	7.734,9.456,	5.26,5.572,7.016,2.441,	8.799,6.094,15.35,16.18,	9.729,9.936,	8.5951	5.07241	11.6047	9.83234	1.69448	0.740658	0.874166	0.437101	0.515891		6.3359144E-4,7.9316046E-4,	4.8706526E-4,4.9514446E-4,6.523823E-4,2.2982342E-4,	6.3897495E-4,4.2925056E-4,0.0010262394,0.0010635679,	8.0945075E-4,8.077472E-4,	0.000713376	0.000466104	0.000789508	0.000808599	0.5848932,0.5848932,	1.22331,1.1134889,1.4043627,0.67880404,	0.28528666,0.16412604,2.62243,2.8725765,	0.65576994,0.8450154,	0.584893	1.10499	1.4861	0.750393	320	20.0%,20.0%,	34.7%,32.5%,38.1%,22.5%,	10.9%,6.6%,55.9%,58.8%,	21.9%,26.6%,	36085.0,36085.0,	36085.0,36085.0,36085.0,36085.0,	36085.0,36085.0,36085.0,36085.0,	36085.0,36085.0,	9.6,9.6,	9.6,9.6,9.6,9.6,	9.6,9.6,9.6,9.6,	9.6,9.6,	5,6,	9,9,11,4,	3,2,16,17,	7,7,
Reverse_Tb927.3.4300	0	0	0.0,0.0,	0.0,1.238,0.0,0.0,	0.0,0.0,0.0,0.0,	0.0,0.0,	0	0.309578	0	0	0	0	0	#DIV/0!	#DIV/0!		0.0,0.0,	0.0,5.9779755E-5,0.0,0.0,	0.0,0.0,0.0,0.0,	0.0,0.0,	0	1.49449e-05	0	0	0.0,0.0,	0.0,0.12460494,0.0,0.0,	0.0,0.0,0.0,0.0,	0.0,0.0,	0	0.0311512	0	0	589	0%,0%,	0%,5.1%,0%,0%,	0%,0%,0%,0%,	0%,0%,	0.0,0.0,	0.0,68683.0,0.0,0.0,	0.0,0.0,0.0,0.0,	0.0,0.0,	0.0,0.0,	0.0,6.1,0.0,0.0,	0.0,0.0,0.0,0.0,	0.0,0.0,	0,0,	0,2,0,0,	0,0,0,0,	0,0,
Tb927.7.5320	0	0	0.0,3.152,	4.091,3.096,1.913,1.831,	0.0,0.0,8.633,10.47,	2.78,2.839,	1.57604	2.73282	4.77535	2.80924	0.57671	0.330038	0.561022	0.572276	0.972796		0.0,1.1340989E-4,	1.6250018E-4,1.179969E-4,7.632062E-5,7.393783E-5,	0.0,0.0,2.4761807E-4,2.9520257E-4,	9.9205E-5,9.899621E-5,	5.67049e-05	0.000107689	0.000135705	9.91006e-05	0.0,0.06414306,	0.34586036,0.23594749,0.1324004,0.13501084,	0.0,0.0,0.4521116,0.38675582,	0.05681753,0.07646525,	0.0320715	0.212305	0.209717	0.0666414	746	0%,2.7%,	12.9%,9.2%,5.4%,5.5%,	0%,0%,16.2%,14.2%,	2.4%,3.2%,	0.0,83431.0,	83431.0,83431.0,83431.0,83431.0,	0.0,0.0,83431.0,83431.0,	83431.0,83431.0,	0.0,9.0,	9.0,9.0,9.0,9.0,	0.0,0.0,9.0,9.0,	9.0,9.0,	0,2,	7,5,3,3,	0,0,9,11,	2,2,
Reverse_Tb927.11.2590	0	0	0.0,0.0,	1.753,0.0,0.0,0.0,	0.0,0.0,0.0,0.0,	0.0,0.0,	0	0.438341	0	0	0	0	0	#DIV/0!	#DIV/0!		0.0,0.0,	4.806071E-5,0.0,0.0,0.0,	0.0,0.0,0.0,0.0,	0.0,0.0,	0	1.20152e-05	0	0	0.0,0.0,	0.06414306,0.0,0.0,0.0,	0.0,0.0,0.0,0.0,	0.0,0.0,	0	0.0160358	0	0	1081	0%,0%,	2.7%,0%,0%,0%,	0%,0%,0%,0%,	0%,0%,	0.0,0.0,	121145.0,0.0,0.0,0.0,	0.0,0.0,0.0,0.0,	0.0,0.0,	0.0,0.0,	6.9,0.0,0.0,0.0,	0.0,0.0,0.0,0.0,	0.0,0.0,	0,0,	3,0,0,0,	0,0,0,0,	0,0,
Tb927.11.1420	0	0	0.0,0.0,	6.429,5.572,7.654,7.934,	0.0,0.0,2.878,1.903,	2.78,0.0,	0	6.89723	1.19523	1.38986	0	0	0	5.77061	4.96253		0.0,0.0,	2.2150771E-4,1.842398E-4,2.648148E-4,2.7792598E-4,	0.0,0.0,7.159809E-5,4.6558373E-5,	8.605456E-5,0.0,	0	0.000237122	2.95391e-05	4.30273e-05	0.0,0.0,	0.6368165,0.45881426,0.6032454,0.633052,	0.0,0.0,0.11686325,0.054386854,	0.054386854,0.0,	0	0.582982	0.0428125	0.0271934	860	0%,0%,	21.4%,16.4%,20.5%,21.3%,	0%,0%,4.8%,2.3%,	2.3%,0%,	0.0,0.0,	94839.0,94839.0,94839.0,94839.0,	0.0,0.0,94839.0,94839.0,	94839.0,0.0,	0.0,0.0,	6.7,6.7,6.7,6.7,	0.0,0.0,6.7,6.7,	6.7,0.0,	0,0,	11,9,12,13,	0,0,3,2,	2,0,
Reverse_Tb927.8.1360	0	0	0.0,0.0,	1.169,2.477,0.0,0.0,	0.0,0.0,0.0,0.0,	0.0,0.0,	0	0.911383	0	0	0	0	0	#DIV/0!	#DIV/0!		0.0,0.0,	8.199752E-6,1.6671533E-5,0.0,0.0,	0.0,0.0,0.0,0.0,	0.0,0.0,	0	6.21782e-06	0	0	0.0,0.0,	0.013911366,0.023293018,0.0,0.0,	0.0,0.0,0.0,0.0,	0.0,0.0,	0	0.0093011	0	0	4224	0%,0%,	0.6%,1.0%,0%,0%,	0%,0%,0%,0%,	0%,0%,	0.0,0.0,	473181.0,473181.0,0.0,0.0,	0.0,0.0,0.0,0.0,	0.0,0.0,	0.0,0.0,	6.3,6.3,0.0,0.0,	0.0,0.0,0.0,0.0,	0.0,0.0,	0,0,	2,4,0,0,	0,0,0,0,	0,0,
Tb927.5.1560	0	0	0.0,0.0,	0.0,0.0,4.465,5.493,	0.0,0.0,13.43,11.42,	0.0,0.0,	0	2.48932	6.21224	0	0	0	0	0.400712	#DIV/0!		0.0,0.0,	0.0,0.0,1.7642598E-4,2.1975148E-4,	0.0,0.0,3.8160296E-4,3.1904544E-4,	0.0,0.0,	0	9.90444e-05	0.000175162	0	0.0,0.0,	0.0,0.0,0.46217716,0.53461695,	0.0,0.0,0.64437175,0.7179084,	0.0,0.0,	0	0.249199	0.34057	0	753	0%,0%,	0%,0%,16.5%,18.6%,	0%,0%,21.6%,23.5%,	0%,0%,	0.0,0.0,	0.0,0.0,84366.0,84366.0,	0.0,0.0,84366.0,84366.0,	0.0,0.0,	0.0,0.0,	0.0,0.0,10.0,10.0,	0.0,0.0,10.0,10.0,	0.0,0.0,	0,0,	0,0,7,9,	0,0,14,12,	0,0,
Tb927.4.5260	0	0	0.0,0.0,	0.0,0.0,0.0,0.0,	0.0,0.0,2.878,1.903,	0.0,0.0,	0	0	1.19523	0	0	0	0	0	#DIV/0!		0.0,0.0,	0.0,0.0,0.0,0.0,	0.0,0.0,1.5393591E-4,1.001005E-4,	0.0,0.0,	0	0	6.35091e-05	0	0.0,0.0,	0.0,0.0,0.0,0.0,	0.0,0.0,0.19674051,0.18032062,	0.0,0.0,	0	0	0.0942653	0	400	0%,0%,	0%,0%,0%,0%,	0%,0%,7.8%,7.2%,	0%,0%,	0.0,0.0,	0.0,0.0,0.0,0.0,	0.0,0.0,46519.0,46519.0,	0.0,0.0,	0.0,0.0,	0.0,0.0,0.0,0.0,	0.0,0.0,9.5,9.5,	0.0,0.0,	0,0,	0,0,0,0,	0,0,3,2,	0,0,
Tb927.11.13730	0	0	0.0,0.0,	0.0,0.0,0.0,1.221,	0.0,0.0,0.0,0.0,	0.0,0.0,	0	0.305141	0	0	0	0	0	#DIV/0!	#DIV/0!		0.0,0.0,	0.0,0.0,0.0,8.693084E-5,	0.0,0.0,0.0,0.0,	0.0,0.0,	0	2.17327e-05	0	0	0.0,0.0,	0.0,0.0,0.0,0.31219995,	0.0,0.0,0.0,0.0,	0.0,0.0,	0	0.07805	0	0	423	0%,0%,	0%,0%,0%,11.8%,	0%,0%,0%,0%,	0%,0%,	0.0,0.0,	0.0,0.0,0.0,46882.0,	0.0,0.0,0.0,0.0,	0.0,0.0,	0.0,0.0,	0.0,0.0,0.0,5.7,	0.0,0.0,0.0,0.0,	0.0,0.0,	0,0,	0,0,0,2,	0,0,0,0,	0,0,
Tb927.8.1300	0	0	4.64,7.88,	9.936,8.049,12.12,12.82,	17.6,9.141,12.47,17.13,	13.9,12.77,	6.26029	10.7298	14.0847	13.3365	0.583448	0.444476	0.46941	0.761809	0.804545		1.6848969E-4,2.9294935E-4,	4.0776163E-4,3.1699002E-4,4.994314E-4,5.3476915E-4,	5.664043E-4,2.8537432E-4,3.695599E-4,4.991161E-4,	5.1251333E-4,4.6029122E-4,	0.00023072	0.000439738	0.000430114	0.000486402	0.083926916,0.25025904,	1.0370419,0.61808,0.98609483,1.1379621,	0.21059811,0.12460494,0.7538805,1.1086283,	0.42889392,0.33659554,	0.167093	0.944795	0.549428	0.382745	722	3.5%,9.7%,	30.9%,20.9%,29.8%,33.0%,	8.3%,5.1%,24.4%,32.4%,	15.5%,12.6%,	78485.0,78485.0,	78485.0,78485.0,78485.0,78485.0,	78485.0,78485.0,78485.0,78485.0,	78485.0,78485.0,	9.6,9.6,	9.6,9.6,9.6,9.6,	9.6,9.6,9.6,9.6,	9.6,9.6,	3,5,	17,13,19,21,	6,3,13,18,	10,9,
Tb927.11.13840	0	0	0.0,3.152,	19.29,18.57,13.39,15.26,	0.0,0.0,2.878,0.0,	0.0,4.258,	1.57604	16.6282	0.719377	2.12907	0.0947812	2.19085	0.740251	23.1148	7.8101		0.0,1.2173205E-4,	8.2228763E-4,7.59934E-4,5.734479E-4,6.6136237E-4,	0.0,0.0,8.859621E-5,0.0,	0.0,1.5939103E-4,	6.0866e-05	0.000704258	2.21491e-05	7.96955e-05	0.0,0.08893013,	1.831392,1.5468302,1.0464447,1.5061095,	0.0,0.0,0.1694994,0.0,	0.0,0.1614486,	0.0444651	1.48269	0.0423748	0.0807243	695	0%,3.7%,	45.2%,40.6%,31.1%,39.9%,	0%,0%,6.8%,0%,	0%,6.5%,	0.0,79026.0,	79026.0,79026.0,79026.0,79026.0,	0.0,0.0,79026.0,0.0,	0.0,79026.0,	0.0,6.5,	6.5,6.5,6.5,6.5,	0.0,0.0,6.5,0.0,	0.0,6.5,	0,2,	33,30,21,25,	0,0,3,0,	0,3,
Tb927.6.4210	0	0	0.0,0.0,	0.0,0.0,0.0,0.0,	0.0,9.141,0.0,0.0,	0.0,0.0,	0	0	2.28534	0	0	0	0	0	#DIV/0!		0.0,0.0,	0.0,0.0,0.0,0.0,	0.0,3.4628616E-4,0.0,0.0,	0.0,0.0,	0	0	8.65715e-05	0	0.0,0.0,	0.0,0.0,0.0,0.0,	0.0,0.083926916,0.0,0.0,	0.0,0.0,	0	0	0.0209817	0	595	0%,0%,	0%,0%,0%,0%,	0%,3.5%,0%,0%,	0%,0%,	0.0,0.0,	0.0,0.0,0.0,0.0,	0.0,64566.0,0.0,0.0,	0.0,0.0,	0.0,0.0,	0.0,0.0,0.0,0.0,	0.0,6.0,0.0,0.0,	0.0,0.0,	0,0,	0,0,0,0,	0,3,0,0,	0,0,
Tb927.8.3050	0	0	0.0,0.0,	1.753,1.857,3.827,4.272,	8.799,0.0,5.755,5.71,	2.78,2.839,	0	2.92743	5.06598	2.80924	0	0	0	0.577861	1.04207		0.0,0.0,	9.162897E-5,9.3148876E-5,2.0082956E-4,2.269861E-4,	3.6062073E-4,0.0,2.171935E-4,2.1185291E-4,	1.3052368E-4,1.3024897E-4,	0	0.000153148	0.000197417	0.000130386	0.0,0.0,	0.23594749,0.23594749,0.3273945,0.55596566,	0.21059811,0.0,0.4521116,0.3335215,	0.10662377,0.12460494,	0	0.338814	0.249058	0.115614	567	0%,0%,	9.2%,9.2%,12.3%,19.2%,	8.3%,0%,16.2%,12.5%,	4.4%,5.1%,	0.0,0.0,	61969.0,61969.0,61969.0,61969.0,	61969.0,0.0,61969.0,61969.0,	61969.0,61969.0,	0.0,0.0,	7.1,7.1,7.1,7.1,	7.1,0.0,7.1,7.1,	7.1,7.1,	0,0,	3,3,6,7,	3,0,6,6,	2,2,
Reverse_Tb927.3.5440	0	0	0.0,0.0,	0.0,1.857,0.0,0.0,	0.0,0.0,0.0,0.0,	0.0,0.0,	0	0.464367	0	0	0	0	0	#DIV/0!	#DIV/0!		0.0,0.0,	0.0,3.528084E-5,0.0,0.0,	0.0,0.0,0.0,0.0,	0.0,0.0,	0	8.82021e-06	0	0	0.0,0.0,	0.0,0.0519619,0.0,0.0,	0.0,0.0,0.0,0.0,	0.0,0.0,	0	0.0129905	0	0	1497	0%,0%,	0%,2.2%,0%,0%,	0%,0%,0%,0%,	0%,0%,	0.0,0.0,	0.0,167035.0,0.0,0.0,	0.0,0.0,0.0,0.0,	0.0,0.0,	0.0,0.0,	0.0,6.8,0.0,0.0,	0.0,0.0,0.0,0.0,	0.0,0.0,	0,0,	0,3,0,0,	0,0,0,0,	0,0,
Tb927.4.3000	0	0	0.0,0.0,	0.0,1.238,0.0,0.0,	0.0,0.0,0.0,0.0,	0.0,0.0,	0	0.309578	0	0	0	0	0	#DIV/0!	#DIV/0!		0.0,0.0,	0.0,8.112966E-5,0.0,0.0,	0.0,0.0,0.0,0.0,	0.0,0.0,	0	2.02824e-05	0	0	0.0,0.0,	0.0,0.15345323,0.0,0.0,	0.0,0.0,0.0,0.0,	0.0,0.0,	0	0.0383633	0	0	434	0%,0%,	0%,6.2%,0%,0%,	0%,0%,0%,0%,	0%,0%,	0.0,0.0,	0.0,48574.0,0.0,0.0,	0.0,0.0,0.0,0.0,	0.0,0.0,	0.0,0.0,	0.0,8.1,0.0,0.0,	0.0,0.0,0.0,0.0,	0.0,0.0,	0,0,	0,2,0,0,	0,0,0,0,	0,0,
Tb927.7.3930	0	0	3.094,0.0,	0.0,0.0,0.0,0.0,	0.0,0.0,0.0,0.0,	0.0,0.0,	1.54678	0	0	0	100000	100000	100000	#DIV/0!	#DIV/0!		5.585379E-5,0.0,	0.0,0.0,0.0,0.0,	0.0,0.0,0.0,0.0,	0.0,0.0,	2.79269e-05	0	0	0	0.071519256,0.0,	0.0,0.0,0.0,0.0,	0.0,0.0,0.0,0.0,	0.0,0.0,	0.0357596	0	0	0	1452	3.0%,0%,	0%,0%,0%,0%,	0%,0%,0%,0%,	0%,0%,	160792.0,0.0,	0.0,0.0,0.0,0.0,	0.0,0.0,0.0,0.0,	0.0,0.0,	8.1,0.0,	0.0,0.0,0.0,0.0,	0.0,0.0,0.0,0.0,	0.0,0.0,	2,0,	0,0,0,0,	0,0,0,0,	0,0,
Tb927.11.15850	0	0	0.0,0.0,	0.0,1.238,3.827,4.272,	0.0,0.0,1.918,3.807,	0.0,0.0,	0	2.3343	1.4313	0	0	0	0	1.6309	#DIV/0!		0.0,0.0,	0.0,4.6697976E-5,1.5102171E-4,1.7069113E-4,	0.0,0.0,5.4442407E-5,1.0620743E-4,	0.0,0.0,	0	9.21027e-05	4.01625e-05	0	0.0,0.0,	0.0,0.11173177,0.24451458,0.3273945,	0.0,0.0,0.10662377,0.20781386,	0.0,0.0,	0	0.17091	0.0786094	0	754	0%,0%,	0%,4.6%,9.5%,12.3%,	0%,0%,4.4%,8.2%,	0%,0%,	0.0,0.0,	0.0,86757.0,86757.0,86757.0,	0.0,0.0,86757.0,86757.0,	0.0,0.0,	0.0,0.0,	0.0,8.9,8.9,8.9,	0.0,0.0,8.9,8.9,	0.0,0.0,	0,0,	0,2,6,7,	0,0,2,4,	0,0,
Reverse_Tb927.3.4310	0	0	0.0,0.0,	0.0,1.238,0.0,0.0,	0.0,0.0,0.0,0.0,	0.0,0.0,	0	0.309578	0	0	0	0	0	#DIV/0!	#DIV/0!		0.0,0.0,	0.0,5.9779755E-5,0.0,0.0,	0.0,0.0,0.0,0.0,	0.0,0.0,	0	1.49449e-05	0	0	0.0,0.0,	0.0,0.12460494,0.0,0.0,	0.0,0.0,0.0,0.0,	0.0,0.0,	0	0.0311512	0	0	589	0%,0%,	0%,5.1%,0%,0%,	0%,0%,0%,0%,	0%,0%,	0.0,0.0,	0.0,68683.0,0.0,0.0,	0.0,0.0,0.0,0.0,	0.0,0.0,	0.0,0.0,	0.0,6.1,0.0,0.0,	0.0,0.0,0.0,0.0,	0.0,0.0,	0,0,	0,2,0,0,	0,0,0,0,	0,0,
Tb927.9.5150	0	0	0.0,6.304,	1.169,0.0,1.276,1.221,	0.0,0.0,4.796,4.759,	0.0,0.0,	3.15209	0.916279	2.38861	0	3.4401	1.31964	100000	0.383604	#DIV/0!		0.0,0.0013429172,	2.7488693E-4,0.0,3.0124438E-4,2.9183927E-4,	0.0,0.0,8.144757E-4,7.944485E-4,	0.0,0.0,	0.000671459	0.000216993	0.000402231	0	0.0,0.86208713,	0.86208713,0.0,0.86208713,0.86208713,	0.0,0.0,0.86208713,1.6853445,	0.0,0.0,	0.431044	0.646565	0.636858	0	126	0%,27.0%,	27.0%,0%,27.0%,27.0%,	0%,0%,27.0%,42.9%,	0%,0%,	0.0,13572.0,	13572.0,0.0,13572.0,13572.0,	0.0,0.0,13572.0,13572.0,	0.0,0.0,	0.0,7.2,	7.2,0.0,7.2,7.2,	0.0,0.0,7.2,7.2,	0.0,0.0,	0,4,	2,0,2,2,	0,0,5,5,	0,0,
Tb927.10.7120	0	0	24.75,22.06,	17.53,19.81,14.03,14.65,	17.6,6.094,13.43,13.32,	20.85,22.71,	23.4066	16.5064	12.611	21.779	1.41803	1.85605	1.07473	1.30889	0.757903		0.0019963004,0.0018222352,	0.0015985732,0.0017334289,0.0012846913,0.001357726,	0.001258289,4.226467E-4,8.841446E-4,8.624043E-4,	0.0017078521,0.001817875,	0.00190927	0.0014936	0.000856871	0.00176286	1.2594359,1.2594359,	1.8973436,1.8119009,1.4945948,1.3550494,	0.552387,0.15345323,1.0606298,1.0606298,	1.118361,1.7352688,	1.25944	1.63972	0.706775	1.42681	325	35.4%,35.4%,	46.2%,44.9%,39.7%,37.2%,	19.1%,6.2%,31.4%,31.4%,	32.6%,43.7%,	37269.0,37269.0,	37269.0,37269.0,37269.0,37269.0,	37269.0,37269.0,37269.0,37269.0,	37269.0,37269.0,	9.1,9.1,	9.1,9.1,9.1,9.1,	9.1,9.1,9.1,9.1,	9.1,9.1,	16,14,	30,32,22,24,	6,2,14,14,	15,16,
Tb927.11.6230	0	0	0.0,0.0,	1.169,1.857,0.0,0.0,	0.0,0.0,0.0,0.0,	0.0,0.0,	0	0.756594	0	0	0	0	0	#DIV/0!	#DIV/0!		0.0,0.0,	7.20078E-5,1.0980335E-4,0.0,0.0,	0.0,0.0,0.0,0.0,	0.0,0.0,	0	4.54528e-05	0	0	0.0,0.0,	0.1428783,0.21059811,0.0,0.0,	0.0,0.0,0.0,0.0,	0.0,0.0,	0	0.0883691	0	0	481	0%,0%,	5.8%,8.3%,0%,0%,	0%,0%,0%,0%,	0%,0%,	0.0,0.0,	53648.0,53648.0,0.0,0.0,	0.0,0.0,0.0,0.0,	0.0,0.0,	0.0,0.0,	8.4,8.4,0.0,0.0,	0.0,0.0,0.0,0.0,	0.0,0.0,	0,0,	2,3,0,0,	0,0,0,0,	0,0,
Tb927.11.1430	0	0	83.53,81.95,	94.68,103.4,81.64,83.61,	76.25,70.08,42.2,42.83,	79.22,82.32,	82.7403	90.8326	57.8422	80.773	0.91091	1.43045	1.02436	1.57035	1.12454		0.0029118243,0.0029251305,	0.0037307127,0.0039096517,0.0032303648,0.003349554,	0.0023565032,0.0021005878,0.0012009185,0.0011980113,	0.0028047836,0.002847984,	0.00291848	0.00355507	0.00171401	0.00282638	2.6391504,2.1695673,	4.956621,5.1659503,3.9773703,3.8865237,	1.3659198,0.99986184,2.1622777,2.491403,	3.5081673,3.4874535,	2.40436	4.49662	1.75487	3.49781	752	56.1%,50.1%,	77.5%,79.0%,69.7%,68.9%,	37.4%,30.1%,50.0%,54.3%,	65.4%,65.2%,	86856.0,86856.0,	86856.0,86856.0,86856.0,86856.0,	86856.0,86856.0,86856.0,86856.0,	86856.0,86856.0,	6.1,6.1,	6.1,6.1,6.1,6.1,	6.1,6.1,6.1,6.1,	6.1,6.1,	54,52,	162,167,128,137,	26,23,44,45,	57,58,
Tb927.6.1210	0	0	0.0,0.0,	0.0,0.0,0.0,0.0,	0.0,0.0,0.0,4.759,	0.0,0.0,	0	0	1.18965	0	0	0	0	0	#DIV/0!		0.0,0.0,	0.0,0.0,0.0,0.0,	0.0,0.0,0.0,4.882951E-4,	0.0,0.0,	0	0	0.000122074	0	0.0,0.0,	0.0,0.0,0.0,0.0,	0.0,0.0,0.0,0.9408858,	0.0,0.0,	0	0	0.235221	0	205	0%,0%,	0%,0%,0%,0%,	0%,0%,0%,28.8%,	0%,0%,	0.0,0.0,	0.0,0.0,0.0,0.0,	0.0,0.0,0.0,23460.0,	0.0,0.0,	0.0,0.0,	0.0,0.0,0.0,0.0,	0.0,0.0,0.0,5.0,	0.0,0.0,	0,0,	0,0,0,0,	0,0,0,5,	0,0,
Reverse_Tb927.11.10210	0	0	0.0,0.0,	1.169,0.0,0.0,0.0,	0.0,0.0,0.0,0.0,	0.0,0.0,	0	0.292228	0	0	0	0	0	#DIV/0!	#DIV/0!		0.0,0.0,	3.607891E-5,0.0,0.0,0.0,	0.0,0.0,0.0,0.0,	0.0,0.0,	0	9.01973e-06	0	0	0.0,0.0,	0.08143401,0.0,0.0,0.0,	0.0,0.0,0.0,0.0,	0.0,0.0,	0	0.0203585	0	0	960	0%,0%,	3.4%,0%,0%,0%,	0%,0%,0%,0%,	0%,0%,	0.0,0.0,	107262.0,0.0,0.0,0.0,	0.0,0.0,0.0,0.0,	0.0,0.0,	0.0,0.0,	9.6,0.0,0.0,0.0,	0.0,0.0,0.0,0.0,	0.0,0.0,	0,0,	2,0,0,0,	0,0,0,0,	0,0,
Tb927.4.4750	0	0	0.0,0.0,	0.0,0.0,1.276,1.831,	0.0,0.0,8.633,4.759,	0.0,0.0,	0	0.776622	3.34778	0	0	0	0	0.231981	#DIV/0!		0.0,0.0,	0.0,0.0,8.973236E-5,1.3039626E-4,	0.0,0.0,4.366976E-4,2.3664422E-4,	0.0,0.0,	0	5.50322e-05	0.000168335	0	0.0,0.0,	0.0,0.0,0.19124198,0.3273945,	0.0,0.0,0.8407719,0.455459,	0.0,0.0,	0	0.129659	0.324058	0	423	0%,0%,	0%,0%,7.6%,12.3%,	0%,0%,26.5%,16.3%,	0%,0%,	0.0,0.0,	0.0,0.0,46121.0,46121.0,	0.0,0.0,46121.0,46121.0,	0.0,0.0,	0.0,0.0,	0.0,0.0,7.2,7.2,	0.0,0.0,7.2,7.2,	0.0,0.0,	0,0,	0,0,2,3,	0,0,9,5,	0,0,
Tb927.4.5250	0	0	0.0,0.0,	0.0,0.0,0.0,0.0,	0.0,0.0,2.878,1.903,	0.0,0.0,	0	0	1.19523	0	0	0	0	0	#DIV/0!		0.0,0.0,	0.0,0.0,0.0,0.0,	0.0,0.0,1.5393591E-4,1.001005E-4,	0.0,0.0,	0	0	6.35091e-05	0	0.0,0.0,	0.0,0.0,0.0,0.0,	0.0,0.0,0.19674051,0.18032062,	0.0,0.0,	0	0	0.0942653	0	400	0%,0%,	0%,0%,0%,0%,	0%,0%,7.8%,7.2%,	0%,0%,	0.0,0.0,	0.0,0.0,0.0,0.0,	0.0,0.0,46607.0,46607.0,	0.0,0.0,	0.0,0.0,	0.0,0.0,0.0,0.0,	0.0,0.0,9.5,9.5,	0.0,0.0,	0,0,	0,0,0,0,	0,0,3,2,	0,0,
Tb927.3.2230	0	0	17.01,20.49,	4.676,3.715,1.276,0.0,	23.46,21.33,11.51,8.565,	12.51,14.19,	18.7516	2.41655	16.2171	13.3513	7.75964	1.15629	1.40448	0.149013	0.180998		0.0014818884,0.0018269919,	4.6027577E-4,3.5093297E-4,1.2610228E-4,0.0,	0.0018114903,0.0015972113,8.18264E-4,5.986077E-4,	0.0011064159,0.0012267636,	0.00165444	0.000234328	0.00120639	0.00116659	0.8879913,0.914256,	0.7741895,0.47570658,0.26765192,0.0,	0.64437175,0.733804,1.0230191,1.0370419,	0.8578044,0.95884466,	0.901124	0.379387	0.859559	0.908325	301	27.6%,28.2%,	24.9%,16.9%,10.3%,0%,	21.6%,23.9%,30.6%,30.9%,	26.9%,29.2%,	31465.0,31465.0,	31465.0,31465.0,31465.0,0.0,	31465.0,31465.0,31465.0,31465.0,	31465.0,31465.0,	8.5,8.5,	8.5,8.5,8.5,0.0,	8.5,8.5,8.5,8.5,	8.5,8.5,	11,13,	8,6,2,0,	8,7,12,9,	9,10,
Tb927.7.3000	0	0	0.0,0.0,	3.507,2.477,3.189,2.441,	0.0,0.0,0.0,0.0,	0.0,0.0,	0	2.9034	0	0	0	0	0	#DIV/0!	#DIV/0!		0.0,0.0,	7.742717E-5,5.247433E-5,7.070937E-5,5.480141E-5,	0.0,0.0,0.0,0.0,	0.0,0.0,	0	6.38531e-05	0	0	0.0,0.0,	0.18850219,0.12201846,0.13762724,0.08893013,	0.0,0.0,0.0,0.0,	0.0,0.0,	0	0.13427	0	0	1342	0%,0%,	7.5%,5.0%,5.6%,3.7%,	0%,0%,0%,0%,	0%,0%,	0.0,0.0,	151330.0,151330.0,151330.0,151330.0,	0.0,0.0,0.0,0.0,	0.0,0.0,	0.0,0.0,	6.0,6.0,6.0,6.0,	0.0,0.0,0.0,0.0,	0.0,0.0,	0,0,	6,4,5,4,	0,0,0,0,	0,0,
Tb927.10.3090	0	0	0.0,0.0,	0.0,0.0,0.0,0.0,	0.0,0.0,3.837,6.662,	0.0,0.0,	0	0	2.62467	0	0	0	0	0	#DIV/0!		0.0,0.0,	0.0,0.0,0.0,0.0,	0.0,0.0,9.85584E-5,1.6823615E-4,	0.0,0.0,	0	0	6.66986e-05	0	0.0,0.0,	0.0,0.0,0.0,0.0,	0.0,0.0,0.1271975,0.24738348,	0.0,0.0,	0	0	0.0936452	0	833	0%,0%,	0%,0%,0%,0%,	0%,0%,5.2%,9.6%,	0%,0%,	0.0,0.0,	0.0,0.0,0.0,0.0,	0.0,0.0,94962.0,94962.0,	0.0,0.0,	0.0,0.0,	0.0,0.0,0.0,0.0,	0.0,0.0,7.4,7.4,	0.0,0.0,	0,0,	0,0,0,0,	0,0,4,7,	0,0,
Tb927.4.2640	0	0	18.56,23.64,	34.48,34.05,24.24,27.46,	0.0,6.094,5.755,7.614,	20.85,15.61,	21.101	30.0591	4.86574	18.2305	0.701986	4.33665	1.15746	6.17769	1.64883		3.8194522E-4,4.980599E-4,	8.0200523E-4,7.6003344E-4,5.6607457E-4,6.494225E-4,	0.0,1.07818036E-4,9.6663054E-5,1.2571493E-4,	4.3567654E-4,3.1882373E-4,	0.000440003	0.000694384	8.2549e-05	0.00037725	0.2647363,0.25892544,	1.3442287,1.1379621,0.8492687,0.9724227,	0.0,0.049542427,0.19949937,0.25892544,	0.25602996,0.23879659,	0.261831	1.07597	0.126992	0.247413	1274	10.2%,10.0%,	37.0%,33.0%,26.7%,29.5%,	0%,2.1%,7.9%,10.0%,	9.9%,9.3%,	145370.0,145370.0,	145370.0,145370.0,145370.0,145370.0,	0.0,145370.0,145370.0,145370.0,	145370.0,145370.0,	9.4,9.4,	9.4,9.4,9.4,9.4,	0.0,9.4,9.4,9.4,	9.4,9.4,	12,15,	59,55,38,45,	0,2,6,8,	15,11,
Tb927.2.4980	0	0	0.0,0.0,	0.0,0.0,1.913,1.221,	0.0,0.0,3.837,3.807,	0.0,0.0,	0	0.783507	1.91089	0	0	0	0	0.410023	#DIV/0!		0.0,0.0,	0.0,0.0,2.0406875E-4,1.3179837E-4,	0.0,0.0,2.942622E-4,2.8702655E-4,	0.0,0.0,	0	8.39668e-05	0.000145322	0	0.0,0.0,	0.0,0.0,0.23026884,0.18032062,	0.0,0.0,0.36772883,0.38995266,	0.0,0.0,	0	0.102647	0.18942	0	279	0%,0%,	0%,0%,9.0%,7.2%,	0%,0%,13.6%,14.3%,	0%,0%,	0.0,0.0,	0.0,0.0,29837.0,29837.0,	0.0,0.0,29837.0,29837.0,	0.0,0.0,	0.0,0.0,	0.0,0.0,9.2,9.2,	0.0,0.0,9.2,9.2,	0.0,0.0,	0,0,	0,0,3,2,	0,0,4,4,	0,0,
Tb927.1.1550	0	0	0.0,0.0,	0.0,0.0,1.913,1.221,	0.0,0.0,0.0,0.0,	0.0,0.0,	0	0.783507	0	0	0	0	0	#DIV/0!	#DIV/0!		0.0,0.0,	0.0,0.0,8.251475E-5,5.3292388E-5,	0.0,0.0,0.0,0.0,	0.0,0.0,	0	3.39518e-05	0	0	0.0,0.0,	0.0,0.0,0.1271975,0.101539254,	0.0,0.0,0.0,0.0,	0.0,0.0,	0	0.0571842	0	0	690	0%,0%,	0%,0%,5.2%,4.2%,	0%,0%,0%,0%,	0%,0%,	0.0,0.0,	0.0,0.0,76839.0,76839.0,	0.0,0.0,0.0,0.0,	0.0,0.0,	0.0,0.0,	0.0,0.0,6.9,6.9,	0.0,0.0,0.0,0.0,	0.0,0.0,	0,0,	0,0,3,2,	0,0,0,0,	0,0,
Tb927.10.15240	0	0	0.0,0.0,	1.169,0.0,0.0,0.0,	0.0,0.0,0.0,0.0,	0.0,0.0,	0	0.292228	0	0	0	0	0	#DIV/0!	#DIV/0!		0.0,0.0,	2.8530274E-5,0.0,0.0,0.0,	0.0,0.0,0.0,0.0,	0.0,0.0,	0	7.13257e-06	0	0	0.0,0.0,	0.023293018,0.0,0.0,0.0,	0.0,0.0,0.0,0.0,	0.0,0.0,	0	0.00582325	0	0	1214	0%,0%,	1.0%,0%,0%,0%,	0%,0%,0%,0%,	0%,0%,	0.0,0.0,	131062.0,0.0,0.0,0.0,	0.0,0.0,0.0,0.0,	0.0,0.0,	0.0,0.0,	5.1,0.0,0.0,0.0,	0.0,0.0,0.0,0.0,	0.0,0.0,	0,0,	2,0,0,0,	0,0,0,0,	0,0,
Tb927.10.12430	0	0	0.0,4.728,	2.922,2.477,2.551,1.831,	0.0,0.0,6.714,7.614,	0.0,0.0,	2.36407	2.44526	3.58198	0	0.966797	0.659989	100000	0.682655	#DIV/0!		0.0,1.9554031E-4,	1.3341969E-4,1.0850625E-4,1.1697008E-4,8.498863E-5,	0.0,0.0,2.2137676E-4,2.4678092E-4,	0.0,0.0,	9.77702e-05	0.000110971	0.000117039	0	0.0,0.1561122,	0.21898961,0.18032062,0.19124198,0.14815366,	0.0,0.0,0.27643883,0.41579378,	0.0,0.0,	0.0780561	0.184676	0.173058	0	649	0%,6.3%,	8.6%,7.2%,7.6%,6.0%,	0%,0%,10.6%,15.1%,	0%,0%,	0.0,73018.0,	73018.0,73018.0,73018.0,73018.0,	0.0,0.0,73018.0,73018.0,	0.0,0.0,	0.0,8.6,	8.6,8.6,8.6,8.6,	0.0,0.0,8.6,8.6,	0.0,0.0,	0,3,	5,4,4,3,	0,0,7,8,	0,0,
Tb927.5.1570	0	0	0.0,0.0,	0.0,0.0,0.0,0.0,	0.0,0.0,0.0,1.903,	0.0,0.0,	0	0	0.475858	0	0	0	0	0	#DIV/0!		0.0,0.0,	0.0,0.0,0.0,0.0,	0.0,0.0,0.0,2.3976169E-4,	0.0,0.0,	0	0	5.99404e-05	0	0.0,0.0,	0.0,0.0,0.0,0.0,	0.0,0.0,0.0,0.55596566,	0.0,0.0,	0	0	0.138991	0	167	0%,0%,	0%,0%,0%,0%,	0%,0%,0%,19.2%,	0%,0%,	0.0,0.0,	0.0,0.0,0.0,0.0,	0.0,0.0,0.0,18772.0,	0.0,0.0,	0.0,0.0,	0.0,0.0,0.0,0.0,	0.0,0.0,0.0,8.3,	0.0,0.0,	0,0,	0,0,0,0,	0,0,0,2,	0,0,
Tb927.11.13700	0	0	7.734,0.0,	2.338,3.715,0.0,1.831,	11.73,0.0,6.714,8.565,	4.17,2.839,	3.86696	1.9709	6.75278	3.50417	1.96203	0.572647	1.10353	0.291865	0.562444		2.6889823E-4,0.0,	9.187202E-5,1.4009394E-4,0.0,7.3153344E-5,	3.615773E-4,0.0,1.9054841E-4,2.3896672E-4,	1.4722864E-4,9.794585E-5,	0.000134449	7.62798e-05	0.000197773	0.000122587	0.2133888,0.0,	0.22743917,0.27350307,0.0,0.20503592,	0.13762724,0.0,0.32434154,0.5205476,	0.11943793,0.05681753,	0.106694	0.176495	0.245629	0.0881277	754	8.4%,0%,	8.9%,10.5%,0%,8.1%,	5.6%,0%,12.2%,18.2%,	4.9%,2.4%,	85788.0,0.0,	85788.0,85788.0,0.0,85788.0,	85788.0,0.0,85788.0,85788.0,	85788.0,85788.0,	5.4,0.0,	5.4,5.4,0.0,5.4,	5.4,0.0,5.4,5.4,	5.4,5.4,	5,0,	4,6,0,3,	4,0,7,9,	3,2,
Reverse_Tb927.10.15680	0	0	0.0,0.0,	0.0,1.238,0.0,0.0,	0.0,0.0,0.0,0.0,	0.0,0.0,	0	0.309578	0	0	0	0	0	#DIV/0!	#DIV/0!		0.0,0.0,	0.0,1.4677063E-5,0.0,0.0,	0.0,0.0,0.0,0.0,	0.0,0.0,	0	3.66927e-06	0	0	0.0,0.0,	0.0,0.037528396,0.0,0.0,	0.0,0.0,0.0,0.0,	0.0,0.0,	0	0.0093821	0	0	2399	0%,0%,	0%,1.6%,0%,0%,	0%,0%,0%,0%,	0%,0%,	0.0,0.0,	0.0,260897.0,0.0,0.0,	0.0,0.0,0.0,0.0,	0.0,0.0,	0.0,0.0,	0.0,8.9,0.0,0.0,	0.0,0.0,0.0,0.0,	0.0,0.0,	0,0,	0,2,0,0,	0,0,0,0,	0,0,
Tb927.9.9060	0	0	0.0,0.0,	0.0,1.857,0.0,0.0,	0.0,0.0,0.0,0.0,	2.78,0.0,	0	0.464367	0	1.38986	0	0	0	#DIV/0!	0.33411		0.0,0.0,	0.0,2.7797584E-4,0.0,0.0,	0.0,0.0,0.0,0.0,	3.8951015E-4,0.0,	0	6.9494e-05	0	0.000194755	0.0,0.0,	0.0,0.7458222,0.0,0.0,	0.0,0.0,0.0,0.0,	0.27350307,0.0,	0	0.186456	0	0.136752	190	0%,0%,	0%,24.2%,0%,0%,	0%,0%,0%,0%,	10.5%,0%,	0.0,0.0,	0.0,21060.0,0.0,0.0,	0.0,0.0,0.0,0.0,	21060.0,0.0,	0.0,0.0,	0.0,8.9,0.0,0.0,	0.0,0.0,0.0,0.0,	8.9,0.0,	0,0,	0,3,0,0,	0,0,0,0,	2,0,
Tb927.8.3820	0	0	0.0,0.0,	0.0,0.0,3.827,0.0,	0.0,0.0,3.837,0.0,	0.0,0.0,	0	0.956731	0.959169	0	0	0	0	0.997458	#DIV/0!		0.0,0.0,	0.0,0.0,3.3590078E-4,0.0,	0.0,0.0,2.4218038E-4,0.0,	0.0,0.0,	0	8.39752e-05	6.05451e-05	0	0.0,0.0,	0.0,0.0,0.7579236,0.0,	0.0,0.0,0.7579236,0.0,	0.0,0.0,	0	0.189481	0.189481	0	339	0%,0%,	0%,0%,24.5%,0%,	0%,0%,24.5%,0%,	0%,0%,	0.0,0.0,	0.0,0.0,34811.0,0.0,	0.0,0.0,34811.0,0.0,	0.0,0.0,	0.0,0.0,	0.0,0.0,4.7,0.0,	0.0,0.0,4.7,0.0,	0.0,0.0,	0,0,	0,0,6,0,	0,0,4,0,	0,0,
Tb927.11.13830	0	0	0.0,0.0,	0.0,0.0,0.0,0.0,	0.0,0.0,5.755,2.855,	0.0,0.0,	0	0	2.15254	0	0	0	0	0	#DIV/0!		0.0,0.0,	0.0,0.0,0.0,0.0,	0.0,0.0,3.934464E-4,1.9188595E-4,	0.0,0.0,	0	0	0.000146333	0	0.0,0.0,	0.0,0.0,0.0,0.0,	0.0,0.0,0.8836491,0.24738348,	0.0,0.0,	0	0	0.282758	0	313	0%,0%,	0%,0%,0%,0%,	0%,0%,27.5%,9.6%,	0%,0%,	0.0,0.0,	0.0,0.0,0.0,0.0,	0.0,0.0,36135.0,36135.0,	0.0,0.0,	0.0,0.0,	0.0,0.0,0.0,0.0,	0.0,0.0,10.0,10.0,	0.0,0.0,	0,0,	0,0,0,0,	0,0,6,3,	0,0,
Tb927.5.1790	0	0	0.0,0.0,	0.0,0.0,0.0,0.0,	0.0,0.0,2.878,5.71,	0.0,0.0,	0	0	2.14695	0	0	0	0	0	#DIV/0!		0.0,0.0,	0.0,0.0,0.0,0.0,	0.0,0.0,9.758219E-5,1.9036545E-4,	0.0,0.0,	0	0	7.19869e-05	0	0.0,0.0,	0.0,0.0,0.0,0.0,	0.0,0.0,0.15345323,0.3335215,	0.0,0.0,	0	0	0.121744	0	631	0%,0%,	0%,0%,0%,0%,	0%,0%,6.2%,12.5%,	0%,0%,	0.0,0.0,	0.0,0.0,0.0,0.0,	0.0,0.0,71957.0,71957.0,	0.0,0.0,	0.0,0.0,	0.0,0.0,0.0,0.0,	0.0,0.0,6.5,6.5,	0.0,0.0,	0,0,	0,0,0,0,	0,0,3,6,	0,0,
Reverse_Tb927.3.4320	0	0	0.0,0.0,	0.0,1.238,0.0,0.0,	0.0,0.0,0.0,0.0,	0.0,0.0,	0	0.309578	0	0	0	0	0	#DIV/0!	#DIV/0!		0.0,0.0,	0.0,5.9779755E-5,0.0,0.0,	0.0,0.0,0.0,0.0,	0.0,0.0,	0	1.49449e-05	0	0	0.0,0.0,	0.0,0.12460494,0.0,0.0,	0.0,0.0,0.0,0.0,	0.0,0.0,	0	0.0311512	0	0	589	0%,0%,	0%,5.1%,0%,0%,	0%,0%,0%,0%,	0%,0%,	0.0,0.0,	0.0,68683.0,0.0,0.0,	0.0,0.0,0.0,0.0,	0.0,0.0,	0.0,0.0,	0.0,6.1,0.0,0.0,	0.0,0.0,0.0,0.0,	0.0,0.0,	0,0,	0,2,0,0,	0,0,0,0,	0,0,
Tb927.10.7960	0	0	0.0,0.0,	2.338,2.477,0.0,1.831,	0.0,0.0,0.0,0.0,	0.0,0.0,	0	1.66132	0	0	0	0	0	#DIV/0!	#DIV/0!		0.0,0.0,	4.4691292E-4,4.5432613E-4,0.0,3.5585562E-4,	0.0,0.0,0.0,0.0,	0.0,0.0,	0	0.000314274	0	0	0.0,0.0,	1.228435,1.228435,0.0,0.7579236,	0.0,0.0,0.0,0.0,	0.0,0.0,	0	0.803698	0	0	155	0%,0%,	34.8%,34.8%,0%,24.5%,	0%,0%,0%,0%,	0%,0%,	0.0,0.0,	17630.0,17630.0,0.0,17630.0,	0.0,0.0,0.0,0.0,	0.0,0.0,	0.0,0.0,	8.0,8.0,0.0,8.0,	0.0,0.0,0.0,0.0,	0.0,0.0,	0,0,	4,4,0,3,	0,0,0,0,	0,0,
Tb927.3.2950	0	0	20.11,15.76,	28.64,27.24,31.89,28.68,	11.73,9.141,17.27,17.13,	12.51,9.936,	17.9343	29.1139	13.8172	11.2222	0.616006	1.29797	1.59811	2.10708	2.59431		6.945297E-4,5.5733713E-4,	0.0011180184,0.0010205877,0.0012502236,0.0011385191,	3.5919537E-4,2.714628E-4,4.8675382E-4,4.74785E-4,	4.3877622E-4,3.4055216E-4,	0.000625933	0.00113184	0.000398049	0.000389664	0.5776112,0.34276497,	2.4197948,2.372873,2.7325017,2.3419504,	0.15345323,0.07646525,0.8578044,0.9678863,	0.4190575,0.24451458,	0.460188	2.46678	0.513902	0.331786	759	19.8%,12.8%,	53.4%,52.8%,57.2%,52.4%,	6.2%,3.2%,26.9%,29.4%,	15.2%,9.5%,	83838.0,83838.0,	83838.0,83838.0,83838.0,83838.0,	83838.0,83838.0,83838.0,83838.0,	83838.0,83838.0,	7.6,7.6,	7.6,7.6,7.6,7.6,	7.6,7.6,7.6,7.6,	7.6,7.6,	13,10,	49,44,50,47,	4,3,18,18,	9,7,
Tb927.10.7130	0	0	0.0,0.0,	1.753,0.0,0.0,0.0,	0.0,0.0,2.878,2.855,	0.0,0.0,	0	0.438341	1.43316	0	0	0	0	0.305856	#DIV/0!		0.0,0.0,	6.9642934E-5,0.0,0.0,0.0,	0.0,0.0,8.253936E-5,8.050979E-5,	0.0,0.0,	0	1.74107e-05	4.07623e-05	0	0.0,0.0,	0.059253693,0.0,0.0,0.0,	0.0,0.0,0.096478224,0.11429453,	0.0,0.0,	0	0.0148134	0.0526932	0	746	0%,0%,	2.5%,0%,0%,0%,	0%,0%,4.0%,4.7%,	0%,0%,	0.0,0.0,	83022.0,0.0,0.0,0.0,	0.0,0.0,83022.0,83022.0,	0.0,0.0,	0.0,0.0,	6.8,0.0,0.0,0.0,	0.0,0.0,6.8,6.8,	0.0,0.0,	0,0,	3,0,0,0,	0,0,3,3,	0,0,
Tb927.11.3770	0	0	9.281,6.304,	4.676,4.334,8.292,6.713,	11.73,12.19,22.06,19.03,	8.339,7.097,	7.79244	6.00363	16.2538	7.71803	1.29796	0.479423	1.00964	0.369368	0.77787		9.2862255E-4,6.4583035E-4,	5.287901E-4,4.7036627E-4,9.416761E-4,7.71926E-4,	0.0010405699,0.0010485509,0.0018017943,0.0015282519,	8.4740756E-4,7.0468674E-4,	0.000787226	0.00067819	0.00135479	0.000776047	0.7100153,0.3708818,	1.0370419,1.2080047,2.4197948,2.1332858,	0.552387,0.31219995,3.2657952,3.9090786,	0.4859357,0.45881426,	0.540449	1.69953	2.00987	0.472375	262	23.3%,13.7%,	30.9%,34.4%,53.4%,49.6%,	19.1%,11.8%,63.0%,69.1%,	17.2%,16.4%,	28969.0,28969.0,	28969.0,28969.0,28969.0,28969.0,	28969.0,28969.0,28969.0,28969.0,	28969.0,28969.0,	5.9,5.9,	5.9,5.9,5.9,5.9,	5.9,5.9,5.9,5.9,	5.9,5.9,	6,4,	8,7,13,11,	4,4,23,20,	6,5,
Tb927.7.2810	0	0	3.094,0.0,	4.091,5.572,1.913,5.493,	5.866,0.0,2.878,3.807,	5.559,5.678,	1.54678	4.2674	3.13753	5.61848	0.362465	0.492995	0.275303	1.36011	0.759529		2.343922E-4,0.0,	3.5036166E-4,4.579371E-4,1.6455255E-4,4.7824526E-4,	3.9397296E-4,0.0,1.7796058E-4,2.3144625E-4,	4.2778568E-4,4.2688538E-4,	0.000117196	0.000362774	0.000200845	0.000427336	0.2618276,0.0,	0.7021586,1.0796967,0.3489629,0.7823788,	0.18032062,0.0,0.18032062,0.48251808,	0.38675582,0.38675582,	0.130914	0.728299	0.21079	0.386756	346	10.1%,0%,	23.1%,31.8%,13.0%,25.1%,	7.2%,0%,7.2%,17.1%,	14.2%,14.2%,	39430.0,0.0,	39430.0,39430.0,39430.0,39430.0,	39430.0,0.0,39430.0,39430.0,	39430.0,39430.0,	9.5,0.0,	9.5,9.5,9.5,9.5,	9.5,0.0,9.5,9.5,	9.5,9.5,	2,0,	7,9,3,9,	2,0,3,4,	4,4,
Tb927.7.5300	0	0	6.187,6.304,	4.676,5.572,2.551,2.441,	0.0,0.0,16.31,9.517,	15.29,11.36,	6.24566	3.81011	6.45576	13.3218	1.63923	0.967455	0.468832	0.590188	0.286007		2.2909521E-4,2.3899371E-4,	1.9568222E-4,2.2379411E-4,1.07222564E-4,1.0387499E-4,	0.0,0.0,4.928268E-4,2.827698E-4,	5.749125E-4,4.1723825E-4,	0.000234044	0.000157643	0.000193899	0.000496075	0.1694994,0.15345323,	0.29419577,0.44877183,0.19674051,0.22743917,	0.0,0.0,0.8793168,0.50660706,	0.53461695,0.38356638,	0.161476	0.291787	0.346481	0.459092	708	6.8%,6.2%,	11.2%,16.1%,7.8%,8.9%,	0%,0%,27.4%,17.8%,	18.6%,14.1%,	73050.0,73050.0,	73050.0,73050.0,73050.0,73050.0,	0.0,0.0,73050.0,73050.0,	73050.0,73050.0,	9.2,9.2,	9.2,9.2,9.2,9.2,	0.0,0.0,9.2,9.2,	9.2,9.2,	4,4,	8,9,4,4,	0,0,17,10,	11,8,
Tb927.11.15070	0	0	0.0,0.0,	1.753,0.0,0.0,0.0,	0.0,0.0,7.673,2.855,	0.0,0.0,	0	0.438341	2.63213	0	0	0	0	0.166535	#DIV/0!		0.0,0.0,	4.828404E-5,0.0,0.0,0.0,	0.0,0.0,1.5260065E-4,5.5818124E-5,	0.0,0.0,	0	1.2071e-05	5.21047e-05	0	0.0,0.0,	0.07894671,0.0,0.0,0.0,	0.0,0.0,0.36772883,0.1324004,	0.0,0.0,	0	0.0197367	0.125032	0	1076	0%,0%,	3.3%,0%,0%,0%,	0%,0%,13.6%,5.4%,	0%,0%,	0.0,0.0,	119148.0,0.0,0.0,0.0,	0.0,0.0,119148.0,119148.0,	0.0,0.0,	0.0,0.0,	8.3,0.0,0.0,0.0,	0.0,0.0,8.3,8.3,	0.0,0.0,	0,0,	3,0,0,0,	0,0,8,3,	0,0,
Tb927.4.2630	0	0	4.64,0.0,	0.0,0.0,2.551,3.662,	0.0,0.0,10.55,11.42,	5.559,0.0,	2.32018	1.55324	5.49286	2.77972	1.49376	0.422398	0.834679	0.282775	0.558777		1.4430552E-4,0.0,	0.0,0.0,9.005169E-5,1.3086031E-4,	0.0,0.0,2.6782046E-4,2.8498363E-4,	1.755799E-4,0.0,	7.21528e-05	5.5228e-05	0.000138201	8.77899e-05	0.08893013,0.0,	0.0,0.0,0.1561122,0.19124198,	0.0,0.0,0.47910845,0.4689263,	0.06659615,0.0,	0.0444651	0.0868385	0.237009	0.0332981	843	3.7%,0%,	0%,0%,6.3%,7.6%,	0%,0%,17.0%,16.7%,	2.8%,0%,	94941.0,0.0,	0.0,0.0,94941.0,94941.0,	0.0,0.0,94941.0,94941.0,	94941.0,0.0,	9.4,0.0,	0.0,0.0,9.4,9.4,	0.0,0.0,9.4,9.4,	9.4,0.0,	3,0,	0,0,4,6,	0,0,11,12,	4,0,
Tb927.10.12410	0	0	4.64,4.728,	5.845,7.43,6.378,6.713,	11.73,9.141,9.592,9.517,	5.559,9.936,	4.68424	6.59143	9.99542	7.74755	0.710656	0.468639	0.60461	0.659445	0.850777		5.335507E-4,5.5660383E-4,	7.5955596E-4,9.265862E-4,8.323857E-4,8.870377E-4,	0.0011957425,9.036854E-4,9.0021E-4,8.780746E-4,	6.491836E-4,0.0011336802,	0.000545077	0.000851391	0.000969428	0.000891432	0.35518944,0.35518944,	1.6915348,1.6915348,2.0974193,1.8575904,	0.6069412,0.3001696,1.7478943,2.3962524,	0.5275661,1.2646441,	0.355189	1.83452	1.26281	0.896105	228	13.2%,13.2%,	43.0%,43.0%,49.1%,45.6%,	20.6%,11.4%,43.9%,53.1%,	18.4%,35.5%,	24659.0,24659.0,	24659.0,24659.0,24659.0,24659.0,	24659.0,24659.0,24659.0,24659.0,	24659.0,24659.0,	5.4,5.4,	5.4,5.4,5.4,5.4,	5.4,5.4,5.4,5.4,	5.4,5.4,	3,3,	10,12,10,11,	4,3,10,10,	4,7,
Tb927.10.3080	0	0	0.0,0.0,	0.0,0.0,0.0,0.0,	0.0,0.0,2.878,4.759,	0.0,0.0,	0	0	1.90902	0	0	0	0	0	#DIV/0!		0.0,0.0,	0.0,0.0,0.0,0.0,	0.0,0.0,1.562801E-4,2.5406218E-4,	0.0,0.0,	0	0	0.000102586	0	0.0,0.0,	0.0,0.0,0.0,0.0,	0.0,0.0,0.2133888,0.34586036,	0.0,0.0,	0	0	0.139812	0	394	0%,0%,	0%,0%,0%,0%,	0%,0%,8.4%,12.9%,	0%,0%,	0.0,0.0,	0.0,0.0,0.0,0.0,	0.0,0.0,44445.0,44445.0,	0.0,0.0,	0.0,0.0,	0.0,0.0,0.0,0.0,	0.0,0.0,9.3,9.3,	0.0,0.0,	0,0,	0,0,0,0,	0,0,3,5,	0,0,
Tb927.4.5240	0	0	0.0,0.0,	0.0,0.0,0.0,0.0,	0.0,0.0,2.878,1.903,	0.0,0.0,	0	0	1.19523	0	0	0	0	0	#DIV/0!		0.0,0.0,	0.0,0.0,0.0,0.0,	0.0,0.0,1.6118943E-4,1.04817285E-4,	0.0,0.0,	0	0	6.65017e-05	0	0.0,0.0,	0.0,0.0,0.0,0.0,	0.0,0.0,0.20503592,0.19124198,	0.0,0.0,	0	0	0.0990695	0	382	0%,0%,	0%,0%,0%,0%,	0%,0%,8.1%,7.6%,	0%,0%,	0.0,0.0,	0.0,0.0,0.0,0.0,	0.0,0.0,44040.0,44040.0,	0.0,0.0,	0.0,0.0,	0.0,0.0,0.0,0.0,	0.0,0.0,9.1,9.1,	0.0,0.0,	0,0,	0,0,0,0,	0,0,3,2,	0,0,
Tb927.10.15230	0	0	3.094,0.0,	2.922,2.477,4.465,5.493,	0.0,0.0,0.0,0.0,	0.0,0.0,	1.54678	3.83905	0	0	0.402909	100000	100000	#DIV/0!	#DIV/0!		3.0036925E-4,0.0,	3.2070142E-4,2.6081686E-4,4.9203244E-4,6.1286247E-4,	0.0,0.0,0.0,0.0,	0.0,0.0,	0.000150185	0.000421603	0	0	0.21618605,0.0,	0.7100153,0.4689263,1.118361,1.1527817,	0.0,0.0,0.0,0.0,	0.0,0.0,	0.108093	0.862521	0	0	270	8.5%,0%,	23.3%,16.7%,32.6%,33.3%,	0%,0%,0%,0%,	0%,0%,	30905.0,0.0,	30905.0,30905.0,30905.0,30905.0,	0.0,0.0,0.0,0.0,	0.0,0.0,	9.8,0.0,	9.8,9.8,9.8,9.8,	0.0,0.0,0.0,0.0,	0.0,0.0,	2,0,	5,4,7,9,	0,0,0,0,	0,0,
Tb927.5.1580	0	0	0.0,0.0,	0.0,0.0,1.913,1.831,	0.0,0.0,4.796,7.614,	0.0,0.0,	0	0.936077	3.10239	0	0	0	0	0.301727	#DIV/0!		0.0,0.0,	0.0,0.0,1.00592195E-4,9.745162E-5,	0.0,0.0,1.8131438E-4,2.8296962E-4,	0.0,0.0,	0	4.9511e-05	0.000116071	0	0.0,0.0,	0.0,0.0,0.19674051,0.10662377,	0.0,0.0,0.40281367,0.58854675,	0.0,0.0,	0	0.0758411	0.24784	0	566	0%,0%,	0%,0%,7.8%,4.4%,	0%,0%,14.7%,20.1%,	0%,0%,	0.0,0.0,	0.0,0.0,60305.0,60305.0,	0.0,0.0,60305.0,60305.0,	0.0,0.0,	0.0,0.0,	0.0,0.0,6.0,6.0,	0.0,0.0,6.0,6.0,	0.0,0.0,	0,0,	0,0,3,3,	0,0,5,8,	0,0,
Tb927.9.11540	0	0	32.48,29.94,	14.03,16.72,14.67,14.04,	58.66,57.9,37.41,37.12,	33.36,29.81,	31.2137	14.8626	47.7693	31.5818	2.10014	0.653426	0.988343	0.311134	0.470607		0.0019441709,0.0018350134,	9.4892475E-4,0.0010852482,9.965823E-4,9.6546824E-4,	0.0031122065,0.0029792732,0.0018275497,0.0017826118,	0.002027587,0.0017704047,	0.00188959	0.000999056	0.00242541	0.001899	1.6061535,1.2335722,	1.9716659,2.784426,2.013006,1.8641782,	1.2594359,0.9815271,3.008667,2.758374,	1.4210291,1.5234809,	1.41986	2.15832	2.002	1.47226	438	41.6%,34.9%,	47.3%,57.8%,47.9%,45.7%,	35.4%,29.7%,60.3%,57.5%,	38.4%,40.2%,	50787.0,50787.0,	50787.0,50787.0,50787.0,50787.0,	50787.0,50787.0,50787.0,50787.0,	50787.0,50787.0,	5.6,5.6,	5.6,5.6,5.6,5.6,	5.6,5.6,5.6,5.6,	5.6,5.6,	21,19,	24,27,23,23,	20,19,39,39,	24,21,
Tb927.1.4100	0	0	0.0,0.0,	0.0,0.0,0.0,0.0,	0.0,0.0,0.0,3.807,	4.17,0.0,	0	0	0.951716	2.08479	0	0	0	0	0		0.0,0.0,	0.0,0.0,0.0,0.0,	0.0,0.0,0.0,2.2685666E-4,	3.1447705E-4,0.0,	0	0	5.67142e-05	0.000157239	0.0,0.0,	0.0,0.0,0.0,0.0,	0.0,0.0,0.0,0.31522477,	0.19949937,0.0,	0	0	0.0788062	0.0997497	353	0%,0%,	0%,0%,0%,0%,	0%,0%,0%,11.9%,	7.9%,0%,	0.0,0.0,	0.0,0.0,0.0,0.0,	0.0,0.0,0.0,40534.0,	40534.0,0.0,	0.0,0.0,	0.0,0.0,0.0,0.0,	0.0,0.0,0.0,5.8,	5.8,0.0,	0,0,	0,0,0,0,	0,0,0,4,	3,0,
Tb927.6.4230	0	0	0.0,3.152,	1.753,0.0,1.913,0.0,	5.866,0.0,3.837,5.71,	0.0,0.0,	1.57604	0.916707	3.85318	0	1.71925	0.409025	100000	0.237909	#DIV/0!		0.0,1.6920756E-4,	1.0390726E-4,0.0,1.1387037E-4,0.0,	2.726293E-4,0.0,1.6419831E-4,2.402412E-4,	0.0,0.0,	8.46038e-05	5.44444e-05	0.000169267	0	0.0,0.11173177,	0.2647363,0.0,0.22461617,0.0,	0.096478224,0.0,0.31219995,0.5275661,	0.0,0.0,	0.0558659	0.122338	0.234061	0	500	0%,4.6%,	10.2%,0%,8.8%,0%,	4.0%,0%,11.8%,18.4%,	0%,0%,	0.0,55213.0,	55213.0,0.0,55213.0,0.0,	55213.0,0.0,55213.0,55213.0,	0.0,0.0,	0.0,5.5,	5.5,0.0,5.5,0.0,	5.5,0.0,5.5,5.5,	0.0,0.0,	0,2,	3,0,3,0,	2,0,4,6,	0,0,
Reverse_Tb927.10.4200	0	0	3.094,0.0,	0.0,0.0,0.0,0.0,	0.0,0.0,0.0,0.0,	0.0,2.839,	1.54678	0	0	1.41938	100000	100000	1.08976	#DIV/0!	0		9.38654E-5,0.0,	0.0,0.0,0.0,0.0,	0.0,0.0,0.0,0.0,	0.0,8.547589E-5,	4.69327e-05	0	0	4.27379e-05	0.08642566,0.0,	0.0,0.0,0.0,0.0,	0.0,0.0,0.0,0.0,	0.0,0.08642566,	0.0432128	0	0	0.0432128	864	3.6%,0%,	0%,0%,0%,0%,	0%,0%,0%,0%,	0%,3.6%,	99872.0,0.0,	0.0,0.0,0.0,0.0,	0.0,0.0,0.0,0.0,	0.0,99872.0,	5.5,0.0,	0.0,0.0,0.0,0.0,	0.0,0.0,0.0,0.0,	0.0,5.5,	2,0,	0,0,0,0,	0,0,0,0,	0,2,
Tb927.11.13820	0	0	3.094,0.0,	0.0,0.0,0.0,0.0,	0.0,0.0,0.0,0.0,	0.0,0.0,	1.54678	0	0	0	100000	100000	100000	#DIV/0!	#DIV/0!		2.1119714E-4,0.0,	0.0,0.0,0.0,0.0,	0.0,0.0,0.0,0.0,	0.0,0.0,	0.000105599	0	0	0	0.13501084,0.0,	0.0,0.0,0.0,0.0,	0.0,0.0,0.0,0.0,	0.0,0.0,	0.0675054	0	0	0	384	5.5%,0%,	0%,0%,0%,0%,	0%,0%,0%,0%,	0%,0%,	42645.0,0.0,	0.0,0.0,0.0,0.0,	0.0,0.0,0.0,0.0,	0.0,0.0,	5.8,0.0,	0.0,0.0,0.0,0.0,	0.0,0.0,0.0,0.0,	0.0,0.0,	2,0,	0,0,0,0,	0,0,0,0,	0,0,
Tb927.10.3070	0	0	0.0,0.0,	0.0,0.0,0.0,0.0,	0.0,0.0,1.918,4.759,	0.0,0.0,	0	0	1.66923	0	0	0	0	0	#DIV/0!		0.0,0.0,	0.0,0.0,0.0,0.0,	0.0,0.0,1.7247722E-4,4.2059037E-4,	0.0,0.0,	0	0	0.000148267	0	0.0,0.0,	0.0,0.0,0.0,0.0,	0.0,0.0,0.28528666,0.6865531,	0.0,0.0,	0	0	0.24296	0	238	0%,0%,	0%,0%,0%,0%,	0%,0%,10.9%,22.7%,	0%,0%,	0.0,0.0,	0.0,0.0,0.0,0.0,	0.0,0.0,26753.0,26753.0,	0.0,0.0,	0.0,0.0,	0.0,0.0,0.0,0.0,	0.0,0.0,9.6,9.6,	0.0,0.0,	0,0,	0,0,0,0,	0,0,2,5,	0,0,
Tb927.2.3000	0	0	0.0,0.0,	4.676,3.715,7.016,5.493,	0.0,0.0,0.0,0.0,	0.0,0.0,	0	5.22479	0	0	0	0	0	#DIV/0!	#DIV/0!		0.0,0.0,	3.314426E-4,2.5270533E-4,4.994314E-4,3.958681E-4,	0.0,0.0,0.0,0.0,	0.0,0.0,	0	0.000369862	0	0	0.0,0.0,	0.67880404,0.633052,1.0701413,0.8535316,	0.0,0.0,0.0,0.0,	0.0,0.0,	0	0.808882	0	0	418	0%,0%,	22.5%,21.3%,31.6%,26.8%,	0%,0%,0%,0%,	0%,0%,	0.0,0.0,	47141.0,47141.0,47141.0,47141.0,	0.0,0.0,0.0,0.0,	0.0,0.0,	0.0,0.0,	5.6,5.6,5.6,5.6,	0.0,0.0,0.0,0.0,	0.0,0.0,	0,0,	8,6,11,9,	0,0,0,0,	0,0,
Tb927.11.2900	0	0	0.0,0.0,	0.0,0.0,0.0,0.0,	0.0,0.0,5.755,5.71,	0.0,0.0,	0	0	2.86633	0	0	0	0	0	#DIV/0!		0.0,0.0,	0.0,0.0,0.0,0.0,	0.0,0.0,6.3478725E-4,6.1917835E-4,	0.0,0.0,	0	0	0.000313491	0	0.0,0.0,	0.0,0.0,0.0,0.0,	0.0,0.0,1.3227367,1.3227367,	0.0,0.0,	0	0	0.661368	0	194	0%,0%,	0%,0%,0%,0%,	0%,0%,36.6%,36.6%,	0%,0%,	0.0,0.0,	0.0,0.0,0.0,0.0,	0.0,0.0,21407.0,21407.0,	0.0,0.0,	0.0,0.0,	0.0,0.0,0.0,0.0,	0.0,0.0,6.8,6.8,	0.0,0.0,	0,0,	0,0,0,0,	0,0,6,6,	0,0,
Tb927.3.2290	0	0	0.0,0.0,	0.0,0.0,0.0,0.0,	0.0,0.0,6.714,6.662,	0.0,0.0,	0	0	3.34405	0	0	0	0	0	#DIV/0!		0.0,0.0,	0.0,0.0,0.0,0.0,	0.0,0.0,3.8518367E-4,3.7571232E-4,	0.0,0.0,	0	0	0.000190224	0	0.0,0.0,	0.0,0.0,0.0,0.0,	0.0,0.0,0.8071741,0.81970084,	0.0,0.0,	0	0	0.406719	0	373	0%,0%,	0%,0%,0%,0%,	0%,0%,25.7%,26.0%,	0%,0%,	0.0,0.0,	0.0,0.0,0.0,0.0,	0.0,0.0,43864.0,43864.0,	0.0,0.0,	0.0,0.0,	0.0,0.0,0.0,0.0,	0.0,0.0,6.3,6.3,	0.0,0.0,	0,0,	0,0,0,0,	0,0,7,7,	0,0,
Tb927.7.3950	0	0	0.0,0.0,	0.0,0.0,3.189,1.831,	0.0,0.0,4.796,5.71,	0.0,0.0,	0	1.25499	2.62654	0	0	0	0	0.477811	#DIV/0!		0.0,0.0,	0.0,0.0,9.73251E-5,5.6571917E-5,	0.0,0.0,1.0525532E-4,1.2320062E-4,	0.0,0.0,	0	3.84743e-05	5.7114e-05	0	0.0,0.0,	0.0,0.0,0.20503592,0.17219532,	0.0,0.0,0.18304157,0.24738348,	0.0,0.0,	0	0.0943078	0.107606	0	975	0%,0%,	0%,0%,8.1%,6.9%,	0%,0%,7.3%,9.6%,	0%,0%,	0.0,0.0,	0.0,0.0,107377.0,107377.0,	0.0,0.0,107377.0,107377.0,	0.0,0.0,	0.0,0.0,	0.0,0.0,7.2,7.2,	0.0,0.0,7.2,7.2,	0.0,0.0,	0,0,	0,0,5,3,	0,0,5,6,	0,0,
Tb927.4.4730	0	0	0.0,0.0,	1.169,0.0,0.0,0.0,	0.0,0.0,0.0,2.855,	0.0,0.0,	0	0.292228	0.713787	0	0	0	0	0.409404	#DIV/0!		0.0,0.0,	7.322569E-5,0.0,0.0,0.0,	0.0,0.0,0.0,1.269774E-4,	0.0,0.0,	0	1.83064e-05	3.17443e-05	0	0.0,0.0,	0.101539254,0.0,0.0,0.0,	0.0,0.0,0.0,0.14024973,	0.0,0.0,	0	0.0253848	0.0350624	0	473	0%,0%,	4.2%,0%,0%,0%,	0%,0%,0%,5.7%,	0%,0%,	0.0,0.0,	51489.0,0.0,0.0,0.0,	0.0,0.0,0.0,51489.0,	0.0,0.0,	0.0,0.0,	8.3,0.0,0.0,0.0,	0.0,0.0,0.0,8.3,	0.0,0.0,	0,0,	2,0,0,0,	0,0,0,3,	0,0,
Tb927.10.5040	0	0	0.0,0.0,	0.0,0.0,0.0,0.0,	0.0,0.0,0.0,0.0,	2.78,0.0,	0	0	0	1.38986	0	0	0	#DIV/0!	0		0.0,0.0,	0.0,0.0,0.0,0.0,	0.0,0.0,0.0,0.0,	2.551963E-4,0.0,	0	0	0	0.000127598	0.0,0.0,	0.0,0.0,0.0,0.0,	0.0,0.0,0.0,0.0,	0.19124198,0.0,	0	0	0	0.095621	290	0%,0%,	0%,0%,0%,0%,	0%,0%,0%,0%,	7.6%,0%,	0.0,0.0,	0.0,0.0,0.0,0.0,	0.0,0.0,0.0,0.0,	30863.0,0.0,	0.0,0.0,	0.0,0.0,0.0,0.0,	0.0,0.0,0.0,0.0,	4.8,0.0,	0,0,	0,0,0,0,	0,0,0,0,	2,0,
Reverse_Tb927.11.5100	0	0	0.0,0.0,	0.0,1.857,0.0,0.0,	0.0,0.0,0.0,0.0,	0.0,0.0,	0	0.464367	0	0	0	0	0	#DIV/0!	#DIV/0!		0.0,0.0,	0.0,5.8880058E-5,0.0,0.0,	0.0,0.0,0.0,0.0,	0.0,0.0,	0	1.472e-05	0	0	0.0,0.0,	0.0,0.16412604,0.0,0.0,	0.0,0.0,0.0,0.0,	0.0,0.0,	0	0.0410315	0	0	897	0%,0%,	0%,6.6%,0%,0%,	0%,0%,0%,0%,	0%,0%,	0.0,0.0,	0.0,97181.0,0.0,0.0,	0.0,0.0,0.0,0.0,	0.0,0.0,	0.0,0.0,	0.0,9.4,0.0,0.0,	0.0,0.0,0.0,0.0,	0.0,0.0,	0,0,	0,3,0,0,	0,0,0,0,	0,0,
Tb927.11.14380	0	0	0.0,0.0,	1.169,0.0,0.0,0.0,	0.0,0.0,0.0,0.0,	0.0,0.0,	0	0.292228	0	0	0	0	0	#DIV/0!	#DIV/0!		0.0,0.0,	5.3865868E-5,0.0,0.0,0.0,	0.0,0.0,0.0,0.0,	0.0,0.0,	0	1.34665e-05	0	0	0.0,0.0,	0.11429453,0.0,0.0,0.0,	0.0,0.0,0.0,0.0,	0.0,0.0,	0	0.0285736	0	0	643	0%,0%,	4.7%,0%,0%,0%,	0%,0%,0%,0%,	0%,0%,	0.0,0.0,	72497.0,0.0,0.0,0.0,	0.0,0.0,0.0,0.0,	0.0,0.0,	0.0,0.0,	8.3,0.0,0.0,0.0,	0.0,0.0,0.0,0.0,	0.0,0.0,	0,0,	2,0,0,0,	0,0,0,0,	0,0,
Reverse_Tb927.3.5460	0	0	3.094,0.0,	0.0,0.0,0.0,0.0,	0.0,0.0,0.0,0.0,	0.0,0.0,	1.54678	0	0	0	100000	100000	100000	#DIV/0!	#DIV/0!		1.556616E-4,0.0,	0.0,0.0,0.0,0.0,	0.0,0.0,0.0,0.0,	0.0,0.0,	7.78308e-05	0	0	0	0.15080035,0.0,	0.0,0.0,0.0,0.0,	0.0,0.0,0.0,0.0,	0.0,0.0,	0.0754002	0	0	0	521	6.1%,0%,	0%,0%,0%,0%,	0%,0%,0%,0%,	0%,0%,	56458.0,0.0,	0.0,0.0,0.0,0.0,	0.0,0.0,0.0,0.0,	0.0,0.0,	9.3,0.0,	0.0,0.0,0.0,0.0,	0.0,0.0,0.0,0.0,	0.0,0.0,	2,0,	0,0,0,0,	0,0,0,0,	0,0,
Tb927.10.3840	0	0	13.92,7.88,	11.1,11.76,8.929,7.934,	14.66,27.42,27.82,27.6,	11.12,7.097,	10.9006	9.93294	24.376	9.10789	1.09742	0.447187	1.19683	0.407488	1.09059		0.0020388192,0.001181617,	0.0018382103,0.0018687017,0.0014843437,0.0013352869,	0.0019038358,0.0034531888,0.0033252449,0.00324348,	0.0016537859,0.0010314409,	0.00161022	0.00163164	0.00298144	0.00134261	1.6915348,1.2490547,	3.2756286,2.5237086,2.3962524,2.311311,	1.004472,1.7989812,3.8640718,3.446313,	1.9444218,1.1928048,	1.47029	2.62673	2.52846	1.56861	179	43.0%,35.2%,	63.1%,54.7%,53.1%,52.0%,	30.2%,44.7%,68.7%,64.8%,	46.9%,34.1%,	20904.0,20904.0,	20904.0,20904.0,20904.0,20904.0,	20904.0,20904.0,20904.0,20904.0,	20904.0,20904.0,	10.5,10.5,	10.5,10.5,10.5,10.5,	10.5,10.5,10.5,10.5,	10.5,10.5,	9,5,	19,19,14,13,	5,9,29,29,	8,5,
Tb11.1380	0	0	30.94,37.83,	12.27,11.76,10.84,8.544,	61.59,76.18,32.61,31.41,	27.8,34.07,	34.3804	10.8561	50.4466	30.9312	3.16692	0.68152	1.11151	0.2152	0.350976		0.002032574,0.0025444746,	9.114672E-4,8.383399E-4,8.0860325E-4,6.4511836E-4,	0.0035872275,0.0043032635,0.0017489794,0.0016557977,	0.0018548102,0.002221088,	0.00228852	0.000800882	0.00282382	0.00203795	1.5941794,1.8773985,	2.3419504,1.8444612,1.4603674,1.4322038,	1.1928048,1.6363313,2.4355795,2.5399735,	1.4603674,1.6061535,	1.73579	1.76975	1.95117	1.53326	399	41.4%,45.9%,	52.4%,45.4%,39.1%,38.6%,	34.1%,42.1%,53.6%,54.9%,	39.1%,41.6%,	45634.0,45634.0,	45634.0,45634.0,45634.0,45634.0,	45634.0,45634.0,45634.0,45634.0,	45634.0,45634.0,	5.9,5.9,	5.9,5.9,5.9,5.9,	5.9,5.9,5.9,5.9,	5.9,5.9,	20,24,	21,19,17,14,	21,25,34,33,	20,24,
Tb927.9.8740	0	0	4.64,0.0,	2.922,1.857,1.276,3.051,	0.0,0.0,2.878,1.903,	4.17,4.258,	2.32018	2.2767	1.19523	4.21386	1.0191	1.94119	0.550606	1.90481	0.540288		3.7201698E-4,0.0,	2.6479934E-4,1.6151501E-4,1.1607581E-4,2.8112956E-4,	0.0,0.0,1.883008E-4,1.224471E-4,	3.3948128E-4,3.387668E-4,	0.000186008	0.00020588	7.7687e-05	0.000339124	0.24451458,0.0,	0.48251808,0.39315677,0.17489755,0.59220874,	0.0,0.0,0.30617094,0.19124198,	0.22743917,0.24451458,	0.122257	0.410695	0.124353	0.235977	327	9.5%,0%,	17.1%,14.4%,7.0%,20.2%,	0%,0%,11.6%,7.6%,	8.9%,9.5%,	36985.0,0.0,	36985.0,36985.0,36985.0,36985.0,	0.0,0.0,36985.0,36985.0,	36985.0,36985.0,	9.3,0.0,	9.3,9.3,9.3,9.3,	0.0,0.0,9.3,9.3,	9.3,9.3,	3,0,	5,3,2,5,	0,0,3,2,	3,3,
Tb927.9.7620	0	0	3.094,6.304,	2.338,3.096,3.189,2.441,	5.866,0.0,8.633,8.565,	4.17,4.258,	4.69887	2.76596	5.76593	4.21386	1.69882	0.814938	1.1151	0.479707	0.656395		4.1803968E-4,8.7220385E-4,	3.570696E-4,4.5374065E-4,4.891339E-4,3.7909017E-4,	7.026528E-4,0.0,9.521808E-4,9.2876755E-4,	5.722185E-4,5.710142E-4,	0.000645122	0.000419759	0.0006459	0.000571616	0.28233063,0.47910845,	0.58854675,0.9678863,0.8113401,0.94536006,	0.19398808,0.0,1.1379621,1.0370419,	0.46217716,0.44543982,	0.38072	0.828283	0.592248	0.453809	194	10.8%,17.0%,	20.1%,29.4%,25.8%,28.9%,	7.7%,0%,33.0%,30.9%,	16.5%,16.0%,	22369.0,22369.0,	22369.0,22369.0,22369.0,22369.0,	22369.0,0.0,22369.0,22369.0,	22369.0,22369.0,	10.3,10.3,	10.3,10.3,10.3,10.3,	10.3,0.0,10.3,10.3,	10.3,10.3,	2,4,	4,5,5,4,	2,0,9,9,	3,3,
Tb927.11.2910	0	0	0.0,0.0,	0.0,0.0,0.0,0.0,	0.0,0.0,0.0,4.759,	0.0,0.0,	0	0	1.18965	0	0	0	0	0	#DIV/0!		0.0,0.0,	0.0,0.0,0.0,0.0,	0.0,0.0,0.0,2.61359E-4,	0.0,0.0,	0	0	6.53398e-05	0	0.0,0.0,	0.0,0.0,0.0,0.0,	0.0,0.0,0.0,0.31825674,	0.0,0.0,	0	0	0.0795642	0	383	0%,0%,	0%,0%,0%,0%,	0%,0%,0%,12.0%,	0%,0%,	0.0,0.0,	0.0,0.0,0.0,0.0,	0.0,0.0,0.0,43739.0,	0.0,0.0,	0.0,0.0,	0.0,0.0,0.0,0.0,	0.0,0.0,0.0,8.9,	0.0,0.0,	0,0,	0,0,0,0,	0,0,0,5,	0,0,
Tb927.6.1220	0	0	0.0,0.0,	1.753,1.238,0.0,0.0,	0.0,12.19,0.0,0.0,	2.78,2.839,	0	0.747919	3.04711	2.80924	0	0	0	0.245452	0.266235		0.0,0.0,	9.195333E-5,6.231907E-5,0.0,0.0,	0.0,4.862307E-4,0.0,0.0,	1.309857E-4,1.3071003E-4,	0	3.85681e-05	0.000121558	0.000130848	0.0,0.0,	0.16680968,0.13501084,0.0,0.0,	0.0,0.20226443,0.0,0.0,	0.09900582,0.08893013,	0	0.0754551	0.0505661	0.093968	565	0%,0%,	6.7%,5.5%,0%,0%,	0%,8.0%,0%,0%,	4.1%,3.7%,	0.0,0.0,	65340.0,65340.0,0.0,0.0,	0.0,65340.0,0.0,0.0,	65340.0,65340.0,	0.0,0.0,	9.5,9.5,0.0,0.0,	0.0,9.5,0.0,0.0,	9.5,9.5,	0,0,	3,2,0,0,	0,4,0,0,	2,2,
Tb927.11.6280	0	0	32.48,22.06,	21.04,21.67,34.44,34.18,	38.13,33.52,92.08,77.09,	27.8,36.9,	27.2735	27.8322	60.2037	32.3505	0.979927	0.453021	0.843063	0.462301	0.860333		9.32691E-4,6.486598E-4,	6.8285165E-4,6.7489577E-4,0.0011224899,0.0011277206,	9.7047666E-4,8.274709E-4,0.0021581375,0.0017761536,	8.105907E-4,0.00105155,	0.000790675	0.000901989	0.00143306	0.00093107	0.64437175,0.42560756,	1.4490633,1.5822601,2.3189442,2.5892193,	0.38675582,0.34586036,2.9994476,3.2364302,	0.64058983,1.0230191,	0.53499	1.98487	1.74212	0.831804	913	21.6%,15.4%,	38.9%,41.2%,52.1%,55.5%,	14.2%,12.9%,60.2%,62.7%,	21.5%,30.6%,	100452.0,100452.0,	100452.0,100452.0,100452.0,100452.0,	100452.0,100452.0,100452.0,100452.0,	100452.0,100452.0,	8.7,8.7,	8.7,8.7,8.7,8.7,	8.7,8.7,8.7,8.7,	8.7,8.7,	21,14,	36,35,54,56,	13,11,96,81,	20,26,
Tb927.11.15090	0	0	0.0,0.0,	1.753,0.0,1.276,0.0,	0.0,0.0,2.878,0.0,	0.0,0.0,	0	0.757252	0.719377	0	0	0	0	1.05265	#DIV/0!		0.0,0.0,	1.8358172E-4,0.0,1.3412292E-4,0.0,	0.0,0.0,2.1757725E-4,0.0,	0.0,0.0,	0	7.94262e-05	5.43943e-05	0	0.0,0.0,	0.58854675,0.0,0.7823788,0.0,	0.0,0.0,1.133045,0.0,	0.0,0.0,	0	0.342731	0.283261	0	283	0%,0%,	20.1%,0%,25.1%,0%,	0%,0%,32.9%,0%,	0%,0%,	0.0,0.0,	31561.0,0.0,31561.0,0.0,	0.0,0.0,31561.0,0.0,	0.0,0.0,	0.0,0.0,	6.1,0.0,6.1,0.0,	0.0,0.0,6.1,0.0,	0.0,0.0,	0,0,	3,0,2,0,	0,0,3,0,	0,0,
Tb927.11.18530	0	0	0.0,0.0,	0.0,1.238,0.0,0.0,	0.0,0.0,0.0,0.0,	0.0,0.0,	0	0.309578	0	0	0	0	0	#DIV/0!	#DIV/0!		0.0,0.0,	0.0,7.948143E-5,0.0,0.0,	0.0,0.0,0.0,0.0,	0.0,0.0,	0	1.98704e-05	0	0	0.0,0.0,	0.0,0.21898961,0.0,0.0,	0.0,0.0,0.0,0.0,	0.0,0.0,	0	0.0547474	0	0	443	0%,0%,	0%,8.6%,0%,0%,	0%,0%,0%,0%,	0%,0%,	0.0,0.0,	0.0,46852.0,0.0,0.0,	0.0,0.0,0.0,0.0,	0.0,0.0,	0.0,0.0,	0.0,7.5,0.0,0.0,	0.0,0.0,0.0,0.0,	0.0,0.0,	0,0,	0,2,0,0,	0,0,0,0,	0,0,
Tb927.2.2530	0	0	6.187,11.03,	9.351,9.906,12.12,14.65,	14.66,9.141,20.14,18.08,	6.949,5.678,	8.60973	11.5058	15.5077	6.31341	0.748295	0.55519	1.36372	0.74194	1.82244		1.9495121E-4,3.5590533E-4,	3.330361E-4,3.3856035E-4,4.3340083E-4,5.303617E-4,	4.095993E-4,2.4764455E-4,5.1805354E-4,4.571898E-4,	2.2237658E-4,1.7752686E-4,	0.000275428	0.00040884	0.000408122	0.000199952	0.1614486,0.29419577,	0.8281002,0.6904409,1.0606298,1.2181964,	0.19949937,0.14551294,1.1428905,0.95884466,	0.18032062,0.19124198,	0.227822	0.949342	0.611687	0.185781	832	6.5%,11.2%,	26.2%,22.8%,31.4%,34.6%,	7.9%,5.9%,33.1%,29.2%,	7.2%,7.6%,	87634.0,87634.0,	87634.0,87634.0,87634.0,87634.0,	87634.0,87634.0,87634.0,87634.0,	87634.0,87634.0,	5.5,5.5,	5.5,5.5,5.5,5.5,	5.5,5.5,5.5,5.5,	5.5,5.5,	4,7,	16,16,19,24,	5,3,21,19,	5,4,
Tb927.8.3060	0	0	63.42,53.59,	13.44,12.38,8.292,8.544,	58.66,88.37,30.69,33.31,	33.36,48.26,	58.5018	10.6653	52.7568	40.8078	5.48525	1.1089	1.4336	0.20216	0.261355		0.0024777106,0.0021434638,	5.9360825E-4,5.247433E-4,3.676887E-4,3.836099E-4,	0.002031515,0.00296829,9.788275E-4,0.0010442676,	0.0013235217,0.0018710431,	0.00231059	0.000467413	0.00175572	0.00159728	1.3014419,1.0558906,	1.1928048,0.95884466,0.8793168,0.7298163,	0.8281002,1.118361,1.118361,1.4322038,	0.8749945,1.2646441,	1.17867	0.940196	1.12426	1.06982	671	36.2%,31.3%,	34.1%,29.2%,27.4%,23.8%,	26.2%,32.6%,32.6%,38.6%,	27.3%,35.5%,	71314.0,71314.0,	71314.0,71314.0,71314.0,71314.0,	71314.0,71314.0,71314.0,71314.0,	71314.0,71314.0,	9.2,9.2,	9.2,9.2,9.2,9.2,	9.2,9.2,9.2,9.2,	9.2,9.2,	41,34,	23,20,13,14,	20,29,32,35,	24,34,
Tb927.8.4190	0	0	6.187,7.88,	1.753,2.477,1.913,2.441,	11.73,6.094,0.0,0.0,	6.949,0.0,	7.03368	2.14614	4.45643	3.47465	3.27736	1.57832	2.02428	0.481584	0.617657		7.021619E-4,9.156253E-4,	2.2490749E-4,3.0485087E-4,2.4647266E-4,3.183701E-4,	0.0011802134,5.946328E-4,0.0,0.0,	8.009408E-4,0.0,	0.000808894	0.00027365	0.000443712	0.00040047	0.67880404,0.67880404,	0.53461695,0.7298163,0.4190575,0.9906733,	0.67880404,0.3489629,0.0,0.0,	0.67880404,0.0,	0.678804	0.668541	0.256942	0.339402	231	22.5%,22.5%,	18.6%,23.8%,15.2%,29.9%,	22.5%,13.0%,0%,0%,	22.5%,0%,	26020.0,26020.0,	26020.0,26020.0,26020.0,26020.0,	26020.0,26020.0,0.0,0.0,	26020.0,0.0,	5.4,5.4,	5.4,5.4,5.4,5.4,	5.4,5.4,0.0,0.0,	5.4,0.0,	4,5,	3,4,3,4,	4,2,0,0,	5,0,
Tb927.4.3030	0	0	0.0,0.0,	1.169,0.0,0.0,0.0,	0.0,0.0,0.0,0.0,	0.0,0.0,	0	0.292228	0	0	0	0	0	#DIV/0!	#DIV/0!		0.0,0.0,	7.3536634E-5,0.0,0.0,0.0,	0.0,0.0,0.0,0.0,	0.0,0.0,	0	1.83842e-05	0	0	0.0,0.0,	0.15877736,0.0,0.0,0.0,	0.0,0.0,0.0,0.0,	0.0,0.0,	0	0.0396943	0	0	471	0%,0%,	6.4%,0%,0%,0%,	0%,0%,0%,0%,	0%,0%,	0.0,0.0,	52042.0,0.0,0.0,0.0,	0.0,0.0,0.0,0.0,	0.0,0.0,	0.0,0.0,	7.1,0.0,0.0,0.0,	0.0,0.0,0.0,0.0,	0.0,0.0,	0,0,	2,0,0,0,	0,0,0,0,	0,0,
Tb927.11.3790	0	0	0.0,0.0,	0.0,1.238,0.0,0.0,	5.866,0.0,2.878,3.807,	2.78,2.839,	0	0.309578	3.13753	2.80924	0	0	0	0.0986694	0.1102		0.0,0.0,	0.0,1.20583136E-4,0.0,0.0,	4.6683097E-4,0.0,2.108711E-4,2.7424796E-4,	2.5344838E-4,2.5291496E-4,	0	3.01458e-05	0.000237988	0.000253182	0.0,0.0,	0.0,0.1614486,0.0,0.0,	0.1694994,0.0,0.29717934,0.47231245,	0.18850219,0.18850219,	0	0.0403621	0.234748	0.188502	292	0%,0%,	0%,6.5%,0%,0%,	6.8%,0%,11.3%,16.8%,	7.5%,7.5%,	0.0,0.0,	0.0,32372.0,0.0,0.0,	32372.0,0.0,32372.0,32372.0,	32372.0,32372.0,	0.0,0.0,	0.0,9.4,0.0,0.0,	9.4,0.0,9.4,9.4,	9.4,9.4,	0,0,	0,2,0,0,	2,0,3,4,	2,2,
Tb927.11.13780	0	0	0.0,0.0,	2.338,1.857,0.0,0.0,	0.0,0.0,0.0,0.0,	0.0,0.0,	0	1.04882	0	0	0	0	0	#DIV/0!	#DIV/0!		0.0,0.0,	4.6181004E-4,3.5210274E-4,0.0,0.0,	0.0,0.0,0.0,0.0,	0.0,0.0,	0	0.000203478	0	0	0.0,0.0,	1.2908678,1.2908678,0.0,0.0,	0.0,0.0,0.0,0.0,	0.0,0.0,	0	0.645434	0	0	150	0%,0%,	36.0%,36.0%,0%,0%,	0%,0%,0%,0%,	0%,0%,	0.0,0.0,	16122.0,16122.0,0.0,0.0,	0.0,0.0,0.0,0.0,	0.0,0.0,	0.0,0.0,	5.1,5.1,0.0,0.0,	0.0,0.0,0.0,0.0,	0.0,0.0,	0,0,	4,3,0,0,	0,0,0,0,	0,0,
Tb927.3.990	0	0	0.0,0.0,	1.169,0.0,0.0,0.0,	0.0,0.0,0.0,0.0,	0.0,0.0,	0	0.292228	0	0	0	0	0	#DIV/0!	#DIV/0!		0.0,0.0,	7.230846E-5,0.0,0.0,0.0,	0.0,0.0,0.0,0.0,	0.0,0.0,	0	1.80771e-05	0	0	0.0,0.0,	0.12201846,0.0,0.0,0.0,	0.0,0.0,0.0,0.0,	0.0,0.0,	0	0.0305046	0	0	479	0%,0%,	5.0%,0%,0%,0%,	0%,0%,0%,0%,	0%,0%,	0.0,0.0,	54595.0,0.0,0.0,0.0,	0.0,0.0,0.0,0.0,	0.0,0.0,	0.0,0.0,	9.3,0.0,0.0,0.0,	0.0,0.0,0.0,0.0,	0.0,0.0,	0,0,	2,0,0,0,	0,0,0,0,	0,0,
Tb927.5.1780	0	0	4.64,4.728,	2.922,1.857,0.0,0.0,	5.866,12.19,11.51,11.42,	5.559,2.839,	4.68424	1.19494	10.2462	4.1991	3.92008	0.457169	1.11553	0.116622	0.284569		2.6049154E-4,2.717466E-4,	1.8541623E-4,1.130951E-4,0.0,0.0,	2.918943E-4,5.882663E-4,5.2740355E-4,5.144351E-4,	3.1694616E-4,1.5813955E-4,	0.000266119	7.46278e-05	0.0004805	0.000237543	0.19949937,0.19949937,	0.40604758,0.2618276,0.0,0.0,	0.13762724,0.28528666,1.1777098,1.2029264,	0.29121923,0.15877736,	0.199499	0.166969	0.700888	0.224998	467	7.9%,7.9%,	14.8%,10.1%,0%,0%,	5.6%,10.9%,33.8%,34.3%,	11.1%,6.4%,	48192.0,48192.0,	48192.0,48192.0,0.0,0.0,	48192.0,48192.0,48192.0,48192.0,	48192.0,48192.0,	5.2,5.2,	5.2,5.2,0.0,0.0,	5.2,5.2,5.2,5.2,	5.2,5.2,	3,3,	5,3,0,0,	2,4,12,12,	4,2,
Reverse_Tb10.v4.0044	0	0	0.0,0.0,	1.169,0.0,0.0,0.0,	0.0,0.0,0.0,0.0,	0.0,0.0,	0	0.292228	0	0	0	0	0	#DIV/0!	#DIV/0!		0.0,0.0,	5.2240954E-5,0.0,0.0,0.0,	0.0,0.0,0.0,0.0,	0.0,0.0,	0	1.30602e-05	0	0	0.0,0.0,	0.12460494,0.0,0.0,0.0,	0.0,0.0,0.0,0.0,	0.0,0.0,	0	0.0311512	0	0	663	0%,0%,	5.1%,0%,0%,0%,	0%,0%,0%,0%,	0%,0%,	0.0,0.0,	77598.0,0.0,0.0,0.0,	0.0,0.0,0.0,0.0,	0.0,0.0,	0.0,0.0,	8.7,0.0,0.0,0.0,	0.0,0.0,0.0,0.0,	0.0,0.0,	0,0,	2,0,0,0,	0,0,0,0,	0,0,
Tb927.10.15290	0	0	0.0,0.0,	4.091,1.857,1.276,0.0,	0.0,0.0,1.918,0.0,	0.0,0.0,	0	1.80607	0.479585	0	0	0	0	3.76591	#DIV/0!		0.0,0.0,	7.369309E-5,3.2106633E-5,2.3074033E-5,0.0,	0.0,0.0,2.4954148E-5,0.0,	0.0,0.0,	0	3.22184e-05	6.23854e-06	0	0.0,0.0,	0.13762724,0.083926916,0.05681753,0.0,	0.0,0.0,0.037528396,0.0,	0.0,0.0,	0	0.0695929	0.0093821	0	1645	0%,0%,	5.6%,3.5%,2.4%,0%,	0%,0%,1.6%,0%,	0%,0%,	0.0,0.0,	178495.0,178495.0,178495.0,0.0,	0.0,0.0,178495.0,0.0,	0.0,0.0,	0.0,0.0,	5.0,5.0,5.0,0.0,	0.0,0.0,5.0,0.0,	0.0,0.0,	0,0,	7,3,2,0,	0,0,2,0,	0,0,
Tb927.8.1340	0	0	7.734,15.76,	7.013,6.811,7.016,9.154,	17.6,18.28,27.82,30.45,	16.68,14.19,	11.7472	7.49861	23.5377	15.4361	1.56658	0.49908	0.761022	0.318579	0.485785		7.345987E-4,0.0015326771,	7.5295113E-4,7.0165406E-4,7.5638527E-4,9.992322E-4,	0.0014816809,0.0014930455,0.0021565899,0.002321171,	0.0016088462,0.0013378835,	0.00113364	0.000802556	0.00186312	0.00147336	0.47910845,0.93196833,	1.1727014,0.99986184,1.0653801,1.5061095,	0.6218101,0.6218101,1.7669415,1.8119009,	1.118361,1.0653801,	0.705538	1.18601	1.20562	1.09187	276	17.0%,28.6%,	33.7%,30.1%,31.5%,39.9%,	21.0%,21.0%,44.2%,44.9%,	32.6%,31.5%,	30879.0,30879.0,	30879.0,30879.0,30879.0,30879.0,	30879.0,30879.0,30879.0,30879.0,	30879.0,30879.0,	11.0,11.0,	11.0,11.0,11.0,11.0,	11.0,11.0,11.0,11.0,	11.0,11.0,	5,10,	12,11,11,15,	6,6,29,32,	12,10,
Reverse_Tb927.11.16060	0	0	0.0,0.0,	2.338,0.0,0.0,0.0,	0.0,0.0,0.0,0.0,	0.0,0.0,	0	0.584455	0	0	0	0	0	#DIV/0!	#DIV/0!		0.0,0.0,	1.3070095E-4,0.0,0.0,0.0,	0.0,0.0,0.0,0.0,	0.0,0.0,	0	3.26752e-05	0	0	0.0,0.0,	0.14024973,0.0,0.0,0.0,	0.0,0.0,0.0,0.0,	0.0,0.0,	0	0.0350624	0	0	530	0%,0%,	5.7%,0%,0%,0%,	0%,0%,0%,0%,	0%,0%,	0.0,0.0,	58101.0,0.0,0.0,0.0,	0.0,0.0,0.0,0.0,	0.0,0.0,	0.0,0.0,	5.9,0.0,0.0,0.0,	0.0,0.0,0.0,0.0,	0.0,0.0,	0,0,	4,0,0,0,	0,0,0,0,	0,0,
Tb927.10.14550	0	0	10.83,18.91,	9.351,8.668,15.31,14.04,	32.26,27.42,29.73,28.55,	23.63,21.29,	14.87	11.8409	29.4928	22.4592	1.25582	0.504191	0.662091	0.401484	0.52722		4.3007417E-4,7.6912524E-4,	4.198273E-4,3.734423E-4,6.901234E-4,6.4071984E-4,	0.0011359554,9.3654665E-4,9.64043E-4,9.100046E-4,	9.531195E-4,8.3921786E-4,	0.0005996	0.000531028	0.000986637	0.000896169	0.3001696,0.61808,	0.6865531,0.80301774,1.4490633,1.4322038,	0.566751,0.33967674,1.4945948,1.5644841,	0.8793168,0.8113401,	0.459125	1.09271	0.991377	0.845328	660	11.4%,20.9%,	22.7%,25.6%,38.9%,38.6%,	19.5%,12.7%,39.7%,40.9%,	27.4%,25.8%,	71367.0,71367.0,	71367.0,71367.0,71367.0,71367.0,	71367.0,71367.0,71367.0,71367.0,	71367.0,71367.0,	9.4,9.4,	9.4,9.4,9.4,9.4,	9.4,9.4,9.4,9.4,	9.4,9.4,	7,12,	16,14,24,23,	11,9,31,30,	17,15,
Reverse_Tb927.5.480	0	0	0.0,0.0,	0.0,1.238,0.0,0.0,	0.0,0.0,0.0,0.0,	0.0,0.0,	0	0.309578	0	0	0	0	0	#DIV/0!	#DIV/0!		0.0,0.0,	0.0,1.5789362E-4,0.0,0.0,	0.0,0.0,0.0,0.0,	0.0,0.0,	0	3.94734e-05	0	0	0.0,0.0,	0.0,0.10917485,0.0,0.0,	0.0,0.0,0.0,0.0,	0.0,0.0,	0	0.0272937	0	0	223	0%,0%,	0%,4.5%,0%,0%,	0%,0%,0%,0%,	0%,0%,	0.0,0.0,	0.0,23026.0,0.0,0.0,	0.0,0.0,0.0,0.0,	0.0,0.0,	0.0,0.0,	0.0,4.9,0.0,0.0,	0.0,0.0,0.0,0.0,	0.0,0.0,	0,0,	0,2,0,0,	0,0,0,0,	0,0,
Tb927.7.3050	0	0	0.0,0.0,	0.0,0.0,0.0,0.0,	0.0,0.0,3.837,5.71,	0.0,0.0,	0	0	2.38674	0	0	0	0	0	#DIV/0!		0.0,0.0,	0.0,0.0,0.0,0.0,	0.0,0.0,7.0471375E-5,1.0310782E-4,	0.0,0.0,	0	0	4.33948e-05	0	0.0,0.0,	0.0,0.0,0.0,0.0,	0.0,0.0,0.12979591,0.11173177,	0.0,0.0,	0	0	0.0603819	0	1165	0%,0%,	0%,0%,0%,0%,	0%,0%,5.3%,4.6%,	0%,0%,	0.0,0.0,	0.0,0.0,0.0,0.0,	0.0,0.0,131582.0,131582.0,	0.0,0.0,	0.0,0.0,	0.0,0.0,0.0,0.0,	0.0,0.0,6.1,6.1,	0.0,0.0,	0,0,	0,0,0,0,	0,0,4,6,	0,0,
Tb927.7.3970	0	0	0.0,0.0,	0.0,0.0,1.276,3.051,	0.0,0.0,7.673,8.565,	0.0,0.0,	0	1.08176	4.0597	0	0	0	0	0.266464	#DIV/0!		0.0,0.0,	0.0,0.0,1.3088547E-4,3.1699782E-4,	0.0,0.0,5.6620105E-4,6.2131346E-4,	0.0,0.0,	0	0.000111971	0.000296879	0	0.0,0.0,	0.0,0.0,0.40604758,0.54881656,	0.0,0.0,1.1086283,1.3227367,	0.0,0.0,	0	0.238716	0.607841	0	290	0%,0%,	0%,0%,14.8%,19.0%,	0%,0%,32.4%,36.6%,	0%,0%,	0.0,0.0,	0.0,0.0,32185.0,32185.0,	0.0,0.0,32185.0,32185.0,	0.0,0.0,	0.0,0.0,	0.0,0.0,9.8,9.8,	0.0,0.0,9.8,9.8,	0.0,0.0,	0,0,	0,0,2,5,	0,0,8,9,	0,0,
Tb927.7.5330	0	0	0.0,0.0,	0.0,0.0,0.0,0.0,	0.0,0.0,7.673,9.517,	0.0,0.0,	0	0	4.29763	0	0	0	0	0	#DIV/0!		0.0,0.0,	0.0,0.0,0.0,0.0,	0.0,0.0,2.1296796E-4,2.5966408E-4,	0.0,0.0,	0	0	0.000118158	0	0.0,0.0,	0.0,0.0,0.0,0.0,	0.0,0.0,0.3708818,0.57398295,	0.0,0.0,	0	0	0.236216	0	771	0%,0%,	0%,0%,0%,0%,	0%,0%,13.7%,19.7%,	0%,0%,	0.0,0.0,	0.0,0.0,0.0,0.0,	0.0,0.0,83000.0,83000.0,	0.0,0.0,	0.0,0.0,	0.0,0.0,0.0,0.0,	0.0,0.0,7.7,7.7,	0.0,0.0,	0,0,	0,0,0,0,	0,0,8,10,	0,0,
Reverse_Tb927.9.12850	0	0	0.0,0.0,	1.169,0.0,0.0,0.0,	0.0,0.0,0.0,0.0,	0.0,0.0,	0	0.292228	0	0	0	0	0	#DIV/0!	#DIV/0!		0.0,0.0,	5.910538E-5,0.0,0.0,0.0,	0.0,0.0,0.0,0.0,	0.0,0.0,	0	1.47763e-05	0	0	0.0,0.0,	0.21618605,0.0,0.0,0.0,	0.0,0.0,0.0,0.0,	0.0,0.0,	0	0.0540465	0	0	586	0%,0%,	8.5%,0%,0%,0%,	0%,0%,0%,0%,	0%,0%,	0.0,0.0,	66992.0,0.0,0.0,0.0,	0.0,0.0,0.0,0.0,	0.0,0.0,	0.0,0.0,	9.2,0.0,0.0,0.0,	0.0,0.0,0.0,0.0,	0.0,0.0,	0,0,	2,0,0,0,	0,0,0,0,	0,0,
Tb927.11.6270	0	0	0.0,0.0,	1.169,0.0,0.0,0.0,	0.0,0.0,0.0,0.0,	0.0,0.0,	0	0.292228	0	0	0	0	0	#DIV/0!	#DIV/0!		0.0,0.0,	6.141091E-5,0.0,0.0,0.0,	0.0,0.0,0.0,0.0,	0.0,0.0,	0	1.53527e-05	0	0	0.0,0.0,	0.09900582,0.0,0.0,0.0,	0.0,0.0,0.0,0.0,	0.0,0.0,	0	0.0247515	0	0	564	0%,0%,	4.1%,0%,0%,0%,	0%,0%,0%,0%,	0%,0%,	0.0,0.0,	62122.0,0.0,0.0,0.0,	0.0,0.0,0.0,0.0,	0.0,0.0,	0.0,0.0,	5.8,0.0,0.0,0.0,	0.0,0.0,0.0,0.0,	0.0,0.0,	0,0,	2,0,0,0,	0,0,0,0,	0,0,
Tb927.4.2600	0	0	75.79,83.53,	79.49,90.4,97.59,93.98,	17.6,18.28,42.2,39.97,	72.27,61.03,	79.6614	90.3632	29.5139	66.653	0.881569	2.69912	1.19517	3.06172	1.35572		0.0012204808,0.00137715,	0.0014467022,0.0015788391,0.001783596,0.0017392043,	2.5119405E-4,2.5312073E-4,5.54724E-4,5.164891E-4,	0.0011819287,9.753072E-4,	0.00129882	0.00163709	0.000393882	0.00107862	1.1428905,1.133045,	3.1591063,3.2657952,3.2169652,3.920395,	0.11429453,0.11686325,1.285599,1.032357,	1.1379621,0.8836491,	1.13797	3.39057	0.637278	1.01081	1628	33.1%,32.9%,	61.9%,63.0%,62.5%,69.2%,	4.7%,4.8%,35.9%,30.8%,	33.0%,27.5%,	181378.0,181378.0,	181378.0,181378.0,181378.0,181378.0,	181378.0,181378.0,181378.0,181378.0,	181378.0,181378.0,	6.7,6.7,	6.7,6.7,6.7,6.7,	6.7,6.7,6.7,6.7,	6.7,6.7,	49,53,	136,146,153,154,	6,6,44,42,	52,43,
Tb927.6.1250	0	0	0.0,0.0,	0.0,0.0,0.0,0.0,	0.0,0.0,0.0,0.0,	4.17,0.0,	0	0	0	2.08479	0	0	0	#DIV/0!	0		0.0,0.0,	0.0,0.0,0.0,0.0,	0.0,0.0,0.0,0.0,	2.2291242E-4,0.0,	0	0	0	0.000111456	0.0,0.0,	0.0,0.0,0.0,0.0,	0.0,0.0,0.0,0.0,	0.14815366,0.0,	0	0	0	0.0740768	498	0%,0%,	0%,0%,0%,0%,	0%,0%,0%,0%,	6.0%,0%,	0.0,0.0,	0.0,0.0,0.0,0.0,	0.0,0.0,0.0,0.0,	56919.0,0.0,	0.0,0.0,	0.0,0.0,0.0,0.0,	0.0,0.0,0.0,0.0,	8.5,0.0,	0,0,	0,0,0,0,	0,0,0,0,	3,0,
Tb927.2.3020	0	0	23.2,23.64,	36.82,36.53,31.25,36.62,	0.0,0.0,0.0,1.903,	16.68,17.03,	23.4212	35.3053	0.475858	16.8554	0.663392	49.2189	1.38953	74.1928	2.09459		5.893874E-4,6.1485305E-4,	0.001057196,0.0010064953,9.0110593E-4,0.0010689462,	0.0,0.0,0.0,3.8798644E-5,	4.302728E-4,4.2936727E-4,	0.00060212	0.00100844	9.69966e-06	0.00042982	0.40281367,0.33659554,	2.1477482,1.831392,1.9107172,2.013006,	0.0,0.0,0.0,0.0519619,	0.31522477,0.3001696,	0.369705	1.97572	0.0129905	0.307697	1032	14.7%,12.6%,	49.8%,45.2%,46.4%,47.9%,	0%,0%,0%,2.2%,	11.9%,11.4%,	118832.0,118832.0,	118832.0,118832.0,118832.0,118832.0,	0.0,0.0,0.0,118832.0,	118832.0,118832.0,	5.7,5.7,	5.7,5.7,5.7,5.7,	0.0,0.0,0.0,5.7,	5.7,5.7,	15,15,	63,59,49,60,	0,0,0,2,	12,12,
Tb927.10.5020	0	0	0.0,0.0,	0.0,0.0,0.0,0.0,	0.0,0.0,3.837,2.855,	0.0,0.0,	0	0	1.67296	0	0	0	0	0	#DIV/0!		0.0,0.0,	0.0,0.0,0.0,0.0,	0.0,0.0,4.2102128E-4,3.0800156E-4,	0.0,0.0,	0	0	0.000182256	0	0.0,0.0,	0.0,0.0,0.0,0.0,	0.0,0.0,0.74180686,0.74180686,	0.0,0.0,	0	0	0.370903	0	195	0%,0%,	0%,0%,0%,0%,	0%,0%,24.1%,24.1%,	0%,0%,	0.0,0.0,	0.0,0.0,0.0,0.0,	0.0,0.0,21980.0,21980.0,	0.0,0.0,	0.0,0.0,	0.0,0.0,0.0,0.0,	0.0,0.0,6.0,6.0,	0.0,0.0,	0,0,	0,0,0,0,	0,0,4,3,	0,0,
Tb927.11.14360	0	0	0.0,0.0,	0.0,0.0,0.0,0.0,	0.0,0.0,1.918,5.71,	0.0,0.0,	0	0	1.90716	0	0	0	0	0	#DIV/0!		0.0,0.0,	0.0,0.0,0.0,0.0,	0.0,0.0,1.2109019E-4,3.5433806E-4,	0.0,0.0,	0	0	0.000118857	0	0.0,0.0,	0.0,0.0,0.0,0.0,	0.0,0.0,0.14551294,0.46217716,	0.0,0.0,	0	0	0.151923	0	339	0%,0%,	0%,0%,0%,0%,	0%,0%,5.9%,16.5%,	0%,0%,	0.0,0.0,	0.0,0.0,0.0,0.0,	0.0,0.0,38054.0,38054.0,	0.0,0.0,	0.0,0.0,	0.0,0.0,0.0,0.0,	0.0,0.0,9.6,9.6,	0.0,0.0,	0,0,	0,0,0,0,	0,0,2,6,	0,0,
Reverse_Tb927.3.910	0	0	0.0,3.152,	0.0,0.0,0.0,0.0,	0.0,0.0,0.0,0.0,	0.0,0.0,	1.57604	0	0	0	100000	100000	100000	#DIV/0!	#DIV/0!		0.0,1.892702E-4,	0.0,0.0,0.0,0.0,	0.0,0.0,0.0,0.0,	0.0,0.0,	9.46351e-05	0	0	0	0.0,0.11429453,	0.0,0.0,0.0,0.0,	0.0,0.0,0.0,0.0,	0.0,0.0,	0.0571473	0	0	0	447	0%,4.7%,	0%,0%,0%,0%,	0%,0%,0%,0%,	0%,0%,	0.0,50120.0,	0.0,0.0,0.0,0.0,	0.0,0.0,0.0,0.0,	0.0,0.0,	0.0,6.4,	0.0,0.0,0.0,0.0,	0.0,0.0,0.0,0.0,	0.0,0.0,	0,2,	0,0,0,0,	0,0,0,0,	0,0,
Tb927.5.2090	0	0	3.094,0.0,	0.0,0.0,0.0,0.0,	0.0,0.0,0.0,0.0,	0.0,0.0,	1.54678	0	0	0	100000	100000	100000	#DIV/0!	#DIV/0!		7.454017E-5,0.0,	0.0,0.0,0.0,0.0,	0.0,0.0,0.0,0.0,	0.0,0.0,	3.72701e-05	0	0	0	0.059253693,0.0,	0.0,0.0,0.0,0.0,	0.0,0.0,0.0,0.0,	0.0,0.0,	0.0296268	0	0	0	1088	2.5%,0%,	0%,0%,0%,0%,	0%,0%,0%,0%,	0%,0%,	122724.0,0.0,	0.0,0.0,0.0,0.0,	0.0,0.0,0.0,0.0,	0.0,0.0,	6.2,0.0,	0.0,0.0,0.0,0.0,	0.0,0.0,0.0,0.0,	0.0,0.0,	2,0,	0,0,0,0,	0,0,0,0,	0,0,
Tb927.2.2520	0	0	9.281,11.03,	12.27,13.62,22.32,15.87,	8.799,12.19,39.33,39.97,	9.729,14.19,	10.1565	16.0215	25.0713	11.9614	0.63393	0.405106	0.849106	0.639039	1.33943		9.011078E-4,0.0010967156,	0.001346946,0.0014344926,0.0024601622,0.0017704915,	7.573036E-4,0.0010174827,0.0031167269,0.003114238,	9.59349E-4,0.0013676143,	0.000998912	0.00175302	0.00200144	0.00116348	0.68267405,0.8492687,	2.62243,3.7973342,4.0933084,3.7973342,	0.32434154,0.4421153,3.7973342,4.794287,	0.6982436,1.1727014,	0.765971	3.5776	2.33952	0.935473	270	22.6%,26.7%,	55.9%,68.1%,70.7%,68.1%,	12.2%,15.9%,68.1%,76.3%,	23.0%,33.7%,	29190.0,29190.0,	29190.0,29190.0,29190.0,29190.0,	29190.0,29190.0,29190.0,29190.0,	29190.0,29190.0,	9.3,9.3,	9.3,9.3,9.3,9.3,	9.3,9.3,9.3,9.3,	9.3,9.3,	6,7,	21,22,35,26,	3,4,41,42,	7,10,
Tb05.5K5.370	0	0	0.0,0.0,	1.169,0.0,0.0,0.0,	0.0,0.0,0.0,0.0,	0.0,0.0,	0	0.292228	0	0	0	0	0	#DIV/0!	#DIV/0!		0.0,0.0,	6.572249E-5,0.0,0.0,0.0,	0.0,0.0,0.0,0.0,	0.0,0.0,	0	1.64306e-05	0	0	0.0,0.0,	0.18576872,0.0,0.0,0.0,	0.0,0.0,0.0,0.0,	0.0,0.0,	0	0.0464422	0	0	527	0%,0%,	7.4%,0%,0%,0%,	0%,0%,0%,0%,	0%,0%,	0.0,0.0,	60449.0,0.0,0.0,0.0,	0.0,0.0,0.0,0.0,	0.0,0.0,	0.0,0.0,	10.3,0.0,0.0,0.0,	0.0,0.0,0.0,0.0,	0.0,0.0,	0,0,	2,0,0,0,	0,0,0,0,	0,0,
Tb927.8.1330	0	0	7.734,15.76,	7.013,6.811,7.016,9.154,	17.6,18.28,27.82,30.45,	16.68,14.19,	11.7472	7.49861	23.5377	15.4361	1.56658	0.49908	0.761022	0.318579	0.485785		7.345987E-4,0.0015326771,	7.5295113E-4,7.0165406E-4,7.5638527E-4,9.992322E-4,	0.0014816809,0.0014930455,0.0021565899,0.002321171,	0.0016088462,0.0013378835,	0.00113364	0.000802556	0.00186312	0.00147336	0.47910845,0.93196833,	1.1727014,0.99986184,1.0653801,1.5061095,	0.6218101,0.6218101,1.7669415,1.8119009,	1.118361,1.0653801,	0.705538	1.18601	1.20562	1.09187	276	17.0%,28.6%,	33.7%,30.1%,31.5%,39.9%,	21.0%,21.0%,44.2%,44.9%,	32.6%,31.5%,	30879.0,30879.0,	30879.0,30879.0,30879.0,30879.0,	30879.0,30879.0,30879.0,30879.0,	30879.0,30879.0,	11.0,11.0,	11.0,11.0,11.0,11.0,	11.0,11.0,11.0,11.0,	11.0,11.0,	5,10,	12,11,11,15,	6,6,29,32,	12,10,
Tb927.10.15280	0	0	43.31,26.79,	45.59,52.63,44.01,42.11,	0.0,0.0,20.14,20.94,	40.31,41.16,	35.0514	46.0837	10.2701	40.734	0.760602	3.41296	0.860494	4.48718	1.13133		9.485345E-4,6.007787E-4,	0.0011284831,0.001250156,0.0010939926,0.0010598373,	0.0,0.0,3.60084E-4,3.6795507E-4,	8.964916E-4,8.9460483E-4,	0.000774657	0.00113312	0.00018201	0.000895548	0.5848932,0.35518944,	2.2359364,1.9107172,1.7797134,1.6546056,	0.0,0.0,0.69433784,0.69433784,	0.6368165,0.72186863,	0.470041	1.89524	0.347169	0.679343	1197	20.0%,13.2%,	51.0%,46.4%,44.4%,42.4%,	0%,0%,22.9%,22.9%,	21.4%,23.6%,	131300.0,131300.0,	131300.0,131300.0,131300.0,131300.0,	0.0,0.0,131300.0,131300.0,	131300.0,131300.0,	6.7,6.7,	6.7,6.7,6.7,6.7,	0.0,0.0,6.7,6.7,	6.7,6.7,	28,17,	78,85,69,69,	0,0,21,22,	29,29,
Tb927.10.7930	0	0	3.094,3.152,	1.753,0.0,0.0,0.0,	5.866,0.0,0.0,0.0,	5.559,5.678,	3.12283	0.438341	1.46643	5.61848	7.1242	2.12954	0.555814	0.298916	0.0780178		1.471864E-4,1.5354587E-4,	9.42897E-5,0.0,0.0,0.0,	2.47395E-4,0.0,0.0,0.0,	2.686277E-4,2.6806231E-4,	0.000150366	2.35724e-05	6.18488e-05	0.000268345	0.11943793,0.11943793,	0.15877736,0.0,0.0,0.0,	0.11943793,0.0,0.0,0.0,	0.22179961,0.17219532,	0.119438	0.0396943	0.0298595	0.196997	551	4.9%,4.9%,	6.4%,0%,0%,0%,	4.9%,0%,0%,0%,	8.7%,6.9%,	60604.0,60604.0,	60604.0,0.0,0.0,0.0,	60604.0,0.0,0.0,0.0,	60604.0,60604.0,	5.9,5.9,	5.9,0.0,0.0,0.0,	5.9,0.0,0.0,0.0,	5.9,5.9,	2,2,	3,0,0,0,	2,0,0,0,	4,4,
Reverse_Tb10.v4.0078	0	0	0.0,0.0,	0.0,0.0,0.0,0.0,	0.0,0.0,0.0,0.0,	0.0,2.839,	0	0	0	1.41938	0	0	0	#DIV/0!	0		0.0,0.0,	0.0,0.0,0.0,0.0,	0.0,0.0,0.0,0.0,	0.0,4.035583E-4,	0	0	0	0.000201779	0.0,0.0,	0.0,0.0,0.0,0.0,	0.0,0.0,0.0,0.0,	0.0,0.4962356,	0	0	0	0.248118	183	0%,0%,	0%,0%,0%,0%,	0%,0%,0%,0%,	0%,17.5%,	0.0,0.0,	0.0,0.0,0.0,0.0,	0.0,0.0,0.0,0.0,	0.0,19694.0,	0.0,0.0,	0.0,0.0,0.0,0.0,	0.0,0.0,0.0,0.0,	0.0,11.1,	0,0,	0,0,0,0,	0,0,0,0,	0,2,
Tb927.8.4990	0	0	97.45,124.5,	250.1,221.0,163.3,159.9,	105.6,112.7,66.18,67.57,	120.9,147.6,	110.977	198.59	88.0203	134.267	0.558826	1.26082	0.826545	2.25619	1.47907		0.0042577344,0.0055697486,	0.012353418,0.010475057,0.008097448,0.008028498,	0.0040894393,0.0042352723,0.0023603507,0.0023690453,	0.005365502,0.0064004348,	0.00491374	0.00973861	0.00326353	0.00588297	2.4833732,2.5237086,	4.794287,4.794287,4.5590425,4.4575787,	1.1777098,1.8707807,3.8194785,4.188,	2.548134,3.518559,	2.50354	4.6513	2.76399	3.03335	600	54.2%,54.7%,	76.3%,76.3%,74.5%,73.7%,	33.8%,45.8%,68.3%,71.5%,	55.0%,65.5%,	69597.0,69597.0,	69597.0,69597.0,69597.0,69597.0,	69597.0,69597.0,69597.0,69597.0,	69597.0,69597.0,	6.0,6.0,	6.0,6.0,6.0,6.0,	6.0,6.0,6.0,6.0,	6.0,6.0,	63,79,	428,357,256,262,	36,37,69,71,	87,104,
Tb927.4.5290	0	0	0.0,0.0,	0.0,0.0,0.0,0.0,	0.0,0.0,2.878,1.903,	0.0,0.0,	0	0	1.19523	0	0	0	0	0	#DIV/0!		0.0,0.0,	0.0,0.0,0.0,0.0,	0.0,0.0,1.5393591E-4,1.001005E-4,	0.0,0.0,	0	0	6.35091e-05	0	0.0,0.0,	0.0,0.0,0.0,0.0,	0.0,0.0,0.19674051,0.18032062,	0.0,0.0,	0	0	0.0942653	0	400	0%,0%,	0%,0%,0%,0%,	0%,0%,7.8%,7.2%,	0%,0%,	0.0,0.0,	0.0,0.0,0.0,0.0,	0.0,0.0,46607.0,46607.0,	0.0,0.0,	0.0,0.0,	0.0,0.0,0.0,0.0,	0.0,0.0,9.5,9.5,	0.0,0.0,	0,0,	0,0,0,0,	0,0,3,2,	0,0,
Tb927.10.14560	0	0	13.92,15.76,	29.22,29.72,26.15,28.07,	0.0,0.0,5.755,7.614,	18.07,17.03,	14.8408	28.2915	3.34219	17.5504	0.524566	4.44043	0.845609	8.46496	1.61202		5.455137E-4,6.3231523E-4,	0.0012943106,0.001263149,0.0011631004,0.0012642007,	0.0,0.0,1.8407882E-4,2.3940329E-4,	7.190508E-4,6.6234235E-4,	0.000588915	0.00124619	0.000105871	0.000690697	0.30316675,0.39958727,	2.1260793,2.5156045,2.0619633,2.372873,	0.0,0.0,0.31219995,0.5381547,	0.6595869,0.7100153,	0.351377	2.26913	0.212589	0.684801	669	11.5%,14.6%,	49.5%,54.6%,48.6%,52.8%,	0%,0%,11.8%,18.7%,	22.0%,23.3%,	75127.0,75127.0,	75127.0,75127.0,75127.0,75127.0,	0.0,0.0,75127.0,75127.0,	75127.0,75127.0,	8.1,8.1,	8.1,8.1,8.1,8.1,	0.0,0.0,8.1,8.1,	8.1,8.1,	9,10,	50,48,41,46,	0,0,6,8,	13,12,
Tb927.7.3040	0	0	0.0,0.0,	0.0,1.857,0.0,2.441,	0.0,0.0,2.878,2.855,	0.0,0.0,	0	1.07465	1.43316	0	0	0	0	0.749844	#DIV/0!		0.0,0.0,	0.0,8.317388E-5,0.0,1.15816525E-4,	0.0,0.0,9.69675E-5,9.4583156E-5,	0.0,0.0,	0	4.97476e-05	4.78877e-05	0	0.0,0.0,	0.0,0.09395635,0.0,0.28528666,	0.0,0.0,0.1561122,0.13501084,	0.0,0.0,	0	0.0948108	0.0727808	0	635	0%,0%,	0%,3.9%,0%,10.9%,	0%,0%,6.3%,5.5%,	0%,0%,	0.0,0.0,	0.0,69074.0,0.0,69074.0,	0.0,0.0,69074.0,69074.0,	0.0,0.0,	0.0,0.0,	0.0,6.3,0.0,6.3,	0.0,0.0,6.3,6.3,	0.0,0.0,	0,0,	0,3,0,4,	0,0,3,3,	0,0,
Tb927.9.8760	0	0	0.0,3.152,	11.69,7.43,14.67,16.48,	0.0,0.0,1.918,3.807,	4.17,2.839,	1.57604	12.5666	1.4313	3.50417	0.125415	1.10113	0.449763	8.77986	3.58619		0.0,3.6404377E-5,	1.4903507E-4,9.090432E-5,1.8782404E-4,2.1360524E-4,	0.0,0.0,1.7663328E-5,3.4458004E-5,	4.776695E-5,3.177761E-5,	1.82022e-05	0.000160342	1.30303e-05	3.97723e-05	0.0,0.028016329,	0.31522477,0.21898961,0.38356638,0.42889392,	0.0,0.0,0.032761455,0.061695576,	0.044720173,0.023293018,	0.0140082	0.336669	0.0236143	0.0340066	2324	0%,1.2%,	11.9%,8.6%,14.1%,15.5%,	0%,0%,1.4%,2.6%,	1.9%,1.0%,	0.0,251387.0,	251387.0,251387.0,251387.0,251387.0,	0.0,0.0,251387.0,251387.0,	251387.0,251387.0,	0.0,6.8,	6.8,6.8,6.8,6.8,	0.0,0.0,6.8,6.8,	6.8,6.8,	0,2,	20,12,23,27,	0,0,2,4,	3,2,
Reverse_Tb927.1.5100	0	0	0.0,0.0,	1.169,0.0,0.0,0.0,	0.0,0.0,0.0,0.0,	0.0,0.0,	0	0.292228	0	0	0	0	0	#DIV/0!	#DIV/0!		0.0,0.0,	7.6458615E-5,0.0,0.0,0.0,	0.0,0.0,0.0,0.0,	0.0,0.0,	0	1.91147e-05	0	0	0.0,0.0,	0.30918193,0.0,0.0,0.0,	0.0,0.0,0.0,0.0,	0.0,0.0,	0	0.0772955	0	0	453	0%,0%,	11.7%,0%,0%,0%,	0%,0%,0%,0%,	0%,0%,	0.0,0.0,	50506.0,0.0,0.0,0.0,	0.0,0.0,0.0,0.0,	0.0,0.0,	0.0,0.0,	5.2,0.0,0.0,0.0,	0.0,0.0,0.0,0.0,	0.0,0.0,	0,0,	2,0,0,0,	0,0,0,0,	0,0,
Tb927.11.1400	0	0	0.0,0.0,	0.0,0.0,0.0,0.0,	0.0,0.0,1.918,0.0,	0.0,0.0,	0	0	0.479585	0	0	0	0	0	#DIV/0!		0.0,0.0,	0.0,0.0,0.0,0.0,	0.0,0.0,4.857938E-5,0.0,	0.0,0.0,	0	0	1.21448e-05	0	0.0,0.0,	0.0,0.0,0.0,0.0,	0.0,0.0,0.071519256,0.0,	0.0,0.0,	0	0	0.0178798	0	845	0%,0%,	0%,0%,0%,0%,	0%,0%,3.0%,0%,	0%,0%,	0.0,0.0,	0.0,0.0,0.0,0.0,	0.0,0.0,94047.0,0.0,	0.0,0.0,	0.0,0.0,	0.0,0.0,0.0,0.0,	0.0,0.0,7.3,0.0,	0.0,0.0,	0,0,	0,0,0,0,	0,0,2,0,	0,0,
Tb927.11.6260	0	0	3.094,0.0,	0.0,0.0,0.0,1.221,	5.866,0.0,0.0,0.0,	2.78,0.0,	1.54678	0.305141	1.46643	1.38986	5.06908	1.05479	1.11291	0.208084	0.219548		1.0137462E-4,0.0,	0.0,0.0,0.0,4.5964684E-5,	1.7039331E-4,0.0,0.0,0.0,	9.250866E-5,0.0,	5.06873e-05	1.14912e-05	4.25983e-05	4.62543e-05	0.08642566,0.0,	0.0,0.0,0.0,0.09395635,	0.08642566,0.0,0.0,0.0,	0.083926916,0.0,	0.0432128	0.0234891	0.0216064	0.0419635	800	3.6%,0%,	0%,0%,0%,3.9%,	3.6%,0%,0%,0%,	3.5%,0%,	88340.0,0.0,	0.0,0.0,0.0,88340.0,	88340.0,0.0,0.0,0.0,	88340.0,0.0,	6.5,0.0,	0.0,0.0,0.0,6.5,	6.5,0.0,0.0,0.0,	6.5,0.0,	2,0,	0,0,0,2,	2,0,0,0,	2,0,
Tb927.2.6410	0	0	0.0,0.0,	0.0,0.0,0.0,0.0,	0.0,0.0,0.0,0.0,	2.78,0.0,	0	0	0	1.38986	0	0	0	#DIV/0!	0		0.0,0.0,	0.0,0.0,0.0,0.0,	0.0,0.0,0.0,0.0,	1.5547674E-4,0.0,	0	0	0	7.77384e-05	0.0,0.0,	0.0,0.0,0.0,0.0,	0.0,0.0,0.0,0.0,	0.12201846,0.0,	0	0	0	0.0610092	476	0%,0%,	0%,0%,0%,0%,	0%,0%,0%,0%,	5.0%,0%,	0.0,0.0,	0.0,0.0,0.0,0.0,	0.0,0.0,0.0,0.0,	51087.0,0.0,	0.0,0.0,	0.0,0.0,0.0,0.0,	0.0,0.0,0.0,0.0,	8.6,0.0,	0,0,	0,0,0,0,	0,0,0,0,	2,0,
Tb927.7.3980	0	0	0.0,0.0,	0.0,0.0,6.378,7.323,	0.0,0.0,20.14,19.99,	0.0,2.839,	0	3.4254	10.0321	1.41938	0	0	0	0.341442	2.41331		0.0,0.0,	0.0,0.0,2.0993798E-4,2.4406027E-4,	0.0,0.0,4.7679263E-4,4.6506873E-4,	0.0,8.1693775E-5,	0	0.0001135	0.000235465	4.08469e-05	0.0,0.0,	0.0,0.0,0.4421153,0.48251808,	0.0,0.0,0.8281002,0.8793168,	0.0,0.05681753,	0	0.231158	0.426854	0.0284088	904	0%,0%,	0%,0%,15.9%,17.1%,	0%,0%,26.2%,27.4%,	0%,2.4%,	0.0,0.0,	0.0,0.0,97321.0,97321.0,	0.0,0.0,97321.0,97321.0,	0.0,97321.0,	0.0,0.0,	0.0,0.0,7.4,7.4,	0.0,0.0,7.4,7.4,	0.0,7.4,	0,0,	0,0,10,12,	0,0,21,21,	0,2,
Tb927.2.3030	0	0	0.0,0.0,	0.0,0.0,1.276,0.0,	5.866,0.0,2.878,0.0,	0.0,4.258,	0	0.31891	2.18581	2.12907	0	0	0	0.1459	0.149789		0.0,0.0,	0.0,0.0,4.674481E-5,0.0,	1.6787517E-4,0.0,7.5830496E-5,0.0,	0.0,1.3642458E-4,	0	1.16862e-05	6.09264e-05	6.82123e-05	0.0,0.0,	0.0,0.0,0.11943793,0.0,	0.071519256,0.0,0.1428783,0.0,	0.0,0.06659615,	0	0.0298595	0.0535994	0.0332981	812	0%,0%,	0%,0%,4.9%,0%,	3.0%,0%,5.8%,0%,	0%,2.8%,	0.0,0.0,	0.0,0.0,90665.0,0.0,	90665.0,0.0,90665.0,0.0,	0.0,90665.0,	0.0,0.0,	0.0,0.0,7.5,0.0,	7.5,0.0,7.5,0.0,	0.0,7.5,	0,0,	0,0,2,0,	2,0,3,0,	0,3,
Tb927.11.2930	0	0	0.0,0.0,	0.0,0.0,0.0,0.0,	0.0,0.0,1.918,1.903,	0.0,0.0,	0	0	0.955443	0	0	0	0	0	#DIV/0!		0.0,0.0,	0.0,0.0,0.0,0.0,	0.0,0.0,3.3925267E-4,3.3091076E-4,	0.0,0.0,	0	0	0.000167541	0	0.0,0.0,	0.0,0.0,0.0,0.0,	0.0,0.0,0.33045447,0.5205476,	0.0,0.0,	0	0	0.212751	0	121	0%,0%,	0%,0%,0%,0%,	0%,0%,12.4%,18.2%,	0%,0%,	0.0,0.0,	0.0,0.0,0.0,0.0,	0.0,0.0,13477.0,13477.0,	0.0,0.0,	0.0,0.0,	0.0,0.0,0.0,0.0,	0.0,0.0,5.2,5.2,	0.0,0.0,	0,0,	0,0,0,0,	0,0,2,2,	0,0,
Tb927.9.6650	0	0	0.0,0.0,	0.0,0.0,1.276,0.0,	0.0,0.0,0.0,0.0,	0.0,0.0,	0	0.31891	0	0	0	0	0	#DIV/0!	#DIV/0!		0.0,0.0,	0.0,0.0,8.110425E-5,0.0,	0.0,0.0,0.0,0.0,	0.0,0.0,	0	2.02761e-05	0	0	0.0,0.0,	0.0,0.0,0.10917485,0.0,	0.0,0.0,0.0,0.0,	0.0,0.0,	0	0.0272937	0	0	468	0%,0%,	0%,0%,4.5%,0%,	0%,0%,0%,0%,	0%,0%,	0.0,0.0,	0.0,0.0,52058.0,0.0,	0.0,0.0,0.0,0.0,	0.0,0.0,	0.0,0.0,	0.0,0.0,7.2,0.0,	0.0,0.0,0.0,0.0,	0.0,0.0,	0,0,	0,0,2,0,	0,0,0,0,	0,0,
Tb927.11.13760	0	0	0.0,0.0,	1.169,0.0,1.276,0.0,	0.0,0.0,0.0,0.0,	0.0,0.0,	0	0.611138	0	0	0	0	0	#DIV/0!	#DIV/0!		0.0,0.0,	1.3270402E-4,0.0,1.454283E-4,0.0,	0.0,0.0,0.0,0.0,	0.0,0.0,	0	6.95331e-05	0	0	0.0,0.0,	0.33659554,0.0,0.3489629,0.0,	0.0,0.0,0.0,0.0,	0.0,0.0,	0	0.17139	0	0	261	0%,0%,	12.6%,0%,13.0%,0%,	0%,0%,0%,0%,	0%,0%,	0.0,0.0,	29979.0,0.0,29979.0,0.0,	0.0,0.0,0.0,0.0,	0.0,0.0,	0.0,0.0,	9.0,0.0,9.0,0.0,	0.0,0.0,0.0,0.0,	0.0,0.0,	0,0,	2,0,2,0,	0,0,0,0,	0,0,
Tb927.10.4570	0	0	61.87,44.13,	26.88,29.72,28.06,25.63,	76.25,76.18,54.67,52.34,	48.65,56.78,	53.0003	27.5751	64.8624	52.7101	1.92204	0.81712	1.0055	0.425132	0.523146		0.0019172507,0.0014000626,	9.416339E-4,9.98873E-4,9.87056E-4,9.127739E-4,	0.0020946695,0.0020295535,0.0013828757,0.0013015432,	0.0015308762,0.0017458906,	0.00165866	0.000960084	0.00170216	0.00163838	1.2335722,0.9633602,	2.040885,1.7289777,1.837919,2.0619633,	1.0511622,0.8365383,2.1695673,2.62243,	1.3334582,1.1677041,	1.09847	1.91744	1.66992	1.25058	846	34.9%,29.3%,	48.3%,43.6%,45.3%,48.6%,	31.2%,26.4%,50.1%,55.9%,	36.8%,33.6%,	94335.0,94335.0,	94335.0,94335.0,94335.0,94335.0,	94335.0,94335.0,94335.0,94335.0,	94335.0,94335.0,	6.2,6.2,	6.2,6.2,6.2,6.2,	6.2,6.2,6.2,6.2,	6.2,6.2,	40,28,	46,48,44,42,	26,25,57,55,	35,40,
Tb927.11.14370	0	0	0.0,0.0,	1.169,1.238,0.0,1.831,	0.0,0.0,4.796,3.807,	2.78,0.0,	0	1.05952	2.15068	1.38986	0	0	0	0.492643	0.762319		0.0,0.0,	3.700401E-5,3.7617818E-5,0.0,5.8929083E-5,	0.0,0.0,1.0964096E-4,8.555599E-5,	7.9067235E-5,0.0,	0	3.33877e-05	4.87992e-05	3.95336e-05	0.0,0.0,	0.07894671,0.096478224,0.0,0.10917485,	0.0,0.0,0.27350307,0.22461617,	0.07646525,0.0,	0	0.0711499	0.12453	0.0382326	936	0%,0%,	3.3%,4.0%,0%,4.5%,	0%,0%,10.5%,8.8%,	3.2%,0%,	0.0,0.0,	102544.0,102544.0,0.0,102544.0,	0.0,0.0,102544.0,102544.0,	102544.0,0.0,	0.0,0.0,	8.6,8.6,0.0,8.6,	0.0,0.0,8.6,8.6,	8.6,0.0,	0,0,	2,2,0,3,	0,0,5,4,	2,0,
Tb927.2.2510	0	0	9.281,11.03,	12.27,13.62,22.32,15.87,	8.799,12.19,39.33,39.97,	9.729,14.19,	10.1565	16.0215	25.0713	11.9614	0.63393	0.405106	0.849106	0.639039	1.33943		9.011078E-4,0.0010967156,	0.001346946,0.0014344926,0.0024601622,0.0017704915,	7.573036E-4,0.0010174827,0.0031167269,0.003114238,	9.59349E-4,0.0013676143,	0.000998912	0.00175302	0.00200144	0.00116348	0.68267405,0.8492687,	2.62243,3.7973342,4.0933084,3.7973342,	0.32434154,0.4421153,3.7973342,4.794287,	0.6982436,1.1727014,	0.765971	3.5776	2.33952	0.935473	270	22.6%,26.7%,	55.9%,68.1%,70.7%,68.1%,	12.2%,15.9%,68.1%,76.3%,	23.0%,33.7%,	29190.0,29190.0,	29190.0,29190.0,29190.0,29190.0,	29190.0,29190.0,29190.0,29190.0,	29190.0,29190.0,	9.3,9.3,	9.3,9.3,9.3,9.3,	9.3,9.3,9.3,9.3,	9.3,9.3,	6,7,	21,22,35,26,	3,4,41,42,	7,10,
Tb927.10.5030	0	0	0.0,3.152,	0.0,1.238,1.913,4.272,	5.866,9.141,10.55,8.565,	4.17,0.0,	1.57604	1.85594	8.53085	2.08479	0.849191	0.184747	0.755973	0.217556	0.890227		0.0,5.602899E-4,	0.0,2.3318063E-4,3.770542E-4,8.523253E-4,	9.02746E-4,0.0013645052,0.0014951831,0.001193251,	7.3516817E-4,0.0,	0.000280145	0.00036564	0.00123892	0.000367584	0.0,0.21898961,	0.0,0.37720942,1.1134889,0.87068224,	0.37720942,0.37720942,0.87068224,0.87068224,	0.37720942,0.0,	0.109495	0.590345	0.623946	0.188605	151	0%,8.6%,	0%,13.9%,32.5%,27.2%,	13.9%,13.9%,27.2%,27.2%,	13.9%,0%,	0.0,16706.0,	0.0,16706.0,16706.0,16706.0,	16706.0,16706.0,16706.0,16706.0,	16706.0,0.0,	0.0,9.5,	0.0,9.5,9.5,9.5,	9.5,9.5,9.5,9.5,	9.5,0.0,	0,2,	0,2,3,7,	2,3,11,9,	3,0,
Tb927.5.2080	0	0	7.734,6.304,	1.753,4.334,5.74,9.154,	14.66,0.0,24.94,20.94,	2.78,4.258,	7.01905	5.24552	15.1351	3.51893	1.3381	0.463759	1.99465	0.346579	1.49066		4.1293126E-4,3.4461825E-4,	1.05811865E-4,2.5098975E-4,3.478728E-4,5.616866E-4,	6.940664E-4,0.0,0.0010868523,8.97031E-4,	1.5072695E-4,2.2561457E-4,	0.000378775	0.00031659	0.000669487	0.000188171	0.2882495,0.19398808,	0.21898961,0.67494285,0.8492687,1.3496327,	0.25314116,0.0,1.6302679,1.9853826,	0.13501084,0.17760599,	0.241119	0.773208	0.967198	0.156308	491	11.0%,7.7%,	8.6%,22.4%,26.7%,37.1%,	9.8%,0%,42.0%,47.5%,	5.5%,7.1%,	52239.0,52239.0,	52239.0,52239.0,52239.0,52239.0,	52239.0,0.0,52239.0,52239.0,	52239.0,52239.0,	9.2,9.2,	9.2,9.2,9.2,9.2,	9.2,0.0,9.2,9.2,	9.2,9.2,	5,4,	3,7,9,15,	5,0,26,22,	2,3,
Tb927.11.13870	0	0	0.0,0.0,	1.753,0.0,1.913,1.831,	0.0,0.0,0.0,0.0,	0.0,0.0,	0	1.37442	0	0	0	0	0	#DIV/0!	#DIV/0!		0.0,0.0,	2.7488693E-4,0.0,3.0124438E-4,2.9183927E-4,	0.0,0.0,0.0,0.0,	0.0,0.0,	0	0.000216993	0	0	0.0,0.0,	0.47570658,0.0,0.6069412,0.7298163,	0.0,0.0,0.0,0.0,	0.0,0.0,	0	0.453116	0	0	189	0%,0%,	16.9%,0%,20.6%,23.8%,	0%,0%,0%,0%,	0%,0%,	0.0,0.0,	21129.0,0.0,21129.0,21129.0,	0.0,0.0,0.0,0.0,	0.0,0.0,	0.0,0.0,	7.0,0.0,7.0,7.0,	0.0,0.0,0.0,0.0,	0.0,0.0,	0,0,	3,0,3,3,	0,0,0,0,	0,0,
Tb927.10.3870	0	0	13.92,14.18,	14.61,18.57,18.5,23.8,	0.0,0.0,0.0,0.0,	15.29,9.936,	14.0527	18.871	0	12.6121	0.744675	100000	1.11423	#DIV/0!	1.49626		1.6966465E-4,1.7699535E-4,	2.0127704E-4,2.455389E-4,2.5586862E-4,3.3335615E-4,	0.0,0.0,0.0,0.0,	1.8923203E-4,1.20166944E-4,	0.00017333	0.00025901	0	0.000154699	0.11429453,0.11173177,	0.37404191,0.43879855,0.503142,0.64058983,	0.0,0.0,0.0,0.0,	0.12201846,0.11173177,	0.113013	0.489143	0	0.116875	2151	4.7%,4.6%,	13.8%,15.8%,17.7%,21.5%,	0%,0%,0%,0%,	5.0%,4.6%,	237132.0,237132.0,	237132.0,237132.0,237132.0,237132.0,	0.0,0.0,0.0,0.0,	237132.0,237132.0,	7.8,7.8,	7.8,7.8,7.8,7.8,	0.0,0.0,0.0,0.0,	7.8,7.8,	9,9,	25,30,29,39,	0,0,0,0,	11,7,
Tb927.3.2900	0	0	9.281,7.88,	1.753,3.096,1.276,0.0,	8.799,0.0,3.837,6.662,	5.559,7.097,	8.58046	1.5312	4.82432	6.32817	5.60376	1.77858	1.35592	0.317391	0.241965		5.8205525E-4,5.0600345E-4,	1.2429098E-4,2.1058778E-4,9.080571E-5,0.0,	4.891674E-4,0.0,1.9640944E-4,3.3526483E-4,	3.541001E-4,4.416936E-4,	0.000544029	0.000106421	0.00025521	0.000397897	0.33967674,0.33967674,	0.5958791,0.6519618,0.19398808,0.0,	0.19949937,0.0,0.39315677,0.5703628,	0.35518944,0.4962356,	0.339677	0.360457	0.290755	0.425713	418	12.7%,12.7%,	20.3%,21.8%,7.7%,0%,	7.9%,0%,14.4%,19.6%,	13.2%,17.5%,	46825.0,46825.0,	46825.0,46825.0,46825.0,0.0,	46825.0,0.0,46825.0,46825.0,	46825.0,46825.0,	5.7,5.7,	5.7,5.7,5.7,0.0,	5.7,0.0,5.7,5.7,	5.7,5.7,	6,5,	3,5,2,0,	3,0,4,7,	4,5,
Tb11.1370	0	0	0.0,0.0,	0.0,0.0,0.0,0.0,	0.0,0.0,3.837,2.855,	0.0,0.0,	0	0	1.67296	0	0	0	0	0	#DIV/0!		0.0,0.0,	0.0,0.0,0.0,0.0,	0.0,0.0,1.8658896E-4,1.3650069E-4,	0.0,0.0,	0	0	8.07724e-05	0	0.0,0.0,	0.0,0.0,0.0,0.0,	0.0,0.0,0.36772883,0.17489755,	0.0,0.0,	0	0	0.135657	0	440	0%,0%,	0%,0%,0%,0%,	0%,0%,13.6%,7.0%,	0%,0%,	0.0,0.0,	0.0,0.0,0.0,0.0,	0.0,0.0,50849.0,50849.0,	0.0,0.0,	0.0,0.0,	0.0,0.0,0.0,0.0,	0.0,0.0,6.2,6.2,	0.0,0.0,	0,0,	0,0,0,0,	0,0,4,3,	0,0,
Reverse_Tb10.v4.0062	0	0	0.0,0.0,	1.169,0.0,0.0,0.0,	0.0,0.0,0.0,0.0,	0.0,0.0,	0	0.292228	0	0	0	0	0	#DIV/0!	#DIV/0!		0.0,0.0,	8.0175356E-5,0.0,0.0,0.0,	0.0,0.0,0.0,0.0,	0.0,0.0,	0	2.00438e-05	0	0	0.0,0.0,	0.12460494,0.0,0.0,0.0,	0.0,0.0,0.0,0.0,	0.0,0.0,	0	0.0311512	0	0	432	0%,0%,	5.1%,0%,0%,0%,	0%,0%,0%,0%,	0%,0%,	0.0,0.0,	46571.0,0.0,0.0,0.0,	0.0,0.0,0.0,0.0,	0.0,0.0,	0.0,0.0,	9.0,0.0,0.0,0.0,	0.0,0.0,0.0,0.0,	0.0,0.0,	0,0,	2,0,0,0,	0,0,0,0,	0,0,
Tb927.11.13860	0	0	0.0,0.0,	0.0,0.0,0.0,0.0,	0.0,0.0,0.0,1.903,	0.0,0.0,	0	0	0.475858	0	0	0	0	0	#DIV/0!		0.0,0.0,	0.0,0.0,0.0,0.0,	0.0,0.0,0.0,1.510951E-4,	0.0,0.0,	0	0	3.77738e-05	0	0.0,0.0,	0.0,0.0,0.0,0.0,	0.0,0.0,0.0,0.18850219,	0.0,0.0,	0	0	0.0471255	0	265	0%,0%,	0%,0%,0%,0%,	0%,0%,0%,7.5%,	0%,0%,	0.0,0.0,	0.0,0.0,0.0,0.0,	0.0,0.0,0.0,29726.0,	0.0,0.0,	0.0,0.0,	0.0,0.0,0.0,0.0,	0.0,0.0,0.0,8.7,	0.0,0.0,	0,0,	0,0,0,0,	0,0,0,2,	0,0,
Tb927.8.3870	0	0	0.0,3.152,	0.0,1.857,4.465,3.051,	0.0,0.0,13.43,4.759,	2.78,0.0,	1.57604	2.34341	4.54674	1.38986	0.672545	0.346632	1.13396	0.515404	1.68607		0.0,7.0210604E-5,	0.0,4.383022E-5,1.1024794E-4,7.6289936E-5,	0.0,0.0,2.3846226E-4,8.307096E-5,	6.141653E-5,0.0,	3.51053e-05	5.7592e-05	8.03833e-05	3.07083e-05	0.0,0.0519619,	0.0,0.08893013,0.1428783,0.11173177,	0.0,0.0,0.20503592,0.13501084,	0.0519619,0.0,	0.0259809	0.0858851	0.0850117	0.0259809	1205	0%,2.2%,	0%,3.7%,5.8%,4.6%,	0%,0%,8.1%,5.5%,	2.2%,0%,	0.0,127732.0,	0.0,127732.0,127732.0,127732.0,	0.0,0.0,127732.0,127732.0,	127732.0,0.0,	0.0,8.9,	0.0,8.9,8.9,8.9,	0.0,0.0,8.9,8.9,	8.9,0.0,	0,2,	0,3,7,5,	0,0,14,5,	2,0,
Tb927.10.15270	0	0	3.094,3.152,	0.0,0.0,0.0,0.0,	0.0,6.094,4.796,2.855,	2.78,0.0,	3.12283	0	3.43631	1.38986	100000	0.908775	2.24686	0	0		2.0531571E-4,2.1418677E-4,	0.0,0.0,0.0,0.0,	0.0,3.477473E-4,2.5980745E-4,1.5205139E-4,	1.873593E-4,0.0,	0.000209751	0	0.000189902	9.36797e-05	0.2133888,0.19124198,	0.0,0.0,0.0,0.0,	0.0,0.2133888,0.5848932,0.34586036,	0.2133888,0.0,	0.202315	0	0.286036	0.106694	395	8.4%,7.6%,	0%,0%,0%,0%,	0%,8.4%,20.0%,12.9%,	8.4%,0%,	43785.0,43785.0,	0.0,0.0,0.0,0.0,	0.0,43785.0,43785.0,43785.0,	43785.0,0.0,	6.6,6.6,	0.0,0.0,0.0,0.0,	0.0,6.6,6.6,6.6,	6.6,0.0,	2,2,	0,0,0,0,	0,2,5,3,	2,0,
Tb927.10.7920	0	0	4.64,4.728,	2.922,2.477,3.189,3.051,	0.0,0.0,5.755,6.662,	5.559,2.839,	4.68424	2.90985	3.10426	4.1991	1.60979	1.50897	1.11553	0.937375	0.692971		5.2891107E-4,5.5176375E-4,	3.7647557E-4,3.0617628E-4,4.1257378E-4,3.9969292E-4,	0.0,0.0,5.354292E-4,6.093074E-4,	6.435384E-4,3.2109203E-4,	0.000540337	0.00037373	0.000286184	0.000482315	0.44877183,0.38995266,	0.8407719,0.599558,0.599558,0.77010894,	0.0,0.0,1.0370419,1.2961485,	0.599558,0.21059811,	0.419362	0.702499	0.583298	0.405078	230	16.1%,14.3%,	26.5%,20.4%,20.4%,24.8%,	0%,0%,30.9%,36.1%,	20.4%,8.3%,	26008.0,26008.0,	26008.0,26008.0,26008.0,26008.0,	0.0,0.0,26008.0,26008.0,	26008.0,26008.0,	5.7,5.7,	5.7,5.7,5.7,5.7,	0.0,0.0,5.7,5.7,	5.7,5.7,	3,3,	5,4,5,5,	0,0,6,7,	4,2,
Tb927.7.3030	0	0	0.0,0.0,	0.0,0.0,0.0,0.0,	0.0,0.0,2.878,4.759,	0.0,0.0,	0	0	1.90902	0	0	0	0	0	#DIV/0!		0.0,0.0,	0.0,0.0,0.0,0.0,	0.0,0.0,1.9926978E-4,3.2394988E-4,	0.0,0.0,	0	0	0.000130805	0	0.0,0.0,	0.0,0.0,0.0,0.0,	0.0,0.0,0.30918193,0.58854675,	0.0,0.0,	0	0	0.224432	0	309	0%,0%,	0%,0%,0%,0%,	0%,0%,11.7%,20.1%,	0%,0%,	0.0,0.0,	0.0,0.0,0.0,0.0,	0.0,0.0,35572.0,35572.0,	0.0,0.0,	0.0,0.0,	0.0,0.0,0.0,0.0,	0.0,0.0,9.7,9.7,	0.0,0.0,	0,0,	0,0,0,0,	0,0,3,5,	0,0,
Tb927.10.14570	0	0	24.75,22.06,	31.56,32.82,28.06,31.12,	20.53,15.24,12.47,19.99,	22.24,26.97,	23.4066	30.8911	17.0552	24.603	0.757713	1.3724	0.951372	1.81124	1.25558		9.036178E-4,8.2482793E-4,	0.0013024587,0.0012995437,0.0011630214,0.0013059604,	6.6448643E-4,4.782736E-4,3.7161872E-4,5.8554613E-4,	8.245897E-4,9.771395E-4,	0.000864223	0.00126775	0.000524981	0.000900865	0.6595869,0.7021586,	2.6643758,2.5237086,2.4119291,2.758374,	0.31825674,0.19674051,0.7139573,0.9678863,	0.7823788,0.9815271,	0.680873	2.5896	0.54921	0.881953	718	22.0%,23.1%,	56.4%,54.7%,53.3%,57.5%,	12.0%,7.8%,23.4%,29.4%,	25.1%,29.7%,	81139.0,81139.0,	81139.0,81139.0,81139.0,81139.0,	81139.0,81139.0,81139.0,81139.0,	81139.0,81139.0,	6.4,6.4,	6.4,6.4,6.4,6.4,	6.4,6.4,6.4,6.4,	6.4,6.4,	16,14,	54,53,44,51,	7,5,13,21,	16,19,
Tb927.9.11580	0	0	0.0,0.0,	2.922,3.096,5.103,3.662,	0.0,0.0,9.592,4.759,	0.0,0.0,	0	3.69558	3.58757	0	0	0	0	1.03011	#DIV/0!		0.0,0.0,	3.563349E-4,3.6224563E-4,6.2480307E-4,4.539722E-4,	0.0,0.0,8.446415E-4,4.1193626E-4,	0.0,0.0,	0	0.000449339	0.000314144	0	0.0,0.0,	1.0183663,0.7660378,1.2594359,1.133045,	0.0,0.0,0.9408858,0.47570658,	0.0,0.0,	0	1.04422	0.354148	0	243	0%,0%,	30.5%,24.7%,35.4%,32.9%,	0%,0%,28.8%,16.9%,	0%,0%,	0.0,0.0,	26408.0,26408.0,26408.0,26408.0,	0.0,0.0,26408.0,26408.0,	0.0,0.0,	0.0,0.0,	9.5,9.5,9.5,9.5,	0.0,0.0,9.5,9.5,	0.0,0.0,	0,0,	5,5,8,6,	0,0,10,5,	0,0,
Tb927.4.5280	0	0	0.0,0.0,	0.0,0.0,0.0,0.0,	0.0,0.0,2.878,1.903,	0.0,0.0,	0	0	1.19523	0	0	0	0	0	#DIV/0!		0.0,0.0,	0.0,0.0,0.0,0.0,	0.0,0.0,1.5393591E-4,1.001005E-4,	0.0,0.0,	0	0	6.35091e-05	0	0.0,0.0,	0.0,0.0,0.0,0.0,	0.0,0.0,0.19674051,0.18032062,	0.0,0.0,	0	0	0.0942653	0	400	0%,0%,	0%,0%,0%,0%,	0%,0%,7.8%,7.2%,	0%,0%,	0.0,0.0,	0.0,0.0,0.0,0.0,	0.0,0.0,46633.0,46633.0,	0.0,0.0,	0.0,0.0,	0.0,0.0,0.0,0.0,	0.0,0.0,9.5,9.5,	0.0,0.0,	0,0,	0,0,0,0,	0,0,3,2,	0,0,
Reverse_Tb927.11.2530	0	0	0.0,0.0,	0.0,1.238,0.0,0.0,	0.0,0.0,0.0,0.0,	0.0,0.0,	0	0.309578	0	0	0	0	0	#DIV/0!	#DIV/0!		0.0,0.0,	0.0,4.7135574E-5,0.0,0.0,	0.0,0.0,0.0,0.0,	0.0,0.0,	0	1.17839e-05	0	0	0.0,0.0,	0.0,0.13501084,0.0,0.0,	0.0,0.0,0.0,0.0,	0.0,0.0,	0	0.0337527	0	0	747	0%,0%,	0%,5.5%,0%,0%,	0%,0%,0%,0%,	0%,0%,	0.0,0.0,	0.0,84865.0,0.0,0.0,	0.0,0.0,0.0,0.0,	0.0,0.0,	0.0,0.0,	0.0,9.0,0.0,0.0,	0.0,0.0,0.0,0.0,	0.0,0.0,	0,0,	0,2,0,0,	0,0,0,0,	0,0,
Tb927.7.5340	0	0	35.58,31.52,	9.936,11.14,3.827,2.441,	0.0,0.0,0.0,0.0,	19.46,17.03,	33.5485	6.83715	0	18.2453	4.90679	100000	1.83875	#DIV/0!	0.374735		0.0018727842,0.0016988709,	5.911725E-4,6.363302E-4,2.2865534E-4,1.476777E-4,	0.0,0.0,0.0,0.0,	0.001040258,8.8977313E-4,	0.00178583	0.000400959	0	0.000965016	2.0199516,1.5822601,	1.5003455,1.6302679,0.48936105,0.18032062,	0.0,0.0,0.0,0.0,	1.0090928,0.8407719,	1.80111	0.950074	0	0.924932	498	48.0%,41.2%,	39.8%,42.0%,17.3%,7.2%,	0%,0%,0%,0%,	30.3%,26.5%,	56823.0,56823.0,	56823.0,56823.0,56823.0,56823.0,	0.0,0.0,0.0,0.0,	56823.0,56823.0,	5.6,5.6,	5.6,5.6,5.6,5.6,	0.0,0.0,0.0,0.0,	5.6,5.6,	23,20,	17,18,6,4,	0,0,0,0,	14,12,
Tb927.5.1540	0	0	0.0,0.0,	9.936,12.38,12.12,15.26,	0.0,0.0,0.0,3.807,	0.0,0.0,	0	12.4236	0.951716	0	0	0	0	13.0539	#DIV/0!		0.0,0.0,	4.005495E-4,4.7905135E-4,4.90598E-4,6.2536984E-4,	0.0,0.0,0.0,1.0895293E-4,	0.0,0.0,	0	0.000498892	2.72382e-05	0	0.0,0.0,	0.7741895,0.8365383,1.3173947,1.5061095,	0.0,0.0,0.0,0.23026884,	0.0,0.0,	0	1.10856	0.0575672	0	735	0%,0%,	24.9%,26.4%,36.5%,39.9%,	0%,0%,0%,9.0%,	0%,0%,	0.0,0.0,	82249.0,82249.0,82249.0,82249.0,	0.0,0.0,0.0,82249.0,	0.0,0.0,	0.0,0.0,	7.8,7.8,7.8,7.8,	0.0,0.0,0.0,7.8,	0.0,0.0,	0,0,	17,20,19,25,	0,0,0,4,	0,0,
Tb927.10.10890	0	0	41.76,42.55,	15.2,17.96,3.189,4.882,	79.19,85.32,18.22,17.13,	40.31,53.94,	42.1582	10.3057	49.9654	47.1212	4.09077	0.843747	0.894676	0.206256	0.218706		0.001555179,0.0016223736,	6.395806E-4,7.2521163E-4,1.3478973E-4,2.0893039E-4,	0.0026139882,0.0027315945,5.5393606E-4,5.118776E-4,	0.0015242904,0.0019931425,	0.00158878	0.000427128	0.00160285	0.00175872	0.9678863,0.92309177,	1.1928048,1.3120649,0.22743917,0.30316675,	0.9054607,0.9408858,0.80301774,0.8365383,	1.1134889,1.3878112,	0.945489	0.758869	0.871476	1.25065	704	29.4%,28.4%,	34.1%,36.4%,8.9%,11.5%,	28.0%,28.8%,25.6%,26.4%,	32.5%,37.8%,	80763.0,80763.0,	80763.0,80763.0,80763.0,80763.0,	80763.0,80763.0,80763.0,80763.0,	80763.0,80763.0,	5.2,5.2,	5.2,5.2,5.2,5.2,	5.2,5.2,5.2,5.2,	5.2,5.2,	27,27,	26,29,5,8,	27,28,19,18,	29,38,
Tb927.1.1620	0	0	0.0,0.0,	0.0,0.0,6.378,6.103,	0.0,0.0,17.27,22.84,	0.0,0.0,	0	3.12026	10.0266	0	0	0	0	0.311199	#DIV/0!		0.0,0.0,	0.0,0.0,2.5681182E-4,2.4879395E-4,	0.0,0.0,4.9992715E-4,6.501792E-4,	0.0,0.0,	0	0.000126401	0.000287527	0	0.0,0.0,	0.0,0.0,0.5310875,0.5381547,	0.0,0.0,0.7864876,1.0137241,	0.0,0.0,	0	0.267311	0.450053	0	739	0%,0%,	0%,0%,18.5%,18.7%,	0%,0%,25.2%,30.4%,	0%,0%,	0.0,0.0,	0.0,0.0,81818.0,81818.0,	0.0,0.0,81818.0,81818.0,	0.0,0.0,	0.0,0.0,	0.0,0.0,8.2,8.2,	0.0,0.0,8.2,8.2,	0.0,0.0,	0,0,	0,0,10,10,	0,0,18,24,	0,0,
Tb927.7.3090	0	0	0.0,0.0,	0.0,0.0,1.276,1.221,	0.0,0.0,0.0,0.0,	0.0,0.0,	0	0.624051	0	0	0	0	0	#DIV/0!	#DIV/0!		0.0,0.0,	0.0,0.0,3.6922946E-5,3.5770183E-5,	0.0,0.0,0.0,0.0,	0.0,0.0,	0	1.81733e-05	0	0	0.0,0.0,	0.0,0.0,0.09144032,0.09144032,	0.0,0.0,0.0,0.0,	0.0,0.0,	0	0.0457202	0	0	1028	0%,0%,	0%,0%,3.8%,3.8%,	0%,0%,0%,0%,	0%,0%,	0.0,0.0,	0.0,0.0,111961.0,111961.0,	0.0,0.0,0.0,0.0,	0.0,0.0,	0.0,0.0,	0.0,0.0,6.4,6.4,	0.0,0.0,0.0,0.0,	0.0,0.0,	0,0,	0,0,2,2,	0,0,0,0,	0,0,
Tb11.v5.0458	0	0	0.0,0.0,	0.0,0.0,1.276,0.0,	0.0,0.0,1.918,3.807,	0.0,0.0,	0	0.31891	1.4313	0	0	0	0	0.222812	#DIV/0!		0.0,0.0,	0.0,0.0,1.8161142E-4,0.0,	0.0,0.0,0.0,0.0,	0.0,0.0,	0	4.54029e-05	0	0	0.0,0.0,	0.0,0.0,0.58854675,0.0,	0.0,0.0,0.0,0.0,	0.0,0.0,	0	0.147137	0	0	209	0%,0%,	0%,0%,20.1%,0%,	0%,0%,0%,0%,	0%,0%,	0.0,0.0,	0.0,0.0,22950.0,0.0,	0.0,0.0,0.0,0.0,	0.0,0.0,	0.0,0.0,	0.0,0.0,6.4,0.0,	0.0,0.0,0.0,0.0,	0.0,0.0,	0,0,	0,0,2,0,	0,0,2,4,	0,0,
Tb927.9.3870	0	0	6.187,7.88,	15.78,13.0,15.95,12.82,	0.0,0.0,0.0,0.0,	2.78,4.258,	7.03368	14.386	0	3.51893	0.488925	100000	1.99881	#DIV/0!	4.08818		2.303969E-4,3.0043957E-4,	6.641799E-4,5.2515324E-4,6.739486E-4,5.4844224E-4,	0.0,0.0,0.0,0.0,	1.0512348E-4,1.5735335E-4,	0.000265418	0.000602931	0	0.000131238	0.15877736,0.17760599,	1.6791685,0.9678863,1.3496327,1.2080047,	0.0,0.0,0.0,0.0,	0.09144032,0.10917485,	0.168192	1.30117	0	0.100308	704	6.4%,7.1%,	42.8%,29.4%,37.1%,34.4%,	0%,0%,0%,0%,	3.8%,4.5%,	79858.0,79858.0,	79858.0,79858.0,79858.0,79858.0,	0.0,0.0,0.0,0.0,	79858.0,79858.0,	6.2,6.2,	6.2,6.2,6.2,6.2,	0.0,0.0,0.0,0.0,	6.2,6.2,	4,5,	27,21,25,21,	0,0,0,0,	2,3,
Tb927.11.15910	0	0	0.0,0.0,	0.0,1.238,1.913,1.831,	5.866,0.0,0.0,0.0,	0.0,0.0,	0	1.24566	1.46643	0	0	0	0	0.849445	#DIV/0!		0.0,0.0,	0.0,1.7782967E-4,2.8755143E-4,2.7857386E-4,	6.884578E-4,0.0,0.0,0.0,	0.0,0.0,	0	0.000185989	0.000172114	0	0.0,0.0,	0.0,0.62929606,0.89670587,1.2594359,	0.27643883,0.0,0.0,0.0,	0.0,0.0,	0	0.696359	0.0691097	0	198	0%,0%,	0%,21.2%,27.8%,35.4%,	10.6%,0%,0%,0%,	0%,0%,	0.0,0.0,	0.0,22048.0,22048.0,22048.0,	22048.0,0.0,0.0,0.0,	0.0,0.0,	0.0,0.0,	0.0,6.1,6.1,6.1,	6.1,0.0,0.0,0.0,	0.0,0.0,	0,0,	0,2,3,3,	2,0,0,0,	0,0,
Tb927.9.14000	0	0	0.0,0.0,	1.169,0.0,0.0,0.0,	0.0,0.0,2.878,3.807,	0.0,2.839,	0	0.292228	1.67109	1.41938	0	0	0	0.174872	0.205884		0.0,0.0,	1.5815411E-4,0.0,0.0,0.0,	0.0,0.0,2.8116145E-4,3.6566393E-4,	0.0,3.3721994E-4,	0	3.95385e-05	0.000161706	0.00016861	0.0,0.0,	0.3273945,0.0,0.0,0.0,	0.0,0.0,0.3273945,0.6904409,	0.0,0.3273945,	0	0.0818486	0.254459	0.163697	219	0%,0%,	12.3%,0%,0%,0%,	0%,0%,12.3%,22.8%,	0%,12.3%,	0.0,0.0,	24017.0,0.0,0.0,0.0,	0.0,0.0,24017.0,24017.0,	0.0,24017.0,	0.0,0.0,	10.0,0.0,0.0,0.0,	0.0,0.0,10.0,10.0,	0.0,10.0,	0,0,	2,0,0,0,	0,0,3,4,	0,2,
Tb927.5.3630	0	0	3.094,4.728,	2.338,0.0,1.276,0.0,	5.866,6.094,4.796,6.662,	6.949,2.839,	3.91085	0.903365	5.85446	4.89403	4.3292	0.668013	0.799106	0.154304	0.184585		1.9732288E-4,3.087729E-4,	1.685438E-4,0.0,9.235228E-5,0.0,	3.316658E-4,3.3420968E-4,2.496933E-4,3.4097495E-4,	4.501638E-4,1.7968654E-4,	0.000253048	6.5224e-05	0.000314136	0.000314925	0.16412604,0.25025904,	0.5205476,0.0,0.16412604,0.0,	0.16412604,0.16412604,0.61064565,0.7619761,	0.39315677,0.16412604,	0.207193	0.171168	0.425218	0.278641	411	6.6%,9.7%,	18.2%,0%,6.6%,0%,	6.6%,6.6%,20.7%,24.6%,	14.4%,6.6%,	44693.0,44693.0,	44693.0,0.0,44693.0,0.0,	44693.0,44693.0,44693.0,44693.0,	44693.0,44693.0,	5.4,5.4,	5.4,0.0,5.4,0.0,	5.4,5.4,5.4,5.4,	5.4,5.4,	2,3,	4,0,2,0,	2,2,5,7,	5,2,
Tb927.6.2710	0	0	0.0,0.0,	0.0,0.0,2.551,1.831,	0.0,0.0,15.35,17.13,	0.0,0.0,	0	1.09553	8.1194	0	0	0	0	0.134928	#DIV/0!		0.0,0.0,	0.0,0.0,9.975502E-5,7.248045E-5,	0.0,0.0,4.3153297E-4,4.7353722E-4,	0.0,0.0,	0	4.30589e-05	0.000226268	0	0.0,0.0,	0.0,0.0,0.16680968,0.13501084,	0.0,0.0,0.8238957,0.80301774,	0.0,0.0,	0	0.0754551	0.406728	0	761	0%,0%,	0%,0%,6.7%,5.5%,	0%,0%,26.1%,25.6%,	0%,0%,	0.0,0.0,	0.0,0.0,85617.0,85617.0,	0.0,0.0,85617.0,85617.0,	0.0,0.0,	0.0,0.0,	0.0,0.0,8.0,8.0,	0.0,0.0,8.0,8.0,	0.0,0.0,	0,0,	0,0,4,3,	0,0,16,18,	0,0,
Tb927.4.4700	0	0	27.84,31.52,	21.04,26.0,22.32,23.19,	58.66,54.85,31.65,27.6,	36.14,34.07,	29.6815	23.1398	43.1894	35.1007	1.2827	0.68724	0.845609	0.535775	0.659241		0.002713373,0.0031451217,	0.002317634,0.0027487576,0.002469308,0.002597261,	0.005067459,0.0045956937,0.0025179107,0.0021583007,	0.0035765427,0.003294476,	0.00292925	0.00253324	0.00358484	0.00343551	2.8370724,3.0364542,	3.2169652,4.495409,3.549881,3.5919795,	2.8018937,2.459394,3.8752851,3.549881,	3.549881,2.8994195,	2.93676	3.71356	3.17161	3.22465	269	58.4%,60.6%,	62.5%,74.0%,65.8%,66.2%,	58.0%,53.9%,68.8%,65.8%,	65.8%,59.1%,	30772.0,30772.0,	30772.0,30772.0,30772.0,30772.0,	30772.0,30772.0,30772.0,30772.0,	30772.0,30772.0,	8.9,8.9,	8.9,8.9,8.9,8.9,	8.9,8.9,8.9,8.9,	8.9,8.9,	18,20,	36,42,35,38,	20,18,33,29,	26,24,
Tb927.8.5110	0	0	0.0,0.0,	9.351,8.049,9.567,12.82,	0.0,0.0,0.0,0.0,	0.0,0.0,	0	9.94588	0	0	0	0	0	#DIV/0!	#DIV/0!		0.0,0.0,	2.3323738E-4,1.926488E-4,2.3962618E-4,3.250028E-4,	0.0,0.0,0.0,0.0,	0.0,0.0,	0	0.000247629	0	0	0.0,0.0,	0.50660706,0.3708818,0.47570658,0.633052,	0.0,0.0,0.0,0.0,	0.0,0.0,	0	0.496562	0	0	1188	0%,0%,	17.8%,13.7%,16.9%,21.3%,	0%,0%,0%,0%,	0%,0%,	0.0,0.0,	127077.0,127077.0,127077.0,127077.0,	0.0,0.0,0.0,0.0,	0.0,0.0,	0.0,0.0,	8.0,8.0,8.0,8.0,	0.0,0.0,0.0,0.0,	0.0,0.0,	0,0,	16,13,15,21,	0,0,0,0,	0,0,
Tb927.4.5300	0	0	0.0,0.0,	0.0,0.0,0.0,0.0,	0.0,0.0,2.878,1.903,	0.0,0.0,	0	0	1.19523	0	0	0	0	0	#DIV/0!		0.0,0.0,	0.0,0.0,0.0,0.0,	0.0,0.0,1.8325704E-4,1.1916727E-4,	0.0,0.0,	0	0	7.56061e-05	0	0.0,0.0,	0.0,0.0,0.0,0.0,	0.0,0.0,0.23594749,0.21898961,	0.0,0.0,	0	0	0.113734	0	336	0%,0%,	0%,0%,0%,0%,	0%,0%,9.2%,8.6%,	0%,0%,	0.0,0.0,	0.0,0.0,0.0,0.0,	0.0,0.0,39323.0,39323.0,	0.0,0.0,	0.0,0.0,	0.0,0.0,0.0,0.0,	0.0,0.0,9.6,9.6,	0.0,0.0,	0,0,	0,0,0,0,	0,0,3,2,	0,0,
Reverse_Tb927.7.360	0	0	0.0,0.0,	0.0,1.857,0.0,0.0,	0.0,0.0,0.0,0.0,	0.0,0.0,	0	0.464367	0	0	0	0	0	#DIV/0!	#DIV/0!		0.0,0.0,	0.0,1.3826023E-4,0.0,0.0,	0.0,0.0,0.0,0.0,	0.0,0.0,	0	3.45651e-05	0	0	0.0,0.0,	0.0,0.1614486,0.0,0.0,	0.0,0.0,0.0,0.0,	0.0,0.0,	0	0.0403621	0	0	382	0%,0%,	0%,6.5%,0%,0%,	0%,0%,0%,0%,	0%,0%,	0.0,0.0,	0.0,41180.0,0.0,0.0,	0.0,0.0,0.0,0.0,	0.0,0.0,	0.0,0.0,	0.0,4.6,0.0,0.0,	0.0,0.0,0.0,0.0,	0.0,0.0,	0,0,	0,3,0,0,	0,0,0,0,	0,0,
Tb927.7.3880	0	0	3.094,0.0,	5.26,7.43,7.016,9.765,	0.0,6.094,5.755,12.37,	4.17,0.0,	1.54678	7.36763	6.05539	2.08479	0.209943	0.255439	0.741937	1.21671	3.53399		1.0450992E-4,0.0,	2.0085165E-4,2.722444E-4,2.690236E-4,3.7909017E-4,	0.0,1.7701053E-4,1.5869681E-4,3.3538826E-4,	1.4305463E-4,0.0,	5.2255e-05	0.000280302	0.000167774	7.15273e-05	0.10407865,0.0,	0.42232883,0.40928876,0.5275661,0.914256,	0.0,0.071519256,0.25025904,0.5381547,	0.07398939,0.0,	0.0520393	0.56836	0.214983	0.0369947	776	4.3%,0%,	15.3%,14.9%,18.4%,28.2%,	0%,3.0%,9.7%,18.7%,	3.1%,0%,	87073.0,0.0,	87073.0,87073.0,87073.0,87073.0,	0.0,87073.0,87073.0,87073.0,	87073.0,0.0,	5.3,0.0,	5.3,5.3,5.3,5.3,	0.0,5.3,5.3,5.3,	5.3,0.0,	2,0,	9,12,11,16,	0,2,6,13,	3,0,
Tb927.10.10880	0	0	0.0,0.0,	2.922,2.477,0.0,0.0,	0.0,0.0,0.0,0.0,	0.0,0.0,	0	1.34972	0	0	0	0	0	#DIV/0!	#DIV/0!		0.0,0.0,	1.2659267E-4,1.0295402E-4,0.0,0.0,	0.0,0.0,0.0,0.0,	0.0,0.0,	0	5.73867e-05	0	0	0.0,0.0,	0.42560756,0.23310483,0.0,0.0,	0.0,0.0,0.0,0.0,	0.0,0.0,	0	0.164678	0	0	684	0%,0%,	15.4%,9.1%,0%,0%,	0%,0%,0%,0%,	0%,0%,	0.0,0.0,	77698.0,77698.0,0.0,0.0,	0.0,0.0,0.0,0.0,	0.0,0.0,	0.0,0.0,	6.9,6.9,0.0,0.0,	0.0,0.0,0.0,0.0,	0.0,0.0,	0,0,	5,4,0,0,	0,0,0,0,	0,0,
Reverse_Tb927.10.15700	0	0	0.0,0.0,	1.753,0.0,0.0,0.0,	0.0,0.0,0.0,0.0,	0.0,0.0,	0	0.438341	0	0	0	0	0	#DIV/0!	#DIV/0!		0.0,0.0,	1.5050297E-5,0.0,0.0,0.0,	0.0,0.0,0.0,0.0,	0.0,0.0,	0	3.76257e-06	0	0	0.0,0.0,	0.028016329,0.0,0.0,0.0,	0.0,0.0,0.0,0.0,	0.0,0.0,	0	0.00700408	0	0	3452	0%,0%,	1.2%,0%,0%,0%,	0%,0%,0%,0%,	0%,0%,	0.0,0.0,	377240.0,0.0,0.0,0.0,	0.0,0.0,0.0,0.0,	0.0,0.0,	0.0,0.0,	6.1,0.0,0.0,0.0,	0.0,0.0,0.0,0.0,	0.0,0.0,	0,0,	3,0,0,0,	0,0,0,0,	0,0,
Tb11.v5.0442	0	0	0.0,0.0,	0.0,1.238,0.0,0.0,	0.0,0.0,1.918,0.0,	2.78,0.0,	0	0.309578	0.479585	1.38986	0	0	0	0.645513	0.22274		0.0,0.0,	0.0,8.9822126E-5,0.0,0.0,	0.0,0.0,1.047183E-4,0.0,	1.8879317E-4,0.0,	0	2.24555e-05	2.61796e-05	9.43966e-05	0.0,0.0,	0.0,0.15080035,0.0,0.0,	0.0,0.0,0.11173177,0.0,	0.11173177,0.0,	0	0.0377001	0.0279329	0.0558659	392	0%,0%,	0%,6.1%,0%,0%,	0%,0%,4.6%,0%,	4.6%,0%,	0.0,0.0,	0.0,45795.0,0.0,0.0,	0.0,0.0,45795.0,0.0,	45795.0,0.0,	0.0,0.0,	0.0,6.4,0.0,0.0,	0.0,0.0,6.4,0.0,	6.4,0.0,	0,0,	0,2,0,0,	0,0,2,0,	2,0,
Tb927.5.1730	0	0	13.92,15.76,	11.69,12.38,13.39,12.21,	20.53,27.42,13.43,15.23,	9.729,14.19,	14.8408	12.418	19.1525	11.9614	1.1951	0.774874	1.24072	0.648377	1.03817		0.00221181,0.0025637508,	0.0020991366,0.0021339562,0.002415432,0.002228591,	0.0028915228,0.0037461866,0.0017414971,0.0019413431,	0.0015698439,0.0022379144,	0.00238778	0.00221928	0.00258014	0.00190388	1.0941124,1.3120649,	4.046613,3.581419,3.325138,3.325138,	0.77010894,0.9815271,2.9264498,3.3853064,	1.0653801,1.8510184,	1.20309	3.56958	2.01585	1.4582	165	32.1%,36.4%,	70.3%,66.1%,63.6%,63.6%,	24.8%,29.7%,59.4%,64.2%,	31.5%,45.5%,	19342.0,19342.0,	19342.0,19342.0,19342.0,19342.0,	19342.0,19342.0,19342.0,19342.0,	19342.0,19342.0,	8.3,8.3,	8.3,8.3,8.3,8.3,	8.3,8.3,8.3,8.3,	8.3,8.3,	9,10,	20,20,21,20,	7,9,14,16,	7,10,
Reverse_Tb927.10.14410	0	0	0.0,3.152,	0.0,0.0,0.0,0.0,	0.0,0.0,0.0,0.0,	0.0,0.0,	1.57604	0	0	0	100000	100000	100000	#DIV/0!	#DIV/0!		0.0,6.5533524E-5,	0.0,0.0,0.0,0.0,	0.0,0.0,0.0,0.0,	0.0,0.0,	3.27668e-05	0	0	0	0.0,0.049542427,	0.0,0.0,0.0,0.0,	0.0,0.0,0.0,0.0,	0.0,0.0,	0.0247712	0	0	0	1291	0%,2.1%,	0%,0%,0%,0%,	0%,0%,0%,0%,	0%,0%,	0.0,142210.0,	0.0,0.0,0.0,0.0,	0.0,0.0,0.0,0.0,	0.0,0.0,	0.0,7.5,	0.0,0.0,0.0,0.0,	0.0,0.0,0.0,0.0,	0.0,0.0,	0,2,	0,0,0,0,	0,0,0,0,	0,0,
Tb11.v5.0448	0	0	0.0,0.0,	1.169,0.0,0.0,0.0,	0.0,0.0,0.0,0.0,	0.0,0.0,	0	0.292228	0	0	0	0	0	#DIV/0!	#DIV/0!		0.0,0.0,	3.009188E-5,0.0,0.0,0.0,	0.0,0.0,0.0,0.0,	0.0,0.0,	0	7.52297e-06	0	0	0.0,0.0,	0.083926916,0.0,0.0,0.0,	0.0,0.0,0.0,0.0,	0.0,0.0,	0	0.0209817	0	0	1151	0%,0%,	3.5%,0%,0%,0%,	0%,0%,0%,0%,	0%,0%,	0.0,0.0,	128307.0,0.0,0.0,0.0,	0.0,0.0,0.0,0.0,	0.0,0.0,	0.0,0.0,	7.5,0.0,0.0,0.0,	0.0,0.0,0.0,0.0,	0.0,0.0,	0,0,	2,0,0,0,	0,0,0,0,	0,0,
Tb927.8.5100	0	0	0.0,0.0,	1.169,1.238,9.567,11.6,	0.0,0.0,12.47,17.13,	0.0,0.0,	0	5.89247	7.40002	0	0	0	0	0.796278	#DIV/0!		0.0,0.0,	1.2026303E-5,1.222579E-5,9.8845805E-5,1.2129569E-4,	0.0,0.0,9.264662E-5,1.2512563E-4,	0.0,0.0,	0	6.10984e-05	5.44431e-05	0	0.0,0.0,	0.023293018,0.037528396,0.17489755,0.19124198,	0.0,0.0,0.17760599,0.18850219,	0.0,0.0,	0	0.10674	0.091527	0	2880	0%,0%,	1.0%,1.6%,7.0%,7.6%,	0%,0%,7.1%,7.5%,	0%,0%,	0.0,0.0,	313776.0,313776.0,313776.0,313776.0,	0.0,0.0,313776.0,313776.0,	0.0,0.0,	0.0,0.0,	7.4,7.4,7.4,7.4,	0.0,0.0,7.4,7.4,	0.0,0.0,	0,0,	2,2,15,19,	0,0,13,18,	0,0,
Tb08.27P2.380	0	0	0.0,0.0,	0.0,1.238,0.0,0.0,	0.0,0.0,0.0,0.0,	0.0,0.0,	0	0.309578	0	0	0	0	0	#DIV/0!	#DIV/0!		0.0,0.0,	0.0,6.850248E-5,0.0,0.0,	0.0,0.0,0.0,0.0,	0.0,0.0,	0	1.71256e-05	0	0	0.0,0.0,	0.0,0.32129562,0.0,0.0,	0.0,0.0,0.0,0.0,	0.0,0.0,	0	0.0803239	0	0	514	0%,0%,	0%,12.1%,0%,0%,	0%,0%,0%,0%,	0%,0%,	0.0,0.0,	0.0,56872.0,0.0,0.0,	0.0,0.0,0.0,0.0,	0.0,0.0,	0.0,0.0,	0.0,9.4,0.0,0.0,	0.0,0.0,0.0,0.0,	0.0,0.0,	0,0,	0,2,0,0,	0,0,0,0,	0,0,
Tb927.5.3640	0	0	0.0,0.0,	0.0,0.0,0.0,0.0,	0.0,0.0,1.918,2.855,	0.0,0.0,	0	0	1.19337	0	0	0	0	0	#DIV/0!		0.0,0.0,	0.0,0.0,0.0,0.0,	0.0,0.0,1.5203546E-4,2.2244557E-4,	0.0,0.0,	0	0	9.36203e-05	0	0.0,0.0,	0.0,0.0,0.0,0.0,	0.0,0.0,0.27938128,0.32434154,	0.0,0.0,	0	0	0.150931	0	270	0%,0%,	0%,0%,0%,0%,	0%,0%,10.7%,12.2%,	0%,0%,	0.0,0.0,	0.0,0.0,0.0,0.0,	0.0,0.0,30640.0,30640.0,	0.0,0.0,	0.0,0.0,	0.0,0.0,0.0,0.0,	0.0,0.0,9.1,9.1,	0.0,0.0,	0,0,	0,0,0,0,	0,0,2,3,	0,0,
Tb927.7.650	0	0	0.0,0.0,	4.091,3.715,8.929,10.99,	0.0,0.0,18.22,16.18,	0.0,0.0,	0	6.93017	8.60085	0	0	0	0	0.805755	#DIV/0!		0.0,0.0,	1.2319628E-4,1.07348395E-4,2.700178E-4,3.3632695E-4,	0.0,0.0,3.9631195E-4,3.4587574E-4,	0.0,0.0,	0	0.000209222	0.000185547	0	0.0,0.0,	0.27350307,0.1614486,0.55955243,0.72186863,	0.0,0.0,0.69433784,0.7021586,	0.0,0.0,	0	0.429093	0.349124	0	984	0%,0%,	10.5%,6.5%,19.3%,23.6%,	0%,0%,22.9%,23.1%,	0%,0%,	0.0,0.0,	105931.0,105931.0,105931.0,105931.0,	0.0,0.0,105931.0,105931.0,	0.0,0.0,	0.0,0.0,	4.9,4.9,4.9,4.9,	0.0,0.0,4.9,4.9,	0.0,0.0,	0,0,	7,6,14,18,	0,0,19,17,	0,0,
Tb927.11.15900	0	0	10.83,7.88,	4.091,4.953,0.0,0.0,	14.66,18.28,4.796,4.759,	9.729,11.36,	9.35386	2.26111	10.6254	10.542	4.13685	0.880333	0.887292	0.212803	0.214485		0.0021342027,0.0015902965,	9.114672E-4,0.0010589557,0.0,0.0,	0.0025623052,0.0030983498,7.716085E-4,7.5263536E-4,	0.0019475507,0.002221088,	0.00186225	0.000492606	0.00179622	0.00208432	1.2542391,0.80301774,	1.032357,1.6363313,0.0,0.0,	1.2181964,0.9633602,0.9633602,1.2181964,	1.2542391,1.5941794,	1.02863	0.667172	1.09078	1.42421	133	35.3%,25.6%,	30.8%,42.1%,0%,0%,	34.6%,29.3%,29.3%,34.6%,	35.3%,41.4%,	15581.0,15581.0,	15581.0,15581.0,0.0,0.0,	15581.0,15581.0,15581.0,15581.0,	15581.0,15581.0,	11.8,11.8,	11.8,11.8,0.0,0.0,	11.8,11.8,11.8,11.8,	11.8,11.8,	7,5,	7,8,0,0,	5,6,5,5,	7,8,
Tb927.6.2720	0	0	12.37,7.88,	4.676,5.572,5.103,5.493,	14.66,15.24,13.43,12.37,	5.559,11.36,	10.1272	5.21079	13.9251	8.45724	1.94352	0.727263	1.19747	0.3742	0.616133		9.036178E-4,5.891628E-4,	3.8591368E-4,4.413544E-4,4.2291684E-4,4.6092717E-4,	9.4926637E-4,9.565472E-4,8.004095E-4,7.2496186E-4,	4.1229484E-4,8.228543E-4,	0.00074639	0.000427778	0.000857796	0.000617575	0.68267405,0.4321879,	0.6368165,0.86208713,0.73780084,0.50660706,	0.38675582,0.48936105,1.3014419,1.1577444,	0.27643883,0.7021586,	0.557431	0.685828	0.833826	0.489299	359	22.6%,15.6%,	21.4%,27.0%,24.0%,17.8%,	14.2%,17.3%,36.2%,33.4%,	10.6%,23.1%,	41658.0,41658.0,	41658.0,41658.0,41658.0,41658.0,	41658.0,41658.0,41658.0,41658.0,	41658.0,41658.0,	5.5,5.5,	5.5,5.5,5.5,5.5,	5.5,5.5,5.5,5.5,	5.5,5.5,	8,5,	8,9,8,9,	5,5,14,13,	4,8,
Reverse_Tb927.10.4170	0	0	0.0,0.0,	1.169,0.0,0.0,0.0,	0.0,0.0,0.0,0.0,	0.0,0.0,	0	0.292228	0	0	0	0	0	#DIV/0!	#DIV/0!		0.0,0.0,	1.3641494E-5,0.0,0.0,0.0,	0.0,0.0,0.0,0.0,	0.0,0.0,	0	3.41037e-06	0	0	0.0,0.0,	0.035142183,0.0,0.0,0.0,	0.0,0.0,0.0,0.0,	0.0,0.0,	0	0.00878555	0	0	2539	0%,0%,	1.5%,0%,0%,0%,	0%,0%,0%,0%,	0%,0%,	0.0,0.0,	291822.0,0.0,0.0,0.0,	0.0,0.0,0.0,0.0,	0.0,0.0,	0.0,0.0,	6.5,0.0,0.0,0.0,	0.0,0.0,0.0,0.0,	0.0,0.0,	0,0,	2,0,0,0,	0,0,0,0,	0,0,
Tb927.11.11680	0	0	10.83,11.03,	1.169,1.857,3.827,1.831,	23.46,21.33,10.55,9.517,	13.9,12.77,	10.9299	2.17104	16.2152	13.3365	5.03441	0.674053	0.819547	0.133889	0.162789		7.4111996E-4,7.7314157E-4,	9.0432775E-5,1.3789925E-4,2.9731164E-4,1.4401467E-4,	0.0014236517,0.0012552496,5.8948476E-4,5.22718E-4,	9.661478E-4,8.6770306E-4,	0.000757131	0.000167415	0.000947776	0.000916925	0.5310875,0.62554884,	0.14815366,0.21898961,0.552387,0.21898961,	0.7498466,0.43548942,0.8450154,0.8450154,	0.8450154,0.5417005,	0.578318	0.28463	0.718842	0.693358	383	18.5%,21.1%,	6.0%,8.6%,19.1%,8.6%,	24.3%,15.7%,26.6%,26.6%,	26.6%,18.8%,	41143.0,41143.0,	41143.0,41143.0,41143.0,41143.0,	41143.0,41143.0,41143.0,41143.0,	41143.0,41143.0,	8.1,8.1,	8.1,8.1,8.1,8.1,	8.1,8.1,8.1,8.1,	8.1,8.1,	7,7,	2,3,6,3,	8,7,11,10,	10,9,
Tb927.11.3030	0	0	3.094,0.0,	2.922,3.096,1.276,1.221,	0.0,0.0,3.837,6.662,	5.559,4.258,	1.54678	2.12857	2.62467	4.90879	0.726679	0.589325	0.315105	0.810983	0.433623		2.2780815E-4,0.0,	2.432286E-4,2.4726317E-4,1.06620195E-4,1.0329142E-4,	0.0,0.0,2.306156E-4,3.936537E-4,	4.1576926E-4,3.1117065E-4,	0.000113904	0.000175101	0.000156067	0.00036347	0.14551294,0.0,	0.47570658,0.47570658,0.15345323,0.18304157,	0.0,0.0,0.52405274,0.8365383,	0.29419577,0.19949937,	0.0727565	0.321977	0.340148	0.246848	356	5.9%,0%,	16.9%,16.9%,6.2%,7.3%,	0%,0%,18.3%,26.4%,	11.2%,7.9%,	39403.0,0.0,	39403.0,39403.0,39403.0,39403.0,	0.0,0.0,39403.0,39403.0,	39403.0,39403.0,	7.3,0.0,	7.3,7.3,7.3,7.3,	0.0,0.0,7.3,7.3,	7.3,7.3,	2,0,	5,5,2,2,	0,0,4,7,	4,3,
Tb11.v5.0435	0	0	15.47,12.61,	9.936,7.43,0.0,1.221,	23.46,33.52,2.878,2.855,	15.29,12.77,	14.0381	4.64654	15.6785	14.0314	3.02119	0.895375	1.00047	0.296365	0.331152		6.735855E-4,5.621513E-4,	4.89043E-4,3.5093297E-4,0.0,6.108263E-5,	9.0574514E-4,0.0012549518,1.02283E-4,9.9767945E-5,	6.7614304E-4,5.5204367E-4,	0.000617868	0.000225265	0.000590687	0.000614093	0.6368165,0.3520726,	1.1086283,0.7538805,0.0,0.13762724,	0.38995266,0.54525447,0.1694994,0.1614486,	0.69433784,0.3489629,	0.494445	0.500034	0.316539	0.52165	602	21.4%,13.1%,	32.4%,24.4%,0%,5.6%,	14.3%,18.9%,6.8%,6.5%,	22.9%,13.0%,	66675.0,66675.0,	66675.0,66675.0,0.0,66675.0,	66675.0,66675.0,66675.0,66675.0,	66675.0,66675.0,	8.1,8.1,	8.1,8.1,0.0,8.1,	8.1,8.1,8.1,8.1,	8.1,8.1,	10,8,	17,12,0,2,	8,11,3,3,	11,9,
Tb11.v5.0434	0	0	6.187,3.152,	3.507,4.953,12.76,13.43,	0.0,0.0,12.47,18.08,	6.949,5.678,	4.66961	8.66065	7.63795	6.31341	0.539176	0.61137	0.739634	1.1339	1.37179		1.481273E-4,7.726372E-5,	9.489247E-5,1.28622E-4,3.4663733E-4,3.6939656E-4,	0.0,0.0,2.4367328E-4,3.4738073E-4,	1.6896558E-4,1.3488799E-4,	0.000112696	0.000234887	0.000147764	0.000151927	0.101539254,0.04712856,	0.18576872,0.25892544,0.7139573,0.7823788,	0.0,0.0,0.4689263,0.67494285,	0.14815366,0.11429453,	0.0743339	0.485258	0.285967	0.131224	1095	4.2%,2.0%,	7.4%,10.0%,23.4%,25.1%,	0%,0%,16.7%,22.4%,	6.0%,4.7%,	123564.0,123564.0,	123564.0,123564.0,123564.0,123564.0,	0.0,0.0,123564.0,123564.0,	123564.0,123564.0,	9.1,9.1,	9.1,9.1,9.1,9.1,	0.0,0.0,9.1,9.1,	9.1,9.1,	4,2,	6,8,20,22,	0,0,13,19,	5,4,
Reverse_Tb927.10.15730	0	0	0.0,0.0,	1.169,0.0,0.0,0.0,	0.0,0.0,0.0,0.0,	0.0,0.0,	0	0.292228	0	0	0	0	0	#DIV/0!	#DIV/0!		0.0,0.0,	1.00103325E-5,0.0,0.0,0.0,	0.0,0.0,0.0,0.0,	0.0,0.0,	0	2.50258e-06	0	0	0.0,0.0,	0.02093947,0.0,0.0,0.0,	0.0,0.0,0.0,0.0,	0.0,0.0,	0	0.00523487	0	0	3460	0%,0%,	0.9%,0%,0%,0%,	0%,0%,0%,0%,	0%,0%,	0.0,0.0,	383415.0,0.0,0.0,0.0,	0.0,0.0,0.0,0.0,	0.0,0.0,	0.0,0.0,	7.2,0.0,0.0,0.0,	0.0,0.0,0.0,0.0,	0.0,0.0,	0,0,	2,0,0,0,	0,0,0,0,	0,0,
Tb927.5.3610	0	0	0.0,0.0,	0.0,0.0,0.0,0.0,	0.0,0.0,0.0,1.903,	0.0,0.0,	0	0	0.475858	0	0	0	0	0	#DIV/0!		0.0,0.0,	0.0,0.0,0.0,0.0,	0.0,0.0,0.0,3.552813E-5,	0.0,0.0,	0	0	8.88203e-06	0	0.0,0.0,	0.0,0.0,0.0,0.0,	0.0,0.0,0.0,0.04231739,	0.0,0.0,	0	0	0.0105793	0	1127	0%,0%,	0%,0%,0%,0%,	0%,0%,0%,1.8%,	0%,0%,	0.0,0.0,	0.0,0.0,0.0,0.0,	0.0,0.0,0.0,125404.0,	0.0,0.0,	0.0,0.0,	0.0,0.0,0.0,0.0,	0.0,0.0,0.0,6.0,	0.0,0.0,	0,0,	0,0,0,0,	0,0,0,2,	0,0,
Tb11.v5.0433	0	0	4.64,3.152,	1.169,0.0,0.0,0.0,	8.799,9.141,0.0,0.0,	6.949,4.258,	3.89622	0.292228	4.48499	5.60372	13.3328	0.868725	0.695292	0.0651568	0.0521488		0.0,1.9360131E-4,	0.0,0.0,0.0,0.0,	4.6789926E-4,0.0,0.0,0.0,	4.2338058E-4,2.5349372E-4,	9.68007e-05	0	0.000116975	0.000338437	0.0,0.16412604,	0.0,0.0,0.0,0.0,	0.13501084,0.0,0.0,0.0,	0.30918193,0.13501084,	0.082063	0	0.0337527	0.222096	437	0%,6.6%,	0%,0%,0%,0%,	5.5%,0%,0%,0%,	11.7%,5.5%,	0.0,47532.0,	0.0,0.0,0.0,0.0,	47532.0,0.0,0.0,0.0,	47532.0,47532.0,	0.0,11.4,	0.0,0.0,0.0,0.0,	11.4,0.0,0.0,0.0,	11.4,11.4,	3,2,	2,0,0,0,	3,3,0,0,	5,3,
Reverse_Tb927.6.2800	0	0	0.0,0.0,	0.0,1.238,0.0,0.0,	0.0,0.0,0.0,0.0,	0.0,0.0,	0	0.309578	0	0	0	0	0	#DIV/0!	#DIV/0!		0.0,0.0,	0.0,4.0011673E-5,0.0,0.0,	0.0,0.0,0.0,0.0,	0.0,0.0,	0	1.00029e-05	0	0	0.0,0.0,	0.0,0.1428783,0.0,0.0,	0.0,0.0,0.0,0.0,	0.0,0.0,	0	0.0357196	0	0	880	0%,0%,	0%,5.8%,0%,0%,	0%,0%,0%,0%,	0%,0%,	0.0,0.0,	0.0,96854.0,0.0,0.0,	0.0,0.0,0.0,0.0,	0.0,0.0,	0.0,0.0,	0.0,7.4,0.0,0.0,	0.0,0.0,0.0,0.0,	0.0,0.0,	0,0,	0,2,0,0,	0,0,0,0,	0,0,
Tb927.1.4180	0	0	21.65,18.91,	46.76,47.68,49.75,47.6,	14.66,9.141,8.633,9.517,	20.85,17.03,	20.2838	47.9459	10.4888	18.9402	0.423056	1.93384	1.07094	4.57113	2.53143		7.6303486E-4,6.822885E-4,	0.0018621372,0.001822037,0.0019896703,0.0019275512,	4.5804653E-4,2.7693584E-4,2.482837E-4,2.6908738E-4,	7.460375E-4,5.955739E-4,	0.000722662	0.00190035	0.000313088	0.000670806	0.52405274,0.5170504,	3.5603695,3.4771328,3.1399965,3.0926065,	0.13762724,0.101539254,0.42232883,0.54881656,	0.62929606,0.5703628,	0.520552	3.31753	0.302578	0.599829	744	18.3%,18.1%,	65.9%,65.1%,61.7%,61.2%,	5.6%,4.2%,15.3%,19.0%,	21.2%,19.6%,	81989.0,81989.0,	81989.0,81989.0,81989.0,81989.0,	81989.0,81989.0,81989.0,81989.0,	81989.0,81989.0,	8.1,8.1,	8.1,8.1,8.1,8.1,	8.1,8.1,8.1,8.1,	8.1,8.1,	14,12,	80,77,78,78,	5,3,9,10,	15,12,
Reverse_Tb927.11.19680	0	0	0.0,0.0,	1.169,1.238,0.0,0.0,	0.0,0.0,0.0,0.0,	0.0,0.0,	0	0.601805	0	0	0	0	0	#DIV/0!	#DIV/0!		0.0,0.0,	7.4325646E-5,7.555853E-5,0.0,0.0,	0.0,0.0,0.0,0.0,	0.0,0.0,	0	3.7471e-05	0	0	0.0,0.0,	0.15877736,0.13762724,0.0,0.0,	0.0,0.0,0.0,0.0,	0.0,0.0,	0	0.0741012	0	0	466	0%,0%,	6.4%,5.6%,0%,0%,	0%,0%,0%,0%,	0%,0%,	0.0,0.0,	53449.0,53449.0,0.0,0.0,	0.0,0.0,0.0,0.0,	0.0,0.0,	0.0,0.0,	11.6,11.6,0.0,0.0,	0.0,0.0,0.0,0.0,	0.0,0.0,	0,0,	2,2,0,0,	0,0,0,0,	0,0,
Tb927.7.680	0	0	0.0,0.0,	0.0,0.0,2.551,2.441,	0.0,0.0,2.878,1.903,	0.0,2.839,	0	1.2481	1.19523	1.41938	0	0	0	1.04423	0.87933		0.0,0.0,	0.0,0.0,9.807956E-5,9.5017436E-5,	0.0,0.0,7.9553436E-5,5.1731527E-5,	0.0,9.541495E-5,	0	4.82742e-05	3.28212e-05	4.77075e-05	0.0,0.0,	0.0,0.0,0.12979591,0.20226443,	0.0,0.0,0.1428783,0.08143401,	0.0,0.061695576,	0	0.0830151	0.0560781	0.0308478	774	0%,0%,	0%,0%,5.3%,8.0%,	0%,0%,5.8%,3.4%,	0%,2.6%,	0.0,0.0,	0.0,0.0,88707.0,88707.0,	0.0,0.0,88707.0,88707.0,	0.0,88707.0,	0.0,0.0,	0.0,0.0,9.4,9.4,	0.0,0.0,9.4,9.4,	0.0,9.4,	0,0,	0,0,4,4,	0,0,3,2,	0,2,
Reverse_Tb927.11.17570	0	0	0.0,0.0,	0.0,1.238,0.0,0.0,	0.0,0.0,0.0,0.0,	0.0,0.0,	0	0.309578	0	0	0	0	0	#DIV/0!	#DIV/0!		0.0,0.0,	0.0,7.335474E-5,0.0,0.0,	0.0,0.0,0.0,0.0,	0.0,0.0,	0	1.83387e-05	0	0	0.0,0.0,	0.0,0.17760599,0.0,0.0,	0.0,0.0,0.0,0.0,	0.0,0.0,	0	0.0444015	0	0	480	0%,0%,	0%,7.1%,0%,0%,	0%,0%,0%,0%,	0%,0%,	0.0,0.0,	0.0,51923.0,0.0,0.0,	0.0,0.0,0.0,0.0,	0.0,0.0,	0.0,0.0,	0.0,8.8,0.0,0.0,	0.0,0.0,0.0,0.0,	0.0,0.0,	0,0,	0,2,0,0,	0,0,0,0,	0,0,
Reverse_Tb927.11.10660	0	0	3.094,0.0,	0.0,0.0,0.0,0.0,	0.0,0.0,0.0,0.0,	5.559,0.0,	1.54678	0	0	2.77972	100000	100000	0.556453	#DIV/0!	0		1.5015683E-5,0.0,	0.0,0.0,0.0,0.0,	0.0,0.0,0.0,0.0,	2.7404898E-5,0.0,	7.50784e-06	0	0	1.37024e-05	0.009252906,0.0,	0.0,0.0,0.0,0.0,	0.0,0.0,0.0,0.0,	0.013911366,0.0,	0.00462645	0	0	0.00695568	5401	0.4%,0%,	0%,0%,0%,0%,	0%,0%,0%,0%,	0.6%,0%,	590101.0,0.0,	0.0,0.0,0.0,0.0,	0.0,0.0,0.0,0.0,	590101.0,0.0,	5.1,0.0,	0.0,0.0,0.0,0.0,	0.0,0.0,0.0,0.0,	5.1,0.0,	2,0,	0,0,0,0,	0,0,0,0,	4,0,
Tb927.11.13680	0	0	0.0,0.0,	0.0,0.0,0.0,1.221,	0.0,0.0,2.878,4.759,	0.0,0.0,	0	0.305141	1.90902	0	0	0	0	0.159841	#DIV/0!		0.0,0.0,	0.0,0.0,0.0,1.0847123E-4,	0.0,0.0,1.8163529E-4,2.9528173E-4,	0.0,0.0,	0	2.71178e-05	0.000119229	0	0.0,0.0,	0.0,0.0,0.0,0.40281367,	0.0,0.0,0.30316675,0.6069412,	0.0,0.0,	0	0.100703	0.227527	0	339	0%,0%,	0%,0%,0%,14.7%,	0%,0%,11.5%,20.6%,	0%,0%,	0.0,0.0,	0.0,0.0,0.0,37183.0,	0.0,0.0,37183.0,37183.0,	0.0,0.0,	0.0,0.0,	0.0,0.0,0.0,7.9,	0.0,0.0,7.9,7.9,	0.0,0.0,	0,0,	0,0,0,2,	0,0,3,5,	0,0,
Tb927.6.2730	0	0	0.0,0.0,	0.0,0.0,0.0,3.051,	0.0,0.0,2.878,2.855,	0.0,0.0,	0	0.762852	1.43316	0	0	0	0	0.532285	#DIV/0!		0.0,0.0,	0.0,0.0,0.0,5.1501047E-5,	0.0,0.0,3.4495442E-5,3.364723E-5,	0.0,0.0,	0	1.28753e-05	1.70357e-05	0	0.0,0.0,	0.0,0.0,0.0,0.15877736,	0.0,0.0,0.06414306,0.059253693,	0.0,0.0,	0	0.0396943	0.0308492	0	1785	0%,0%,	0%,0%,0%,6.4%,	0%,0%,2.7%,2.5%,	0%,0%,	0.0,0.0,	0.0,0.0,0.0,195093.0,	0.0,0.0,195093.0,195093.0,	0.0,0.0,	0.0,0.0,	0.0,0.0,0.0,7.0,	0.0,0.0,7.0,7.0,	0.0,0.0,	0,0,	0,0,0,5,	0,0,3,3,	0,0,
Tb927.9.13710	0	0	0.0,3.152,	1.169,1.857,0.0,1.831,	0.0,0.0,1.918,3.807,	5.559,5.678,	1.57604	1.21431	1.4313	5.61848	1.2979	1.10113	0.280511	0.848393	0.216127		0.0,4.6485593E-4,	1.9030634E-4,2.9019458E-4,0.0,3.0306386E-4,	0.0,0.0,2.2554712E-4,4.4000222E-4,	8.1326294E-4,8.1155135E-4,	0.000232428	0.000195891	0.000166387	0.000812407	0.0,0.3708818,	0.2705741,0.7906058,0.0,0.8365383,	0.0,0.0,0.3708818,0.9543395,	1.1928048,0.8113401,	0.185441	0.47443	0.331305	1.00207	182	0%,13.7%,	10.4%,25.3%,0%,26.4%,	0%,0%,13.7%,29.1%,	34.1%,25.8%,	0.0,20624.0,	20624.0,20624.0,0.0,20624.0,	0.0,0.0,20624.0,20624.0,	20624.0,20624.0,	0.0,8.7,	8.7,8.7,0.0,8.7,	0.0,0.0,8.7,8.7,	8.7,8.7,	0,2,	2,3,0,3,	0,0,2,4,	4,4,
Tb927.11.8310	0	0	0.0,0.0,	1.169,1.238,1.276,1.221,	0.0,0.0,4.796,2.855,	0.0,0.0,	0	1.22586	1.91275	0	0	0	0	0.640888	#DIV/0!		0.0,0.0,	8.92674E-5,9.074813E-5,9.782677E-5,9.477254E-5,	0.0,0.0,2.6449468E-4,1.5479459E-4,	0.0,0.0,	0	9.31537e-05	0.000104822	0	0.0,0.0,	0.29121923,0.29121923,0.29121923,0.29121923,	0.0,0.0,0.53461695,0.30617094,	0.0,0.0,	0	0.291219	0.210197	0	388	0%,0%,	11.1%,11.1%,11.1%,11.1%,	0%,0%,18.6%,11.6%,	0%,0%,	0.0,0.0,	42734.0,42734.0,42734.0,42734.0,	0.0,0.0,42734.0,42734.0,	0.0,0.0,	0.0,0.0,	8.3,8.3,8.3,8.3,	0.0,0.0,8.3,8.3,	0.0,0.0,	0,0,	2,2,2,2,	0,0,5,3,	0,0,
Tb927.6.1160	0	0	0.0,0.0,	1.169,0.0,2.551,3.051,	0.0,0.0,0.0,2.855,	0.0,0.0,	0	1.6929	0.713787	0	0	0	0	2.37172	#DIV/0!		0.0,0.0,	4.6741905E-5,0.0,1.0244747E-4,1.2406122E-4,	0.0,0.0,0.0,8.105304E-5,	0.0,0.0,	0	6.83126e-05	2.02633e-05	0	0.0,0.0,	0.08642566,0.0,0.16680968,0.29121923,	0.0,0.0,0.0,0.15345323,	0.0,0.0,	0	0.136114	0.0383633	0	741	0%,0%,	3.6%,0%,6.7%,11.1%,	0%,0%,0%,6.2%,	0%,0%,	0.0,0.0,	81134.0,0.0,81134.0,81134.0,	0.0,0.0,0.0,81134.0,	0.0,0.0,	0.0,0.0,	9.4,0.0,9.4,9.4,	0.0,0.0,0.0,9.4,	0.0,0.0,	0,0,	2,0,4,5,	0,0,0,3,	0,0,
Reverse_Tb927.10.8810	0	0	0.0,0.0,	1.753,0.0,0.0,0.0,	0.0,0.0,0.0,0.0,	0.0,0.0,	0	0.438341	0	0	0	0	0	#DIV/0!	#DIV/0!		0.0,0.0,	5.715471E-5,0.0,0.0,0.0,	0.0,0.0,0.0,0.0,	0.0,0.0,	0	1.42887e-05	0	0	0.0,0.0,	0.10662377,0.0,0.0,0.0,	0.0,0.0,0.0,0.0,	0.0,0.0,	0	0.0266559	0	0	909	0%,0%,	4.4%,0%,0%,0%,	0%,0%,0%,0%,	0%,0%,	0.0,0.0,	100755.0,0.0,0.0,0.0,	0.0,0.0,0.0,0.0,	0.0,0.0,	0.0,0.0,	6.5,0.0,0.0,0.0,	0.0,0.0,0.0,0.0,	0.0,0.0,	0,0,	3,0,0,0,	0,0,0,0,	0,0,
Tb927.5.1710	0	0	4.64,0.0,	1.753,1.238,0.0,0.0,	0.0,0.0,2.878,1.903,	4.17,5.678,	2.32018	0.747919	1.19523	4.92355	3.10217	1.94119	0.471241	0.625751	0.151907		6.470721E-4,0.0,	2.7634908E-4,1.872887E-4,0.0,0.0,	0.0,0.0,3.2752322E-4,2.129798E-4,	5.904808E-4,7.8565074E-4,	0.000323536	0.000115909	0.000135126	0.000688066	0.69433784,0.0,	0.47910845,0.4996848,0.0,0.0,	0.0,0.0,0.8238957,0.4996848,	0.44543982,0.47910845,	0.347169	0.244698	0.330895	0.462274	188	22.9%,0%,	17.0%,17.6%,0%,0%,	0%,0%,26.1%,17.6%,	16.0%,17.0%,	21226.0,0.0,	21226.0,21226.0,0.0,0.0,	0.0,0.0,21226.0,21226.0,	21226.0,21226.0,	6.8,0.0,	6.8,6.8,0.0,0.0,	0.0,0.0,6.8,6.8,	6.8,6.8,	3,0,	3,2,0,0,	0,0,3,2,	3,4,
Reverse_Tb927.5.410	0	0	3.094,0.0,	0.0,0.0,0.0,0.0,	0.0,0.0,0.0,0.0,	0.0,2.839,	1.54678	0	0	1.41938	100000	100000	1.08976	#DIV/0!	0		2.0636056E-4,0.0,	0.0,0.0,0.0,0.0,	0.0,0.0,0.0,0.0,	0.0,1.8791646E-4,	0.00010318	0	0	9.39582e-05	0.20503592,0.0,	0.0,0.0,0.0,0.0,	0.0,0.0,0.0,0.0,	0.0,0.16412604,	0.102518	0	0	0.082063	393	8.1%,0%,	0%,0%,0%,0%,	0%,0%,0%,0%,	0%,6.6%,	43048.0,0.0,	0.0,0.0,0.0,0.0,	0.0,0.0,0.0,0.0,	0.0,43048.0,	6.3,0.0,	0.0,0.0,0.0,0.0,	0.0,0.0,0.0,0.0,	0.0,6.3,	2,0,	0,0,0,0,	0,0,0,0,	0,2,
Tb927.7.3080	0	0	0.0,0.0,	0.0,0.0,0.0,0.0,	0.0,0.0,8.633,11.42,	0.0,0.0,	0	0	5.01328	0	0	0	0	0	#DIV/0!		0.0,0.0,	0.0,0.0,0.0,0.0,	0.0,0.0,4.3058995E-4,5.600028E-4,	0.0,0.0,	0	0	0.000247648	0	0.0,0.0,	0.0,0.0,0.0,0.0,	0.0,0.0,0.8238957,1.133045,	0.0,0.0,	0	0	0.489235	0	429	0%,0%,	0%,0%,0%,0%,	0%,0%,26.1%,32.9%,	0%,0%,	0.0,0.0,	0.0,0.0,0.0,0.0,	0.0,0.0,47366.0,47366.0,	0.0,0.0,	0.0,0.0,	0.0,0.0,0.0,0.0,	0.0,0.0,8.4,8.4,	0.0,0.0,	0,0,	0,0,0,0,	0,0,9,12,	0,0,
Tb927.7.5370	0	0	0.0,0.0,	0.0,0.0,0.0,1.831,	0.0,0.0,0.0,0.0,	0.0,2.839,	0	0.457711	0	1.41938	0	0	0	#DIV/0!	0.322473		0.0,0.0,	0.0,0.0,0.0,4.8088594E-5,	0.0,0.0,0.0,0.0,	0.0,6.4386375E-5,	0	1.20221e-05	0	3.21932e-05	0.0,0.0,	0.0,0.0,0.0,0.06905484,	0.0,0.0,0.0,0.0,	0.0,0.071519256,	0	0.0172637	0	0.0357596	1147	0%,0%,	0%,0%,0%,2.9%,	0%,0%,0%,0%,	0%,3.0%,	0.0,0.0,	0.0,0.0,0.0,122881.0,	0.0,0.0,0.0,0.0,	0.0,122881.0,	0.0,0.0,	0.0,0.0,0.0,7.2,	0.0,0.0,0.0,0.0,	0.0,7.2,	0,0,	0,0,0,3,	0,0,0,0,	0,2,
Tb11.v5.0422	0	0	3.094,4.728,	5.845,3.715,3.827,6.103,	0.0,0.0,7.673,8.565,	5.559,7.097,	3.91085	4.87231	4.0597	6.32817	0.802669	0.963335	0.618007	1.20016	0.769939		1.7403369E-4,2.7232975E-4,	3.7162824E-4,2.2667559E-4,2.44357E-4,3.9454663E-4,	0.0,0.0,3.5235687E-4,3.866543E-4,	3.1762628E-4,3.9619728E-4,	0.000223182	0.000309302	0.000184753	0.000356912	0.10917485,0.13762724,	0.566751,0.42889392,0.39315677,0.9678863,	0.0,0.0,0.4689263,0.64058983,	0.26765192,0.33967674,	0.123401	0.589172	0.277379	0.303664	466	4.5%,5.6%,	19.5%,15.5%,14.4%,29.4%,	0%,0%,16.7%,21.5%,	10.3%,12.7%,	52622.0,52622.0,	52622.0,52622.0,52622.0,52622.0,	0.0,0.0,52622.0,52622.0,	52622.0,52622.0,	6.0,6.0,	6.0,6.0,6.0,6.0,	0.0,0.0,6.0,6.0,	6.0,6.0,	2,3,	10,6,6,10,	0,0,8,9,	4,5,
Tb11.v5.0421	0	0	0.0,0.0,	0.0,0.0,1.276,0.0,	0.0,0.0,0.0,0.0,	0.0,0.0,	0	0.31891	0	0	0	0	0	#DIV/0!	#DIV/0!		0.0,0.0,	0.0,0.0,7.271415E-5,0.0,	0.0,0.0,0.0,0.0,	0.0,0.0,	0	1.81785e-05	0	0	0.0,0.0,	0.0,0.0,0.21898961,0.0,	0.0,0.0,0.0,0.0,	0.0,0.0,	0	0.0547474	0	0	522	0%,0%,	0%,0%,8.6%,0%,	0%,0%,0%,0%,	0%,0%,	0.0,0.0,	0.0,0.0,58708.0,0.0,	0.0,0.0,0.0,0.0,	0.0,0.0,	0.0,0.0,	0.0,0.0,5.7,0.0,	0.0,0.0,0.0,0.0,	0.0,0.0,	0,0,	0,0,2,0,	0,0,0,0,	0,0,
Tb927.5.3620	0	0	0.0,0.0,	0.0,0.0,1.276,1.221,	0.0,0.0,2.878,0.0,	0.0,0.0,	0	0.624051	0.719377	0	0	0	0	0.867489	#DIV/0!		0.0,0.0,	0.0,0.0,8.529615E-5,8.263314E-5,	0.0,0.0,1.3836936E-4,0.0,	0.0,0.0,	0	4.19823e-05	3.45923e-05	0	0.0,0.0,	0.0,0.0,0.1614486,0.21618605,	0.0,0.0,0.23026884,0.0,	0.0,0.0,	0	0.0944087	0.0575672	0	445	0%,0%,	0%,0%,6.5%,8.5%,	0%,0%,9.0%,0%,	0%,0%,	0.0,0.0,	0.0,0.0,49193.0,49193.0,	0.0,0.0,49193.0,0.0,	0.0,0.0,	0.0,0.0,	0.0,0.0,8.3,8.3,	0.0,0.0,8.3,0.0,	0.0,0.0,	0,0,	0,0,2,2,	0,0,3,0,	0,0,
Tb11.v5.0420	0	0	49.5,55.16,	61.37,65.63,56.77,57.37,	67.46,57.9,38.37,36.17,	47.26,56.78,	52.3293	60.2827	49.9708	52.0152	0.868065	1.0472	1.00604	1.20636	1.15894		0.0030895125,0.0035251575,	0.004329469,0.0044432017,0.004021612,0.004114934,	0.003732425,0.0031069564,0.0019547418,0.0018113425,	0.0029955185,0.0035167225,	0.00330733	0.0042273	0.00265137	0.00325612	1.6853445,1.6242187,	4.357967,4.0350056,4.0118723,4.382698,	1.3280914,1.0606298,2.4514372,2.8904512,	1.8973436,2.250873,	1.65478	4.19689	1.93265	2.07411	420	42.9%,41.9%,	72.9%,70.2%,70.0%,73.1%,	36.7%,31.4%,53.8%,59.0%,	46.2%,51.2%,	46241.0,46241.0,	46241.0,46241.0,46241.0,46241.0,	46241.0,46241.0,46241.0,46241.0,	46241.0,46241.0,	7.8,7.8,	7.8,7.8,7.8,7.8,	7.8,7.8,7.8,7.8,	7.8,7.8,	32,35,	105,106,89,94,	23,19,40,38,	34,40,
Tb927.11.11650	0	0	0.0,0.0,	1.753,1.238,0.0,0.0,	0.0,0.0,0.0,0.0,	0.0,0.0,	0	0.747919	0	0	0	0	0	#DIV/0!	#DIV/0!		0.0,0.0,	5.164377E-5,3.500027E-5,0.0,0.0,	0.0,0.0,0.0,0.0,	0.0,0.0,	0	2.1661e-05	0	0	0.0,0.0,	0.17489755,0.06414306,0.0,0.0,	0.0,0.0,0.0,0.0,	0.0,0.0,	0	0.0597602	0	0	1006	0%,0%,	7.0%,2.7%,0%,0%,	0%,0%,0%,0%,	0%,0%,	0.0,0.0,	111172.0,111172.0,0.0,0.0,	0.0,0.0,0.0,0.0,	0.0,0.0,	0.0,0.0,	8.1,8.1,0.0,0.0,	0.0,0.0,0.0,0.0,	0.0,0.0,	0,0,	3,2,0,0,	0,0,0,0,	0,0,
Tb927.9.4420	0	0	23.2,20.49,	32.15,29.1,26.79,27.46,	11.73,9.141,2.878,4.759,	12.51,18.45,	21.8452	28.8741	7.12723	15.4803	0.756566	3.06503	1.41116	4.05124	1.86521		0.0014656573,0.0013251195,	0.0022951402,0.0019938347,0.001920705,0.001993649,	6.5693806E-4,4.9648253E-4,1.4837195E-4,2.4120603E-4,	8.0248475E-4,0.0011567052,	0.00139539	0.00205083	0.00038575	0.000979595	0.95884466,0.64816236,	1.9853826,1.9853826,2.334264,3.2364302,	0.31219995,0.20226443,0.3273945,0.5417005,	0.64816236,1.0892961,	0.803504	2.38536	0.34589	0.868729	415	29.2%,21.7%,	47.5%,47.5%,52.3%,62.7%,	11.8%,8.0%,12.3%,18.8%,	21.7%,32.0%,	46604.0,46604.0,	46604.0,46604.0,46604.0,46604.0,	46604.0,46604.0,46604.0,46604.0,	46604.0,46604.0,	7.2,7.2,	7.2,7.2,7.2,7.2,	7.2,7.2,7.2,7.2,	7.2,7.2,	15,13,	55,47,42,45,	4,3,3,5,	9,13,
Tb11.v5.0427	0	0	0.0,0.0,	0.0,0.0,0.0,0.0,	0.0,0.0,3.837,4.759,	0.0,0.0,	0	0	2.14881	0	0	0	0	0	#DIV/0!		0.0,0.0,	0.0,0.0,0.0,0.0,	0.0,0.0,2.0784595E-4,2.53419E-4,	0.0,0.0,	0	0	0.000115316	0	0.0,0.0,	0.0,0.0,0.0,0.0,	0.0,0.0,0.31522477,0.47910845,	0.0,0.0,	0	0	0.198583	0	395	0%,0%,	0%,0%,0%,0%,	0%,0%,11.9%,17.0%,	0%,0%,	0.0,0.0,	0.0,0.0,0.0,0.0,	0.0,0.0,43172.0,43172.0,	0.0,0.0,	0.0,0.0,	0.0,0.0,0.0,0.0,	0.0,0.0,8.0,8.0,	0.0,0.0,	0,0,	0,0,0,0,	0,0,4,5,	0,0,
Tb927.11.15000	0	0	0.0,0.0,	0.0,0.0,1.276,0.0,	0.0,0.0,1.918,3.807,	0.0,0.0,	0	0.31891	1.4313	0	0	0	0	0.222812	#DIV/0!		0.0,0.0,	0.0,0.0,2.4176299E-4,0.0,	0.0,0.0,2.6146226E-4,5.100663E-4,	0.0,0.0,	0	6.04407e-05	0.000192882	0	0.0,0.0,	0.0,0.0,1.1134889,0.0,	0.0,0.0,0.9633602,1.4490633,	0.0,0.0,	0	0.278372	0.603106	0	157	0%,0%,	0%,0%,32.5%,0%,	0%,0%,29.3%,38.9%,	0%,0%,	0.0,0.0,	0.0,0.0,17026.0,0.0,	0.0,0.0,17026.0,17026.0,	0.0,0.0,	0.0,0.0,	0.0,0.0,4.8,0.0,	0.0,0.0,4.8,4.8,	0.0,0.0,	0,0,	0,0,2,0,	0,0,2,4,	0,0,
Reverse_Tb927.11.4480	0	0	0.0,0.0,	0.0,1.238,0.0,0.0,	0.0,0.0,0.0,0.0,	0.0,0.0,	0	0.309578	0	0	0	0	0	#DIV/0!	#DIV/0!		0.0,0.0,	0.0,6.0188504E-5,0.0,0.0,	0.0,0.0,0.0,0.0,	0.0,0.0,	0	1.50471e-05	0	0	0.0,0.0,	0.0,0.11173177,0.0,0.0,	0.0,0.0,0.0,0.0,	0.0,0.0,	0	0.0279329	0	0	585	0%,0%,	0%,4.6%,0%,0%,	0%,0%,0%,0%,	0%,0%,	0.0,0.0,	0.0,66906.0,0.0,0.0,	0.0,0.0,0.0,0.0,	0.0,0.0,	0.0,0.0,	0.0,4.3,0.0,0.0,	0.0,0.0,0.0,0.0,	0.0,0.0,	0,0,	0,2,0,0,	0,0,0,0,	0,0,
Tb927.10.11900	0	0	0.0,0.0,	0.0,0.0,0.0,0.0,	0.0,0.0,2.878,4.759,	0.0,0.0,	0	0	1.90902	0	0	0	0	0	#DIV/0!		0.0,0.0,	0.0,0.0,0.0,0.0,	0.0,0.0,3.6870877E-4,5.994042E-4,	0.0,0.0,	0	0	0.000242028	0	0.0,0.0,	0.0,0.0,0.0,0.0,	0.0,0.0,0.7619761,1.1928048,	0.0,0.0,	0	0	0.488695	0	167	0%,0%,	0%,0%,0%,0%,	0%,0%,24.6%,34.1%,	0%,0%,	0.0,0.0,	0.0,0.0,0.0,0.0,	0.0,0.0,19531.0,19531.0,	0.0,0.0,	0.0,0.0,	0.0,0.0,0.0,0.0,	0.0,0.0,7.8,7.8,	0.0,0.0,	0,0,	0,0,0,0,	0,0,3,5,	0,0,
Tb11.NT.118_2	0	0	0.0,0.0,	0.0,0.0,0.0,0.0,	0.0,0.0,1.918,2.855,	0.0,0.0,	0	0	1.19337	0	0	0	0	0	#DIV/0!		0.0,0.0,	0.0,0.0,0.0,0.0,	0.0,0.0,5.78163E-4,8.459197E-4,	0.0,0.0,	0	0	0.000356021	0	0.0,0.0,	0.0,0.0,0.0,0.0,	0.0,0.0,0.47570658,0.47570658,	0.0,0.0,	0	0	0.237853	0	71	0%,0%,	0%,0%,0%,0%,	0%,0%,16.9%,16.9%,	0%,0%,	0.0,0.0,	0.0,0.0,0.0,0.0,	0.0,0.0,8222.0,8222.0,	0.0,0.0,	0.0,0.0,	0.0,0.0,0.0,0.0,	0.0,0.0,12.1,12.1,	0.0,0.0,	0,0,	0,0,0,0,	0,0,2,3,	0,0,
Tb927.3.5420	0	0	0.0,0.0,	1.169,0.0,0.0,0.0,	0.0,0.0,0.0,0.0,	0.0,0.0,	0	0.292228	0	0	0	0	0	#DIV/0!	#DIV/0!		0.0,0.0,	3.8356317E-5,0.0,0.0,0.0,	0.0,0.0,0.0,0.0,	0.0,0.0,	0	9.58908e-06	0	0	0.0,0.0,	0.054386854,0.0,0.0,0.0,	0.0,0.0,0.0,0.0,	0.0,0.0,	0	0.0135967	0	0	903	0%,0%,	2.3%,0%,0%,0%,	0%,0%,0%,0%,	0%,0%,	0.0,0.0,	100866.0,0.0,0.0,0.0,	0.0,0.0,0.0,0.0,	0.0,0.0,	0.0,0.0,	7.2,0.0,0.0,0.0,	0.0,0.0,0.0,0.0,	0.0,0.0,	0,0,	2,0,0,0,	0,0,0,0,	0,0,
Tb927.10.5790	0	0	3.094,0.0,	8.767,6.811,5.103,6.713,	5.866,0.0,2.878,2.855,	4.17,0.0,	1.54678	6.8483	2.8996	2.08479	0.225864	0.533448	0.741937	2.36181	3.28489		1.5130542E-4,0.0,	4.8464208E-4,3.6129946E-4,2.832596E-4,3.7732202E-4,	2.5431835E-4,0.0,1.1487754E-4,1.120528E-4,	2.0710893E-4,0.0,	7.56527e-05	0.000376631	0.000120312	0.000103554	0.08893013,0.0,	1.2130947,0.89670587,0.4421153,0.8793168,	0.08893013,0.0,0.17219532,0.1428783,	0.1324004,0.0,	0.0444651	0.857808	0.101001	0.0662002	536	3.7%,0%,	34.5%,27.8%,15.9%,27.4%,	3.7%,0%,6.9%,5.8%,	5.4%,0%,	59194.0,0.0,	59194.0,59194.0,59194.0,59194.0,	59194.0,0.0,59194.0,59194.0,	59194.0,0.0,	7.3,0.0,	7.3,7.3,7.3,7.3,	7.3,0.0,7.3,7.3,	7.3,0.0,	2,0,	15,11,8,11,	2,0,3,3,	3,0,
Tb927.11.13670	0	0	37.12,37.83,	52.02,58.82,51.03,60.42,	38.13,30.47,34.53,39.02,	30.58,36.9,	37.4739	55.57	35.5372	33.7404	0.674356	1.0545	1.11066	1.56371	1.64699		5.9925887E-4,6.251511E-4,	9.490708E-4,0.0010298572,9.3489623E-4,0.0011208137,	5.455943E-4,4.2290695E-4,4.5498295E-4,5.054336E-4,	5.0127844E-4,5.911732E-4,	0.000612205	0.00100866	0.000482229	0.000546226	0.46554792,0.44877183,	1.6121614,1.7164392,1.6363313,2.0619633,	0.20226443,0.17219532,0.7864876,0.9054607,	0.38675582,0.43548942,	0.45716	1.75672	0.516602	0.411123	1624	16.6%,16.1%,	41.7%,43.4%,42.1%,48.6%,	8.0%,6.9%,25.2%,28.0%,	14.2%,15.7%,	183499.0,183499.0,	183499.0,183499.0,183499.0,183499.0,	183499.0,183499.0,183499.0,183499.0,	183499.0,183499.0,	6.8,6.8,	6.8,6.8,6.8,6.8,	6.8,6.8,6.8,6.8,	6.8,6.8,	24,24,	89,95,80,99,	13,10,36,41,	22,26,
Reverse_Tb927.6.3240	0	0	0.0,0.0,	1.169,0.0,0.0,0.0,	0.0,0.0,0.0,0.0,	0.0,0.0,	0	0.292228	0	0	0	0	0	#DIV/0!	#DIV/0!		0.0,0.0,	1.278072E-4,0.0,0.0,0.0,	0.0,0.0,0.0,0.0,	0.0,0.0,	0	3.19518e-05	0	0	0.0,0.0,	0.46554792,0.0,0.0,0.0,	0.0,0.0,0.0,0.0,	0.0,0.0,	0	0.116387	0	0	271	0%,0%,	16.6%,0%,0%,0%,	0%,0%,0%,0%,	0%,0%,	0.0,0.0,	30378.0,0.0,0.0,0.0,	0.0,0.0,0.0,0.0,	0.0,0.0,	0.0,0.0,	8.6,0.0,0.0,0.0,	0.0,0.0,0.0,0.0,	0.0,0.0,	0,0,	2,0,0,0,	0,0,0,0,	0,0,
Tb927.11.8300	0	0	12.37,18.91,	21.04,21.67,15.31,21.36,	0.0,6.094,13.43,8.565,	11.12,15.61,	15.6434	19.8446	7.02201	13.366	0.788295	2.22777	1.17039	2.82606	1.4847		4.900284E-4,7.668016E-4,	9.4175764E-4,9.307852E-4,6.880385E-4,9.720628E-4,	0.0,2.0749272E-4,4.3405895E-4,2.721766E-4,	4.4717174E-4,6.135671E-4,	0.000628415	0.000883161	0.000228432	0.000530369	0.31219995,0.59220874,	2.2284942,2.1260793,1.6977394,2.2960973,	0.0,0.08642566,0.9633602,0.61435854,	0.34276497,0.455459,	0.452204	2.0871	0.416036	0.399112	662	11.8%,20.2%,	50.9%,49.5%,43.1%,51.8%,	0%,3.6%,29.3%,20.8%,	12.8%,16.3%,	72961.0,72961.0,	72961.0,72961.0,72961.0,72961.0,	0.0,72961.0,72961.0,72961.0,	72961.0,72961.0,	7.0,7.0,	7.0,7.0,7.0,7.0,	0.0,7.0,7.0,7.0,	7.0,7.0,	8,12,	36,35,24,35,	0,2,14,9,	8,11,
Tb927.10.10850	0	0	6.187,7.88,	9.351,8.668,5.74,5.493,	14.66,9.141,14.39,13.32,	8.339,12.77,	7.03368	7.3131	12.8793	10.5568	0.961792	0.546122	0.666271	0.567817	0.692739		1.7962282E-4,2.3422974E-4,	3.0685053E-4,2.7294786E-4,1.8915343E-4,1.8324792E-4,	3.7739382E-4,2.2817304E-4,3.4094328E-4,3.1038915E-4,	2.4587018E-4,3.680291E-4,	0.000206926	0.00023805	0.000314225	0.00030695	0.12979591,0.1614486,	0.5205476,0.50660706,0.31219995,0.3489629,	0.14551294,0.09395635,0.61435854,0.5170504,	0.17760599,0.29717934,	0.145622	0.422079	0.34272	0.237393	903	5.3%,6.5%,	18.2%,17.8%,11.8%,13.0%,	5.9%,3.9%,20.8%,18.1%,	7.1%,11.3%,	99185.0,99185.0,	99185.0,99185.0,99185.0,99185.0,	99185.0,99185.0,99185.0,99185.0,	99185.0,99185.0,	9.2,9.2,	9.2,9.2,9.2,9.2,	9.2,9.2,9.2,9.2,	9.2,9.2,	4,5,	16,14,9,9,	5,3,15,14,	6,9,
Tb927.6.2740	0	0	3.094,0.0,	0.0,0.0,0.0,0.0,	0.0,0.0,0.0,0.0,	0.0,0.0,	1.54678	0	0	0	100000	100000	100000	#DIV/0!	#DIV/0!		2.7033236E-4,0.0,	0.0,0.0,0.0,0.0,	0.0,0.0,0.0,0.0,	0.0,0.0,	0.000135166	0	0	0	0.23026884,0.0,	0.0,0.0,0.0,0.0,	0.0,0.0,0.0,0.0,	0.0,0.0,	0.115134	0	0	0	300	9.0%,0%,	0%,0%,0%,0%,	0%,0%,0%,0%,	0%,0%,	33332.0,0.0,	0.0,0.0,0.0,0.0,	0.0,0.0,0.0,0.0,	0.0,0.0,	6.7,0.0,	0.0,0.0,0.0,0.0,	0.0,0.0,0.0,0.0,	0.0,0.0,	2,0,	0,0,0,0,	0,0,0,0,	0,0,
Tb927.7.3890	0	0	0.0,0.0,	0.0,0.0,0.0,0.0,	0.0,0.0,1.918,0.0,	0.0,0.0,	0	0	0.479585	0	0	0	0	0	#DIV/0!		0.0,0.0,	0.0,0.0,0.0,0.0,	0.0,0.0,1.3414894E-4,0.0,	0.0,0.0,	0	0	3.35372e-05	0	0.0,0.0,	0.0,0.0,0.0,0.0,	0.0,0.0,0.3001696,0.0,	0.0,0.0,	0	0	0.0750424	0	306	0%,0%,	0%,0%,0%,0%,	0%,0%,11.4%,0%,	0%,0%,	0.0,0.0,	0.0,0.0,0.0,0.0,	0.0,0.0,33666.0,0.0,	0.0,0.0,	0.0,0.0,	0.0,0.0,0.0,0.0,	0.0,0.0,8.7,0.0,	0.0,0.0,	0,0,	0,0,0,0,	0,0,2,0,	0,0,
Tb927.5.2140	0	0	0.0,0.0,	0.0,0.0,0.0,0.0,	0.0,0.0,10.55,7.614,	0.0,0.0,	0	0	4.54115	0	0	0	0	0	#DIV/0!		0.0,0.0,	0.0,0.0,0.0,0.0,	0.0,0.0,2.6813854E-4,1.9021475E-4,	0.0,0.0,	0	0	0.000114588	0	0.0,0.0,	0.0,0.0,0.0,0.0,	0.0,0.0,0.48251808,0.37720942,	0.0,0.0,	0	0	0.214932	0	842	0%,0%,	0%,0%,0%,0%,	0%,0%,17.1%,13.9%,	0%,0%,	0.0,0.0,	0.0,0.0,0.0,0.0,	0.0,0.0,93325.0,93325.0,	0.0,0.0,	0.0,0.0,	0.0,0.0,0.0,0.0,	0.0,0.0,7.7,7.7,	0.0,0.0,	0,0,	0,0,0,0,	0,0,11,8,	0,0,
Tb927.11.3710	0	0	23.2,22.06,	25.72,31.58,25.51,25.02,	0.0,0.0,6.714,6.662,	19.46,29.81,	22.6332	26.9568	3.34405	24.6325	0.839609	6.7682	0.918834	8.06114	1.09436		0.0011810636,0.0011499543,	0.0014795855,0.0017434213,0.00147405,0.0014637298,	0.0,0.0,2.7897768E-4,2.7211788E-4,	0.0010059194,0.0015057035,	0.00116551	0.0015402	0.000137774	0.00125581	0.9054607,0.6368165,	3.1783037,3.0179086,2.1841977,2.8282475,	0.0,0.0,0.27350307,0.46217716,	0.6368165,1.3280914,	0.771139	2.80216	0.18392	0.982454	515	28.0%,21.4%,	62.1%,60.4%,50.3%,58.3%,	0%,0%,10.5%,16.5%,	21.4%,36.7%,	61185.0,61185.0,	61185.0,61185.0,61185.0,61185.0,	0.0,0.0,61185.0,61185.0,	61185.0,61185.0,	7.3,7.3,	7.3,7.3,7.3,7.3,	0.0,0.0,7.3,7.3,	7.3,7.3,	15,14,	44,51,40,41,	0,0,7,7,	14,21,
Reverse_Tb927.10.14460	0	0	0.0,0.0,	1.169,1.238,0.0,0.0,	0.0,0.0,0.0,0.0,	0.0,0.0,	0	0.601805	0	0	0	0	0	#DIV/0!	#DIV/0!		0.0,0.0,	3.4225053E-5,3.4792763E-5,0.0,0.0,	0.0,0.0,0.0,0.0,	0.0,0.0,	0	1.72545e-05	0	0	0.0,0.0,	0.10917485,0.11943793,0.0,0.0,	0.0,0.0,0.0,0.0,	0.0,0.0,	0	0.0571532	0	0	1012	0%,0%,	4.5%,4.9%,0%,0%,	0%,0%,0%,0%,	0%,0%,	0.0,0.0,	111609.0,111609.0,0.0,0.0,	0.0,0.0,0.0,0.0,	0.0,0.0,	0.0,0.0,	6.8,6.8,0.0,0.0,	0.0,0.0,0.0,0.0,	0.0,0.0,	0,0,	2,2,0,0,	0,0,0,0,	0,0,
Tb927.6.1180	0	0	0.0,0.0,	0.0,0.0,0.0,1.221,	0.0,0.0,0.0,0.0,	0.0,0.0,	0	0.305141	0	0	0	0	0	#DIV/0!	#DIV/0!		0.0,0.0,	0.0,0.0,0.0,2.893135E-5,	0.0,0.0,0.0,0.0,	0.0,0.0,	0	7.23284e-06	0	0	0.0,0.0,	0.0,0.0,0.0,0.071519256,	0.0,0.0,0.0,0.0,	0.0,0.0,	0	0.0178798	0	0	1271	0%,0%,	0%,0%,0%,3.0%,	0%,0%,0%,0%,	0%,0%,	0.0,0.0,	0.0,0.0,0.0,141361.0,	0.0,0.0,0.0,0.0,	0.0,0.0,	0.0,0.0,	0.0,0.0,0.0,5.6,	0.0,0.0,0.0,0.0,	0.0,0.0,	0,0,	0,0,0,2,	0,0,0,0,	0,0,
Tb11.v5.0410	0	0	12.37,9.456,	2.338,3.096,17.86,16.48,	14.66,18.28,19.18,19.03,	9.729,11.36,	10.9153	9.94255	17.7912	10.542	1.09783	0.613521	1.03541	0.558847	0.943134		0.0,0.0,	0.0,0.0,0.0,0.0,	1.9710041E-4,2.3833461E-4,0.0,0.0,	0.0,0.0,	0	0	0.000108859	0	0.0,0.0,	0.0,0.0,0.0,0.0,	0.07646525,0.096478224,0.0,0.0,	0.0,0.0,	0	0	0.0432359	0	1729	0%,0%,	0%,0%,0%,0%,	3.2%,4.0%,0%,0%,	0%,0%,	0.0,0.0,	0.0,0.0,0.0,0.0,	200510.0,200510.0,0.0,0.0,	0.0,0.0,	0.0,0.0,	0.0,0.0,0.0,0.0,	4.3,4.3,0.0,0.0,	0.0,0.0,	8,6,	4,5,28,27,	5,6,20,20,	7,8,
Tb927.9.13740	0	0	0.0,3.152,	1.169,1.857,0.0,1.831,	0.0,0.0,1.918,3.807,	5.559,5.678,	1.57604	1.21431	1.4313	5.61848	1.2979	1.10113	0.280511	0.848393	0.216127		0.0,4.6485593E-4,	1.9030634E-4,2.9019458E-4,0.0,3.0306386E-4,	0.0,0.0,2.2554712E-4,4.4000222E-4,	8.1326294E-4,8.1155135E-4,	0.000232428	0.000195891	0.000166387	0.000812407	0.0,0.3708818,	0.2705741,0.7906058,0.0,0.8365383,	0.0,0.0,0.3708818,0.9543395,	1.1928048,0.8113401,	0.185441	0.47443	0.331305	1.00207	182	0%,13.7%,	10.4%,25.3%,0%,26.4%,	0%,0%,13.7%,29.1%,	34.1%,25.8%,	0.0,20624.0,	20624.0,20624.0,0.0,20624.0,	0.0,0.0,20624.0,20624.0,	20624.0,20624.0,	0.0,8.7,	8.7,8.7,0.0,8.7,	0.0,0.0,8.7,8.7,	8.7,8.7,	0,2,	2,3,0,3,	0,0,2,4,	4,4,
Tb927.5.1700	0	0	6.187,7.88,	0.0,0.0,0.0,0.0,	5.866,12.19,0.0,0.0,	6.949,5.678,	7.03368	0	4.51355	6.31341	100000	1.55835	1.11409	0	0		6.3607615E-4,8.294488E-4,	0.0,0.0,0.0,0.0,	5.345673E-4,0.0010773347,0.0,0.0,	7.2555814E-4,5.792249E-4,	0.000732763	0	0.000402975	0.000652391	0.48936105,0.61435854,	0.0,0.0,0.0,0.0,	0.21898961,0.4996848,0.0,0.0,	0.61435854,0.48936105,	0.55186	0	0.179669	0.55186	255	17.3%,20.8%,	0%,0%,0%,0%,	8.6%,17.6%,0%,0%,	20.8%,17.3%,	27593.0,27593.0,	0.0,0.0,0.0,0.0,	27593.0,27593.0,0.0,0.0,	27593.0,27593.0,	7.1,7.1,	0.0,0.0,0.0,0.0,	7.1,7.1,0.0,0.0,	7.1,7.1,	4,5,	0,0,0,0,	2,4,0,0,	5,4,
Tb11.v5.0414	0	0	3.094,4.728,	1.169,3.096,0.0,0.0,	0.0,0.0,0.0,0.0,	4.17,4.258,	3.91085	1.06617	0	4.21386	3.66812	100000	0.928092	#DIV/0!	0.253016		1.8600849E-4,2.9106805E-4,	7.943979E-5,2.0189378E-4,0.0,0.0,	0.0,0.0,0.0,0.0,	2.54611E-4,2.5407513E-4,	0.000238538	7.03334e-05	0	0.000254343	0.12201846,0.20226443,	0.11686325,0.30918193,0.0,0.0,	0.0,0.0,0.0,0.0,	0.15877736,0.17760599,	0.162141	0.106511	0	0.168192	436	5.0%,8.0%,	4.8%,11.7%,0%,0%,	0%,0%,0%,0%,	6.4%,7.1%,	49226.0,49226.0,	49226.0,49226.0,0.0,0.0,	0.0,0.0,0.0,0.0,	49226.0,49226.0,	6.6,6.6,	6.6,6.6,0.0,0.0,	0.0,0.0,0.0,0.0,	6.6,6.6,	2,3,	2,5,0,0,	0,0,0,0,	3,3,
Tb927.8.7480	0	0	0.0,0.0,	2.338,1.238,5.74,7.934,	0.0,0.0,10.55,14.28,	0.0,0.0,	0	4.31255	6.20665	0	0	0	0	0.694827	#DIV/0!		0.0,0.0,	1.09088985E-4,5.544925E-5,2.689851E-4,3.764037E-4,	0.0,0.0,3.555475E-4,4.7291577E-4,	0.0,0.0,	0	0.000202482	0.000207116	0	0.0,0.0,	0.2705741,0.19949937,0.8450154,0.8071741,	0.0,0.0,0.8879913,1.0796967,	0.0,0.0,	0	0.530566	0.491922	0	635	0%,0%,	10.4%,7.9%,26.6%,25.7%,	0%,0%,27.6%,31.8%,	0%,0%,	0.0,0.0,	70713.0,70713.0,70713.0,70713.0,	0.0,0.0,70713.0,70713.0,	0.0,0.0,	0.0,0.0,	7.1,7.1,7.1,7.1,	0.0,0.0,7.1,7.1,	0.0,0.0,	0,0,	4,2,9,13,	0,0,11,15,	0,0,
Tb927.7.4980	0	0	0.0,0.0,	0.0,0.0,0.0,0.0,	0.0,0.0,0.0,1.903,	0.0,0.0,	0	0	0.475858	0	0	0	0	0	#DIV/0!		0.0,0.0,	0.0,0.0,0.0,0.0,	0.0,0.0,0.0,1.013676E-4,	0.0,0.0,	0	0	2.53419e-05	0	0.0,0.0,	0.0,0.0,0.0,0.0,	0.0,0.0,0.0,0.23310483,	0.0,0.0,	0	0	0.0582762	0	395	0%,0%,	0%,0%,0%,0%,	0%,0%,0%,9.1%,	0%,0%,	0.0,0.0,	0.0,0.0,0.0,0.0,	0.0,0.0,0.0,43431.0,	0.0,0.0,	0.0,0.0,	0.0,0.0,0.0,0.0,	0.0,0.0,0.0,7.5,	0.0,0.0,	0,0,	0,0,0,0,	0,0,0,2,	0,0,
Tb927.10.930	0	0	6.187,6.304,	2.922,1.857,5.103,4.272,	0.0,0.0,0.0,0.0,	4.17,0.0,	6.24566	3.53857	0	2.08479	1.76502	100000	2.99582	#DIV/0!	1.69733		2.5147194E-4,2.623373E-4,	1.3424711E-4,8.188436E-5,2.3539094E-4,1.995366E-4,	0.0,0.0,0.0,0.0,	1.7210912E-4,0.0,	0.000256905	0.000162765	0	8.60546e-05	0.18304157,0.14024973,	0.31522477,0.24451458,0.47570658,0.31522477,	0.0,0.0,0.0,0.0,	0.18304157,0.0,	0.161646	0.337668	0	0.0915208	645	7.3%,5.7%,	11.9%,9.5%,16.9%,11.9%,	0%,0%,0%,0%,	7.3%,0%,	68585.0,68585.0,	68585.0,68585.0,68585.0,68585.0,	0.0,0.0,0.0,0.0,	68585.0,0.0,	5.5,5.5,	5.5,5.5,5.5,5.5,	0.0,0.0,0.0,0.0,	5.5,0.0,	4,4,	5,3,8,7,	0,0,0,0,	3,0,
Tb927.2.1080	0	0	4.64,4.728,	2.922,5.572,1.913,3.051,	0.0,0.0,7.673,4.759,	9.729,8.516,	4.68424	3.36489	3.10798	9.12265	1.3921	1.50716	0.513474	1.08266	0.36885		0.0,0.0,	1.284709E-4,2.3508344E-4,0.0,0.0,	0.0,0.0,2.4361766E-4,0.0,	3.8430895E-4,3.2871444E-4,	0	9.08886e-05	6.09044e-05	0.000356512	0.0,0.0,	0.20226443,0.22743917,0.0,0.0,	0.0,0.0,0.32434154,0.0,	0.30918193,0.19124198,	0	0.107426	0.0810854	0.250212	674	0%,0%,	8.0%,8.9%,0%,0%,	0%,0%,12.2%,0%,	11.7%,7.6%,	0.0,0.0,	76644.0,76644.0,0.0,0.0,	0.0,0.0,76644.0,0.0,	76644.0,76644.0,	0.0,0.0,	7.3,7.3,0.0,0.0,	0.0,0.0,7.3,0.0,	7.3,7.3,	3,3,	5,9,3,5,	0,0,8,5,	7,6,
Tb927.4.5340	0	0	4.64,0.0,	2.922,3.096,3.827,1.221,	0.0,0.0,0.0,1.903,	2.78,0.0,	2.32018	2.76639	0.475858	1.38986	0.838703	4.87577	1.66936	5.81347	1.99041		1.4568809E-4,0.0,	1.0369986E-4,1.0541999E-4,1.3637169E-4,4.403802E-5,	0.0,0.0,0.0,4.7952337E-5,	0.0,0.0,	7.2844e-05	9.73824e-05	1.19881e-05	0	0.096478224,0.0,	0.25025904,0.25602996,0.23594749,0.083926916,	0.0,0.0,0.0,0.059253693,	0.0,0.0,	0.0482391	0.206541	0.0148134	0	835	4.0%,0%,	9.7%,9.9%,9.2%,3.5%,	0%,0%,0%,2.5%,	0%,0%,	94698.0,0.0,	94698.0,94698.0,94698.0,94698.0,	0.0,0.0,0.0,94698.0,	0.0,0.0,	7.1,0.0,	7.1,7.1,7.1,7.1,	0.0,0.0,0.0,7.1,	0.0,0.0,	3,0,	5,5,6,2,	0,0,0,2,	2,0,
Tb927.11.15010	0	0	0.0,0.0,	3.507,1.238,0.0,3.051,	0.0,0.0,0.0,0.0,	0.0,0.0,	0	1.94911	0	0	0	0	0	#DIV/0!	#DIV/0!		0.0,0.0,	1.8133903E-4,6.1449E-5,0.0,1.604352E-4,	0.0,0.0,0.0,0.0,	0.0,0.0,	0	0.000100806	0	0	0.0,0.0,	0.42560756,0.16412604,0.0,0.32434154,	0.0,0.0,0.0,0.0,	0.0,0.0,	0	0.228519	0	0	573	0%,0%,	15.4%,6.6%,0%,12.2%,	0%,0%,0%,0%,	0%,0%,	0.0,0.0,	64467.0,64467.0,0.0,64467.0,	0.0,0.0,0.0,0.0,	0.0,0.0,	0.0,0.0,	8.0,8.0,0.0,8.0,	0.0,0.0,0.0,0.0,	0.0,0.0,	0,0,	6,2,0,5,	0,0,0,0,	0,0,
Tb927.11.6320	0	0	0.0,0.0,	0.0,0.0,0.0,0.0,	0.0,0.0,2.878,2.855,	0.0,0.0,	0	0	1.43316	0	0	0	0	0	#DIV/0!		0.0,0.0,	0.0,0.0,0.0,0.0,	0.0,0.0,1.3045415E-4,1.272464E-4,	0.0,0.0,	0	0	6.44251e-05	0	0.0,0.0,	0.0,0.0,0.0,0.0,	0.0,0.0,0.38038433,0.34586036,	0.0,0.0,	0	0	0.181561	0	472	0%,0%,	0%,0%,0%,0%,	0%,0%,14.0%,12.9%,	0%,0%,	0.0,0.0,	0.0,0.0,0.0,0.0,	0.0,0.0,53268.0,53268.0,	0.0,0.0,	0.0,0.0,	0.0,0.0,0.0,0.0,	0.0,0.0,8.9,8.9,	0.0,0.0,	0,0,	0,0,0,0,	0,0,3,3,	0,0,
Tb927.10.7230	0	0	191.8,160.8,	206.3,215.5,213.7,232.5,	76.25,118.8,72.9,75.19,	184.9,200.1,	176.279	216.992	85.7936	192.492	0.812377	2.05469	0.915773	2.52923	1.12728		0.0019945186,0.0017115402,	0.0024249149,0.002430221,0.0025219205,0.002778666,	7.029315E-4,0.0010624845,6.18756E-4,6.2736525E-4,	0.0019521859,0.0020652548,	0.00185303	0.00253893	0.000752884	0.00200872	1.6121614,1.0749135,	2.9627802,3.2461958,2.908409,3.3954163,	0.35831344,0.5417005,1.228435,1.2961485,	1.8840315,1.7227013,	1.34354	3.1282	0.856149	1.80337	2521	41.7%,31.7%,	59.8%,62.8%,59.2%,64.3%,	13.3%,18.8%,34.8%,36.1%,	46.0%,43.5%,	284702.0,284702.0,	284702.0,284702.0,284702.0,284702.0,	284702.0,284702.0,284702.0,284702.0,	284702.0,284702.0,	5.5,5.5,	5.5,5.5,5.5,5.5,	5.5,5.5,5.5,5.5,	5.5,5.5,	124,102,	353,348,335,381,	26,39,76,79,	133,141,
Tb927.11.3000	0	0	4.64,4.728,	0.0,0.0,1.913,1.831,	5.866,0.0,3.837,3.807,	5.559,5.678,	4.68424	0.936077	3.37732	5.61848	5.00412	1.38697	0.833721	0.277166	0.166607		0.001448209,0.0015107818,	0.0,0.0,6.777998E-4,6.5663835E-4,	0.0016227934,0.0,9.773709E-4,9.5333817E-4,	0.0017620696,0.0017583612,	0.0014795	0.00033361	0.000888376	0.00176022	0.8281002,0.8281002,	0.0,0.0,0.8793168,0.8793168,	0.5100801,0.0,0.8793168,0.8793168,	0.8281002,0.8281002,	0.8281	0.439658	0.567178	0.8281	84	26.2%,26.2%,	0%,0%,27.4%,27.4%,	17.9%,0%,27.4%,27.4%,	26.2%,26.2%,	10100.0,10100.0,	0.0,0.0,10100.0,10100.0,	10100.0,0.0,10100.0,10100.0,	10100.0,10100.0,	11.7,11.7,	0.0,0.0,11.7,11.7,	11.7,0.0,11.7,11.7,	11.7,11.7,	3,3,	0,0,3,3,	2,0,4,4,	4,4,
Tb927.11.15940	0	0	0.0,0.0,	2.338,1.857,3.827,1.221,	0.0,0.0,1.918,0.0,	0.0,0.0,	0	2.31069	0.479585	0	0	0	0	4.81812	#DIV/0!		0.0,0.0,	7.215782E-5,5.5016055E-5,1.1861496E-4,3.8303904E-5,	0.0,0.0,4.2759977E-5,0.0,	0.0,0.0,	0	7.10232e-05	1.069e-05	0	0.0,0.0,	0.1324004,0.101539254,0.1428783,0.06659615,	0.0,0.0,0.0519619,0.0,	0.0,0.0,	0	0.110854	0.0129905	0	960	0%,0%,	5.4%,4.2%,5.8%,2.8%,	0%,0%,2.2%,0%,	0%,0%,	0.0,0.0,	105133.0,105133.0,105133.0,105133.0,	0.0,0.0,105133.0,0.0,	0.0,0.0,	0.0,0.0,	5.1,5.1,5.1,5.1,	0.0,0.0,5.1,0.0,	0.0,0.0,	0,0,	4,3,6,2,	0,0,2,0,	0,0,
Tb927.1.2260	0	0	7.734,11.03,	2.922,4.334,0.0,1.221,	14.66,9.141,4.796,9.517,	6.949,4.258,	9.38312	2.11923	9.52967	5.60372	4.4276	0.984621	1.67444	0.222382	0.378183		0.0015716996,0.0022954512,	6.712355E-4,9.553175E-4,0.0,0.0,	0.0026417566,0.0015972113,7.955344E-4,0.0015519458,	0.0014342427,8.5873454E-4,	0.00193358	0.000406638	0.00164661	0.00114649	0.9724227,1.2750974,	0.9724227,0.9724227,0.0,0.0,	0.73780084,0.42889392,2.0760968,1.3550494,	1.2750974,0.23879659,	1.12376	0.486211	1.14946	0.756947	129	29.5%,35.7%,	29.5%,29.5%,0%,0%,	24.0%,15.5%,48.8%,37.2%,	35.7%,9.3%,	14030.0,14030.0,	14030.0,14030.0,0.0,0.0,	14030.0,14030.0,14030.0,14030.0,	14030.0,14030.0,	8.9,8.9,	8.9,8.9,0.0,0.0,	8.9,8.9,8.9,8.9,	8.9,8.9,	5,7,	5,7,0,2,	5,3,5,10,	5,3,
Tb927.5.2150	0	0	0.0,0.0,	0.0,0.0,3.189,1.831,	0.0,0.0,15.35,14.28,	0.0,0.0,	0	1.25499	7.40561	0	0	0	0	0.169464	#DIV/0!		0.0,0.0,	0.0,0.0,1.7937992E-4,1.0426771E-4,	0.0,0.0,6.2078756E-4,5.676777E-4,	0.0,0.0,	0	7.09119e-05	0.000297116	0	0.0,0.0,	0.0,0.0,0.23310483,0.12979591,	0.0,0.0,1.3659198,1.2646441,	0.0,0.0,	0	0.0907252	0.657641	0	529	0%,0%,	0%,0%,9.1%,5.3%,	0%,0%,37.4%,35.5%,	0%,0%,	0.0,0.0,	0.0,0.0,60079.0,60079.0,	0.0,0.0,60079.0,60079.0,	0.0,0.0,	0.0,0.0,	0.0,0.0,9.5,9.5,	0.0,0.0,9.5,9.5,	0.0,0.0,	0,0,	0,0,5,3,	0,0,16,15,	0,0,
Reverse_Tb927.4.1050	0	0	0.0,0.0,	2.338,0.0,0.0,0.0,	0.0,0.0,0.0,0.0,	0.0,0.0,	0	0.584455	0	0	0	0	0	#DIV/0!	#DIV/0!		0.0,0.0,	1.5026357E-4,0.0,0.0,0.0,	0.0,0.0,0.0,0.0,	0.0,0.0,	0	3.75659e-05	0	0	0.0,0.0,	0.25892544,0.0,0.0,0.0,	0.0,0.0,0.0,0.0,	0.0,0.0,	0	0.0647314	0	0	461	0%,0%,	10.0%,0%,0%,0%,	0%,0%,0%,0%,	0%,0%,	0.0,0.0,	51013.0,0.0,0.0,0.0,	0.0,0.0,0.0,0.0,	0.0,0.0,	0.0,0.0,	6.4,0.0,0.0,0.0,	0.0,0.0,0.0,0.0,	0.0,0.0,	0,0,	4,0,0,0,	0,0,0,0,	0,0,
Tb11.v5.0409	0	0	3.094,0.0,	4.091,3.096,0.0,0.0,	0.0,0.0,0.0,0.0,	0.0,0.0,	1.54678	1.79674	0	0	0.860883	100000	100000	#DIV/0!	#DIV/0!		1.5716997E-4,0.0,	2.3493243E-4,1.7059242E-4,0.0,0.0,	0.0,0.0,0.0,0.0,	0.0,0.0,	7.8585e-05	0.000101381	0	0	0.1271975,0.0,	0.44877183,0.5205476,0.0,0.0,	0.0,0.0,0.0,0.0,	0.0,0.0,	0.0635987	0.24233	0	0	516	5.2%,0%,	16.1%,18.2%,0%,0%,	0%,0%,0%,0%,	0%,0%,	55322.0,0.0,	55322.0,55322.0,0.0,0.0,	0.0,0.0,0.0,0.0,	0.0,0.0,	6.5,0.0,	6.5,6.5,0.0,0.0,	0.0,0.0,0.0,0.0,	0.0,0.0,	2,0,	7,5,0,0,	0,0,0,0,	0,0,
Tb927.9.14030	0	0	0.0,0.0,	0.0,0.0,0.0,0.0,	0.0,6.094,0.0,0.0,	2.78,0.0,	0	0	1.52356	1.38986	0	0	0	0	0		0.0,0.0,	0.0,0.0,0.0,0.0,	0.0,1.809752E-4,0.0,0.0,	9.750583E-5,0.0,	0	0	4.52438e-05	4.87529e-05	0.0,0.0,	0.0,0.0,0.0,0.0,	0.0,0.12979591,0.0,0.0,	0.06905484,0.0,	0	0	0.032449	0.0345274	759	0%,0%,	0%,0%,0%,0%,	0%,5.3%,0%,0%,	2.9%,0%,	0.0,0.0,	0.0,0.0,0.0,0.0,	0.0,85324.0,0.0,0.0,	85324.0,0.0,	0.0,0.0,	0.0,0.0,0.0,0.0,	0.0,6.7,0.0,0.0,	6.7,0.0,	0,0,	0,0,0,0,	0,2,0,0,	2,0,
Tb927.10.15220	0	0	0.0,0.0,	1.169,0.0,1.276,1.221,	0.0,0.0,0.0,1.903,	0.0,0.0,	0	0.916279	0.475858	0	0	0	0	1.92553	#DIV/0!		0.0,0.0,	1.785348E-4,0.0,1.9565354E-4,1.8954508E-4,	0.0,0.0,0.0,2.0639278E-4,	0.0,0.0,	0	0.000140933	5.15982e-05	0	0.0,0.0,	0.3614447,0.0,0.23879659,0.23879659,	0.0,0.0,0.0,0.23879659,	0.0,0.0,	0	0.209759	0.0596991	0	194	0%,0%,	13.4%,0%,9.3%,9.3%,	0%,0%,0%,9.3%,	0%,0%,	0.0,0.0,	22101.0,0.0,22101.0,22101.0,	0.0,0.0,0.0,22101.0,	0.0,0.0,	0.0,0.0,	10.5,0.0,10.5,10.5,	0.0,0.0,0.0,10.5,	0.0,0.0,	0,0,	2,0,2,2,	0,0,0,2,	0,0,
Tb927.11.1450	0	0	0.0,0.0,	4.676,3.715,1.276,0.0,	0.0,0.0,6.714,10.47,	2.78,5.678,	0	2.41655	4.29577	4.22862	0	0	0	0.562543	0.571476		0.0,0.0,	1.3744347E-4,1.0479249E-4,3.7655547E-5,0.0,	0.0,0.0,1.4253324E-4,2.1847333E-4,	7.341957E-5,1.465301E-4,	0	6.99729e-05	9.02517e-05	0.000109975	0.0,0.0,	0.2618276,0.21059811,0.08642566,0.0,	0.0,0.0,0.22179961,0.30918193,	0.06414306,0.08893013,	0	0.139713	0.132745	0.0765366	1008	0%,0%,	10.1%,8.3%,3.6%,0%,	0%,0%,8.7%,11.7%,	2.7%,3.7%,	0.0,0.0,	113386.0,113386.0,113386.0,0.0,	0.0,0.0,113386.0,113386.0,	113386.0,113386.0,	0.0,0.0,	6.6,6.6,6.6,0.0,	0.0,0.0,6.6,6.6,	6.6,6.6,	0,0,	8,6,2,0,	0,0,7,11,	2,4,
Tb11.v5.0404	0	0	58.78,53.59,	29.22,38.39,21.05,23.19,	93.85,115.8,54.67,52.34,	52.81,55.36,	56.1817	27.9623	79.1648	54.0853	2.00919	0.70968	1.03876	0.353216	0.517004		0.0,0.0,	0.0011976402,0.0015097075,8.662338E-4,9.6633914E-4,	0.0,0.0,0.0016181368,0.0015229676,	0.001944857,0.0019918366,	0	0.00113498	0.000785276	0.00196835	0.0,0.0,	1.9241524,2.4434993,2.548134,2.4514372,	0.0,0.0,2.8994195,2.3036954,	1.7164392,1.5118864,	0	2.34181	1.30078	1.61416	723	0%,0%,	46.6%,53.7%,55.0%,53.8%,	0%,0%,59.1%,51.9%,	43.4%,40.0%,	0.0,0.0,	79726.0,79726.0,79726.0,79726.0,	0.0,0.0,79726.0,79726.0,	79726.0,79726.0,	0.0,0.0,	4.5,4.5,4.5,4.5,	0.0,0.0,4.5,4.5,	4.5,4.5,	38,34,	50,62,33,38,	32,38,57,55,	38,39,
Reverse_Tb927.10.14450	0	0	0.0,0.0,	1.169,0.0,0.0,0.0,	0.0,0.0,0.0,0.0,	0.0,0.0,	0	0.292228	0	0	0	0	0	#DIV/0!	#DIV/0!		0.0,0.0,	8.489155E-5,0.0,0.0,0.0,	0.0,0.0,0.0,0.0,	0.0,0.0,	0	2.12229e-05	0	0	0.0,0.0,	0.16412604,0.0,0.0,0.0,	0.0,0.0,0.0,0.0,	0.0,0.0,	0	0.0410315	0	0	408	0%,0%,	6.6%,0%,0%,0%,	0%,0%,0%,0%,	0%,0%,	0.0,0.0,	45540.0,0.0,0.0,0.0,	0.0,0.0,0.0,0.0,	0.0,0.0,	0.0,0.0,	7.2,0.0,0.0,0.0,	0.0,0.0,0.0,0.0,	0.0,0.0,	0,0,	2,0,0,0,	0,0,0,0,	0,0,
Tb927.7.4990	0	0	0.0,0.0,	1.753,0.0,0.0,1.221,	0.0,0.0,0.0,0.0,	0.0,0.0,	0	0.743482	0	0	0	0	0	#DIV/0!	#DIV/0!		0.0,0.0,	6.9642934E-5,0.0,0.0,4.9291888E-5,	0.0,0.0,0.0,0.0,	0.0,0.0,	0	2.97337e-05	0	0	0.0,0.0,	0.15345323,0.0,0.0,0.101539254,	0.0,0.0,0.0,0.0,	0.0,0.0,	0	0.0637481	0	0	746	0%,0%,	6.2%,0%,0%,4.2%,	0%,0%,0%,0%,	0%,0%,	0.0,0.0,	82660.0,0.0,0.0,82660.0,	0.0,0.0,0.0,0.0,	0.0,0.0,	0.0,0.0,	5.3,0.0,0.0,5.3,	0.0,0.0,0.0,0.0,	0.0,0.0,	0,0,	3,0,0,2,	0,0,0,0,	0,0,
Tb927.9.11600	0	0	0.0,0.0,	2.922,3.096,5.103,3.662,	0.0,0.0,9.592,4.759,	0.0,0.0,	0	3.69558	3.58757	0	0	0	0	1.03011	#DIV/0!		0.0,0.0,	3.5929205E-4,3.6525182E-4,6.299882E-4,4.577396E-4,	0.0,0.0,8.5165096E-4,4.153548E-4,	0.0,0.0,	0	0.000453068	0.000316751	0	0.0,0.0,	1.0276828,0.7741895,1.2750974,1.1478305,	0.0,0.0,0.9498446,0.47910845,	0.0,0.0,	0	1.0562	0.357238	0	241	0%,0%,	30.7%,24.9%,35.7%,33.2%,	0%,0%,29.0%,17.0%,	0%,0%,	0.0,0.0,	25976.0,25976.0,25976.0,25976.0,	0.0,0.0,25976.0,25976.0,	0.0,0.0,	0.0,0.0,	9.0,9.0,9.0,9.0,	0.0,0.0,9.0,9.0,	0.0,0.0,	0,0,	5,5,8,6,	0,0,10,5,	0,0,
Tb927.4.5350	0	0	64.96,55.16,	12.27,10.53,6.378,8.544,	111.4,112.7,31.65,32.36,	47.26,49.68,	60.0633	9.43034	72.0508	48.4668	6.36915	0.833624	1.23927	0.130885	0.194573		0.002515648,0.0021869515,	5.371867E-4,4.4207877E-4,2.8033077E-4,3.8021008E-4,	0.0038256694,0.0037535648,0.0010004697,0.0010054408,	0.0018583719,0.0019090037,	0.0023513	0.000409952	0.00239629	0.00188369	1.2335722,1.22331,	0.936422,0.8238957,0.552387,0.8365383,	1.0941124,1.22331,1.3388374,1.4774222,	1.0370419,1.1627185,	1.22844	0.787311	1.28342	1.09988	677	34.9%,34.7%,	28.7%,26.1%,19.1%,26.4%,	32.1%,34.7%,36.9%,39.4%,	30.9%,33.5%,	73857.0,73857.0,	73857.0,73857.0,73857.0,73857.0,	73857.0,73857.0,73857.0,73857.0,	73857.0,73857.0,	6.7,6.7,	6.7,6.7,6.7,6.7,	6.7,6.7,6.7,6.7,	6.7,6.7,	42,35,	21,17,10,14,	38,37,33,34,	34,35,
Tb927.8.6270	0	0	4.64,4.728,	12.86,14.86,17.22,17.7,	0.0,0.0,2.878,6.662,	6.949,5.678,	4.68424	15.6593	2.38488	6.31341	0.299135	1.96414	0.741951	6.56606	2.48032		2.0107364E-4,2.0976142E-4,	6.2974094E-4,6.983856E-4,8.4696966E-4,8.813063E-4,	0.0,0.0,1.01775804E-4,2.3163753E-4,	3.0581374E-4,2.441361E-4,	0.000205418	0.000764101	8.33533e-05	0.000274975	0.1428783,0.16412604,	1.3280914,1.19786,1.4660394,1.9376497,	0.0,0.0,0.11173177,0.3708818,	0.23310483,0.25314116,	0.153502	1.48241	0.120653	0.243123	605	5.8%,6.6%,	36.7%,34.2%,39.2%,46.8%,	0%,0%,4.6%,13.7%,	9.1%,9.8%,	69169.0,69169.0,	69169.0,69169.0,69169.0,69169.0,	0.0,0.0,69169.0,69169.0,	69169.0,69169.0,	5.7,5.7,	5.7,5.7,5.7,5.7,	0.0,0.0,5.7,5.7,	5.7,5.7,	3,3,	22,24,27,29,	0,0,3,7,	5,4,
Tb927.11.7270	0	0	0.0,0.0,	0.0,0.0,0.0,0.0,	0.0,0.0,1.918,1.903,	0.0,0.0,	0	0	0.955443	0	0	0	0	0	#DIV/0!		0.0,0.0,	0.0,0.0,0.0,0.0,	0.0,0.0,2.0024183E-4,1.9531806E-4,	0.0,0.0,	0	0	9.889e-05	0	0.0,0.0,	0.0,0.0,0.0,0.0,	0.0,0.0,0.30918193,0.33967674,	0.0,0.0,	0	0	0.162215	0	205	0%,0%,	0%,0%,0%,0%,	0%,0%,11.7%,12.7%,	0%,0%,	0.0,0.0,	0.0,0.0,0.0,0.0,	0.0,0.0,22484.0,22484.0,	0.0,0.0,	0.0,0.0,	0.0,0.0,0.0,0.0,	0.0,0.0,5.1,5.1,	0.0,0.0,	0,0,	0,0,0,0,	0,0,2,2,	0,0,
Reverse_Tb927.9.2630	0	0	0.0,0.0,	2.338,1.857,0.0,0.0,	0.0,0.0,0.0,0.0,	0.0,0.0,	0	1.04882	0	0	0	0	0	#DIV/0!	#DIV/0!		0.0,0.0,	3.609771E-5,2.7522361E-5,0.0,0.0,	0.0,0.0,0.0,0.0,	0.0,0.0,	0	1.5905e-05	0	0	0.0,0.0,	0.061695576,0.032761455,0.0,0.0,	0.0,0.0,0.0,0.0,	0.0,0.0,	0	0.0236143	0	0	1919	0%,0%,	2.6%,1.4%,0%,0%,	0%,0%,0%,0%,	0%,0%,	0.0,0.0,	208657.0,208657.0,0.0,0.0,	0.0,0.0,0.0,0.0,	0.0,0.0,	0.0,0.0,	7.7,7.7,0.0,0.0,	0.0,0.0,0.0,0.0,	0.0,0.0,	0,0,	4,3,0,0,	0,0,0,0,	0,0,
Tb927.11.15020	0	0	0.0,0.0,	0.0,0.0,0.0,0.0,	0.0,6.094,0.0,0.0,	0.0,0.0,	0	0	1.52356	0	0	0	0	0	#DIV/0!		0.0,0.0,	0.0,0.0,0.0,0.0,	0.0,6.6038547E-4,0.0,0.0,	0.0,0.0,	0	0	0.000165096	0	0.0,0.0,	0.0,0.0,0.0,0.0,	0.0,0.18032062,0.0,0.0,	0.0,0.0,	0	0	0.0450802	0	208	0%,0%,	0%,0%,0%,0%,	0%,7.2%,0%,0%,	0%,0%,	0.0,0.0,	0.0,0.0,0.0,0.0,	0.0,23280.0,0.0,0.0,	0.0,0.0,	0.0,0.0,	0.0,0.0,0.0,0.0,	0.0,7.3,0.0,0.0,	0.0,0.0,	0,0,	0,0,0,0,	0,2,0,0,	0,0,
Tb927.10.5770	0	0	12.37,9.456,	6.429,8.668,10.21,9.154,	11.73,9.141,35.49,37.12,	16.68,11.36,	10.9153	8.61414	23.3698	14.0167	1.26713	0.467068	0.778734	0.368602	0.614563		4.1589592E-4,3.2539913E-4,	2.4422645E-4,3.1598966E-4,3.893004E-4,3.535745E-4,	3.4952475E-4,2.641542E-4,9.736117E-4,0.0010010051,	5.69284E-4,3.7872395E-4,	0.000370648	0.000325773	0.000647074	0.000474004	0.34586036,0.18032062,	0.47570658,0.6069412,0.7458222,0.69433784,	0.11173177,0.07398939,2.372873,2.5075188,	0.40281367,0.28528666,	0.263091	0.630702	1.26653	0.34405	780	12.9%,7.2%,	16.9%,20.6%,24.2%,22.9%,	4.6%,3.1%,52.8%,54.5%,	14.7%,10.9%,	85826.0,85826.0,	85826.0,85826.0,85826.0,85826.0,	85826.0,85826.0,85826.0,85826.0,	85826.0,85826.0,	5.4,5.4,	5.4,5.4,5.4,5.4,	5.4,5.4,5.4,5.4,	5.4,5.4,	8,6,	11,14,16,15,	4,3,37,39,	12,8,
Tb927.8.3000	0	0	9.281,3.152,	15.78,14.24,14.03,10.99,	0.0,0.0,0.0,0.0,	6.949,7.097,	6.2164	13.7595	0	7.0231	0.451789	100000	0.885136	#DIV/0!	1.95918		4.7705707E-4,1.6588977E-4,	9.1682875E-4,7.939572E-4,8.1867585E-4,6.489132E-4,	0.0,0.0,0.0,0.0,	3.6277907E-4,3.6201556E-4,	0.000321473	0.000794594	0	0.000362397	0.38995266,0.09395635,	1.3768401,1.2029264,1.2961485,1.0606298,	0.0,0.0,0.0,0.0,	0.23026884,0.24165225,	0.241954	1.23414	0	0.235961	510	14.3%,3.9%,	37.6%,34.3%,36.1%,31.4%,	0%,0%,0%,0%,	9.0%,9.4%,	57310.0,57310.0,	57310.0,57310.0,57310.0,57310.0,	0.0,0.0,0.0,0.0,	57310.0,57310.0,	9.6,9.6,	9.6,9.6,9.6,9.6,	0.0,0.0,0.0,0.0,	9.6,9.6,	6,2,	27,23,22,18,	0,0,0,0,	5,5,
Reverse_Tb927.1.1930	0	0	0.0,3.152,	0.0,0.0,0.0,0.0,	0.0,0.0,0.0,0.0,	0.0,0.0,	1.57604	0	0	0	100000	100000	100000	#DIV/0!	#DIV/0!		0.0,2.9143568E-5,	0.0,0.0,0.0,0.0,	0.0,0.0,0.0,0.0,	0.0,0.0,	1.45718e-05	0	0	0	0.0,0.025651932,	0.0,0.0,0.0,0.0,	0.0,0.0,0.0,0.0,	0.0,0.0,	0.012826	0	0	0	2903	0%,1.1%,	0%,0%,0%,0%,	0%,0%,0%,0%,	0%,0%,	0.0,324212.0,	0.0,0.0,0.0,0.0,	0.0,0.0,0.0,0.0,	0.0,0.0,	0.0,7.0,	0.0,0.0,0.0,0.0,	0.0,0.0,0.0,0.0,	0.0,0.0,	0,2,	0,0,0,0,	0,0,0,0,	0,0,
Tb927.11.3730	0	0	4.64,7.88,	4.676,3.096,0.0,0.0,	0.0,12.19,0.0,0.0,	11.12,2.839,	6.26029	1.94286	3.04711	6.97882	3.22221	2.0545	0.897041	0.637605	0.278393		1.13267735E-4,1.9693616E-4,	1.2899721E-4,8.19606E-5,0.0,0.0,	0.0,2.5579176E-4,0.0,0.0,	2.75631E-4,6.876273E-5,	0.000155102	5.27395e-05	6.39479e-05	0.000172197	0.09144032,0.1271975,	0.25602996,0.14815366,0.0,0.0,	0.0,0.1271975,0.0,0.0,	0.19949937,0.054386854,	0.109319	0.101046	0.0317994	0.126943	1074	3.8%,5.2%,	9.9%,6.0%,0%,0%,	0%,5.2%,0%,0%,	7.9%,2.3%,	121825.0,121825.0,	121825.0,121825.0,0.0,0.0,	0.0,121825.0,0.0,0.0,	121825.0,121825.0,	6.6,6.6,	6.6,6.6,0.0,0.0,	0.0,6.6,0.0,0.0,	6.6,6.6,	3,5,	8,5,0,0,	0,4,0,0,	8,2,
Tb927.9.15190	0	0	7.734,7.88,	2.922,1.857,0.0,0.0,	11.73,9.141,3.837,3.807,	5.559,5.678,	7.80707	1.19494	7.12909	5.61848	6.53347	1.0951	1.38953	0.167614	0.21268		9.938689E-4,0.001036811,	4.2445774E-4,2.588991E-4,0.0,0.0,	0.0013364181,0.0010100013,4.0244684E-4,3.92551E-4,	7.2555814E-4,7.240311E-4,	0.00101534	0.000170839	0.000785354	0.000724795	0.43548942,0.43548942,	0.43548942,0.28233063,0.0,0.0,	0.43548942,0.28233063,0.43548942,0.43548942,	0.43548942,0.43548942,	0.435489	0.179455	0.3972	0.435489	204	15.7%,15.7%,	15.7%,10.8%,0%,0%,	15.7%,10.8%,15.7%,15.7%,	15.7%,15.7%,	24402.0,24402.0,	24402.0,24402.0,0.0,0.0,	24402.0,24402.0,24402.0,24402.0,	24402.0,24402.0,	12.0,12.0,	12.0,12.0,0.0,0.0,	12.0,12.0,12.0,12.0,	12.0,12.0,	5,5,	5,3,0,0,	4,3,4,4,	4,4,
Reverse_Tb927.10.11140	0	0	0.0,3.152,	0.0,0.0,0.0,0.0,	0.0,0.0,0.0,0.0,	0.0,0.0,	1.57604	0	0	0	100000	100000	100000	#DIV/0!	#DIV/0!		0.0,5.4901866E-5,	0.0,0.0,0.0,0.0,	0.0,0.0,0.0,0.0,	0.0,0.0,	2.74509e-05	0	0	0	0.0,0.037528396,	0.0,0.0,0.0,0.0,	0.0,0.0,0.0,0.0,	0.0,0.0,	0.0187642	0	0	0	1541	0%,1.6%,	0%,0%,0%,0%,	0%,0%,0%,0%,	0%,0%,	0.0,167517.0,	0.0,0.0,0.0,0.0,	0.0,0.0,0.0,0.0,	0.0,0.0,	0.0,6.9,	0.0,0.0,0.0,0.0,	0.0,0.0,0.0,0.0,	0.0,0.0,	0,2,	0,0,0,0,	0,0,0,0,	0,0,
Tb927.8.5940	0	0	7.734,9.456,	11.69,13.0,14.67,15.26,	0.0,0.0,9.592,10.47,	9.729,9.936,	8.5951	13.6546	5.01514	9.83234	0.629466	1.71383	0.874166	2.72267	1.38874		4.295535E-4,5.377359E-4,	7.338083E-4,7.832794E-4,9.247946E-4,9.738281E-4,	0.0,0.0,4.348472E-4,4.6657014E-4,	5.4878014E-4,5.476252E-4,	0.000483645	0.000853928	0.000225354	0.000548203	0.2647363,0.28233063,	1.2130947,1.1928048,1.5882127,1.5763211,	0.0,0.0,0.6368165,0.7538805,	0.31522477,0.50660706,	0.273533	1.39261	0.347674	0.410916	472	10.2%,10.8%,	34.5%,34.1%,41.3%,41.1%,	0%,0%,21.4%,24.4%,	11.9%,17.8%,	54879.0,54879.0,	54879.0,54879.0,54879.0,54879.0,	0.0,0.0,54879.0,54879.0,	54879.0,54879.0,	5.1,5.1,	5.1,5.1,5.1,5.1,	0.0,0.0,5.1,5.1,	5.1,5.1,	5,6,	20,21,23,25,	0,0,10,11,	7,7,
Tb927.8.6260	0	0	7.734,4.728,	4.676,2.477,5.74,9.154,	5.866,0.0,7.673,4.759,	0.0,0.0,	6.23103	5.51172	4.57442	0	1.13051	1.36215	100000	1.2049	#DIV/0!		2.1409636E-4,1.3400809E-4,	1.4629675E-4,7.436172E-5,1.8036489E-4,2.912229E-4,	1.4394366E-4,0.0,1.7338786E-4,1.0570275E-4,	0.0,0.0,	0.000174052	0.000173062	0.000105759	0	0.12979591,0.05681753,	0.2882495,0.1324004,0.41253757,0.552387,	0.049542427,0.0,0.29121923,0.14024973,	0.0,0.0,	0.0933067	0.346394	0.120253	0	947	5.3%,2.4%,	11.0%,5.4%,15.0%,19.1%,	2.1%,0%,11.1%,5.7%,	0%,0%,	108260.0,108260.0,	108260.0,108260.0,108260.0,108260.0,	108260.0,0.0,108260.0,108260.0,	0.0,0.0,	5.5,5.5,	5.5,5.5,5.5,5.5,	5.5,0.0,5.5,5.5,	0.0,0.0,	5,3,	8,4,9,15,	2,0,8,5,	0,0,
Tb927.3.3390	0	0	0.0,0.0,	1.753,1.857,0.0,1.221,	0.0,0.0,0.0,0.0,	0.0,0.0,	0	1.20785	0	0	0	0	0	#DIV/0!	#DIV/0!		0.0,0.0,	8.7907996E-5,8.936618E-5,0.0,6.221954E-5,	0.0,0.0,0.0,0.0,	0.0,0.0,	0	5.98734e-05	0	0	0.0,0.0,	0.19124198,0.21618605,0.0,0.13762724,	0.0,0.0,0.0,0.0,	0.0,0.0,	0	0.136264	0	0	591	0%,0%,	7.6%,8.5%,0%,5.6%,	0%,0%,0%,0%,	0%,0%,	0.0,0.0,	65846.0,65846.0,0.0,65846.0,	0.0,0.0,0.0,0.0,	0.0,0.0,	0.0,0.0,	7.5,7.5,0.0,7.5,	0.0,0.0,0.0,0.0,	0.0,0.0,	0,0,	3,3,0,2,	0,0,0,0,	0,0,
Tb927.10.910	0	0	0.0,0.0,	0.0,1.857,0.0,0.0,	0.0,0.0,0.0,0.0,	0.0,0.0,	0	0.464367	0	0	0	0	0	#DIV/0!	#DIV/0!		0.0,0.0,	0.0,6.635102E-5,0.0,0.0,	0.0,0.0,0.0,0.0,	0.0,0.0,	0	1.65878e-05	0	0	0.0,0.0,	0.0,0.1428783,0.0,0.0,	0.0,0.0,0.0,0.0,	0.0,0.0,	0	0.0357196	0	0	796	0%,0%,	0%,5.8%,0%,0%,	0%,0%,0%,0%,	0%,0%,	0.0,0.0,	0.0,88243.0,0.0,0.0,	0.0,0.0,0.0,0.0,	0.0,0.0,	0.0,0.0,	0.0,6.7,0.0,0.0,	0.0,0.0,0.0,0.0,	0.0,0.0,	0,0,	0,3,0,0,	0,0,0,0,	0,0,
Reverse_Tb927.7.380	0	0	0.0,0.0,	0.0,1.238,0.0,0.0,	0.0,0.0,0.0,0.0,	0.0,0.0,	0	0.309578	0	0	0	0	0	#DIV/0!	#DIV/0!		0.0,0.0,	0.0,9.8905264E-5,0.0,0.0,	0.0,0.0,0.0,0.0,	0.0,0.0,	0	2.47263e-05	0	0	0.0,0.0,	0.0,0.17489755,0.0,0.0,	0.0,0.0,0.0,0.0,	0.0,0.0,	0	0.0437244	0	0	356	0%,0%,	0%,7.0%,0%,0%,	0%,0%,0%,0%,	0%,0%,	0.0,0.0,	0.0,38263.0,0.0,0.0,	0.0,0.0,0.0,0.0,	0.0,0.0,	0.0,0.0,	0.0,4.7,0.0,0.0,	0.0,0.0,0.0,0.0,	0.0,0.0,	0,0,	0,2,0,0,	0,0,0,0,	0,0,
Tb927.11.12190	0	0	0.0,0.0,	0.0,0.0,0.0,0.0,	0.0,0.0,6.714,4.759,	0.0,0.0,	0	0	2.86819	0	0	0	0	0	#DIV/0!		0.0,0.0,	0.0,0.0,0.0,0.0,	0.0,0.0,2.5794166E-4,1.7971365E-4,	0.0,0.0,	0	0	0.000109414	0	0.0,0.0,	0.0,0.0,0.0,0.0,	0.0,0.0,0.31825674,0.29717934,	0.0,0.0,	0	0	0.153859	0	557	0%,0%,	0%,0%,0%,0%,	0%,0%,12.0%,11.3%,	0%,0%,	0.0,0.0,	0.0,0.0,0.0,0.0,	0.0,0.0,61202.0,61202.0,	0.0,0.0,	0.0,0.0,	0.0,0.0,0.0,0.0,	0.0,0.0,6.2,6.2,	0.0,0.0,	0,0,	0,0,0,0,	0,0,7,5,	0,0,
Tb927.9.9820	0	0	21.65,22.06,	13.44,16.1,13.39,10.99,	32.26,21.33,25.9,26.65,	13.9,14.19,	21.8598	13.48	26.5342	14.0462	1.62165	0.823834	1.55628	0.508021	0.959687		0.0015991491,0.0016682436,	0.0011220032,0.0012893904,0.0011226655,9.322415E-4,	0.0021119171,0.0013542552,0.0015610402,0.0015790502,	0.001042351,0.0010401573,	0.0016337	0.00111658	0.00165157	0.00104125	1.4322038,1.0653801,	2.8018937,2.908409,2.8815036,2.2136607,	0.86208713,0.57398295,2.6812897,3.1975894,	0.936422,0.7579236,	1.24879	2.70137	1.82874	0.847173	355	38.6%,31.5%,	58.0%,59.2%,58.9%,50.7%,	27.0%,19.7%,56.6%,62.3%,	28.7%,24.5%,	38802.0,38802.0,	38802.0,38802.0,38802.0,38802.0,	38802.0,38802.0,38802.0,38802.0,	38802.0,38802.0,	6.0,6.0,	6.0,6.0,6.0,6.0,	6.0,6.0,6.0,6.0,	6.0,6.0,	14,14,	23,26,21,18,	11,7,27,28,	10,10,
Tb927.10.7210	0	0	0.0,0.0,	0.0,0.0,0.0,0.0,	0.0,0.0,4.796,3.807,	0.0,0.0,	0	0	2.15068	0	0	0	0	0	#DIV/0!		0.0,0.0,	0.0,0.0,0.0,0.0,	0.0,0.0,4.50105E-4,3.5122983E-4,	0.0,0.0,	0	0	0.000200334	0	0.0,0.0,	0.0,0.0,0.0,0.0,	0.0,0.0,0.59220874,0.70608246,	0.0,0.0,	0	0	0.324573	0	228	0%,0%,	0%,0%,0%,0%,	0%,0%,20.2%,23.2%,	0%,0%,	0.0,0.0,	0.0,0.0,0.0,0.0,	0.0,0.0,26256.0,26256.0,	0.0,0.0,	0.0,0.0,	0.0,0.0,0.0,0.0,	0.0,0.0,9.3,9.3,	0.0,0.0,	0,0,	0,0,0,0,	0,0,5,4,	0,0,
Tb927.11.6300	0	0	6.187,7.88,	1.169,1.857,10.21,7.323,	11.73,15.24,23.02,19.03,	5.559,4.258,	7.03368	5.13872	17.2554	4.90879	1.36876	0.407623	1.43287	0.297805	1.04684		8.536811E-4,0.0011132077,	1.8229344E-4,2.7797584E-4,0.0015981806,0.001161213,	0.001434891,0.0018073708,0.0025926046,0.002107379,	7.790203E-4,5.830356E-4,	0.000983444	0.000804916	0.00198556	0.000681028	0.4927944,0.68267405,	0.5100801,0.5100801,1.7352688,1.7352688,	0.4927944,0.70608246,2.1622777,2.1622777,	0.5100801,0.4927944,	0.587734	1.12267	1.38086	0.501437	190	17.4%,22.6%,	17.9%,17.9%,43.7%,43.7%,	17.4%,23.2%,50.0%,50.0%,	17.9%,17.4%,	21386.0,21386.0,	21386.0,21386.0,21386.0,21386.0,	21386.0,21386.0,21386.0,21386.0,	21386.0,21386.0,	10.3,10.3,	10.3,10.3,10.3,10.3,	10.3,10.3,10.3,10.3,	10.3,10.3,	4,5,	2,3,16,12,	4,5,24,20,	4,3,
Tb927.11.15030	0	0	0.0,0.0,	1.753,2.477,0.0,0.0,	0.0,0.0,0.0,0.0,	0.0,0.0,	0	1.0575	0	0	0	0	0	#DIV/0!	#DIV/0!		0.0,0.0,	2.6107352E-4,3.538721E-4,0.0,0.0,	0.0,0.0,0.0,0.0,	0.0,0.0,	0	0.000153736	0	0	0.0,0.0,	0.33659554,0.4996848,0.0,0.0,	0.0,0.0,0.0,0.0,	0.0,0.0,	0	0.20907	0	0	199	0%,0%,	12.6%,17.6%,0%,0%,	0%,0%,0%,0%,	0%,0%,	0.0,0.0,	22782.0,22782.0,0.0,0.0,	0.0,0.0,0.0,0.0,	0.0,0.0,	0.0,0.0,	6.8,6.8,0.0,0.0,	0.0,0.0,0.0,0.0,	0.0,0.0,	0,0,	3,4,0,0,	0,0,0,0,	0,0,
Tb927.11.11690	0	0	0.0,0.0,	0.0,1.857,0.0,0.0,	0.0,0.0,0.0,0.0,	0.0,0.0,	0	0.464367	0	0	0	0	0	#DIV/0!	#DIV/0!		0.0,0.0,	0.0,1.066978E-4,0.0,0.0,	0.0,0.0,0.0,0.0,	0.0,0.0,	0	2.66745e-05	0	0	0.0,0.0,	0.0,0.21059811,0.0,0.0,	0.0,0.0,0.0,0.0,	0.0,0.0,	0	0.0526495	0	0	495	0%,0%,	0%,8.3%,0%,0%,	0%,0%,0%,0%,	0%,0%,	0.0,0.0,	0.0,55620.0,0.0,0.0,	0.0,0.0,0.0,0.0,	0.0,0.0,	0.0,0.0,	0.0,5.6,0.0,0.0,	0.0,0.0,0.0,0.0,	0.0,0.0,	0,0,	0,3,0,0,	0,0,0,0,	0,0,
Tb927.11.8350	0	0	0.0,0.0,	0.0,0.0,1.276,1.221,	0.0,0.0,0.0,0.0,	0.0,0.0,	0	0.624051	0	0	0	0	0	#DIV/0!	#DIV/0!		0.0,0.0,	0.0,0.0,6.8514055E-5,6.6374996E-5,	0.0,0.0,0.0,0.0,	0.0,0.0,	0	3.37223e-05	0	0	0.0,0.0,	0.0,0.0,0.11429453,0.1271975,	0.0,0.0,0.0,0.0,	0.0,0.0,	0	0.060373	0	0	554	0%,0%,	0%,0%,4.7%,5.2%,	0%,0%,0%,0%,	0%,0%,	0.0,0.0,	0.0,0.0,62457.0,62457.0,	0.0,0.0,0.0,0.0,	0.0,0.0,	0.0,0.0,	0.0,0.0,9.2,9.2,	0.0,0.0,0.0,0.0,	0.0,0.0,	0,0,	0,0,2,2,	0,0,0,0,	0,0,
Tb927.8.3010	0	0	3.094,0.0,	4.091,1.238,1.276,2.441,	0.0,0.0,0.0,1.903,	0.0,0.0,	1.54678	2.26157	0.475858	0	0.683944	3.25052	100000	4.75261	#DIV/0!		1.100403E-4,0.0,	1.6448458E-4,4.7775135E-5,5.150175E-5,9.978765E-5,	0.0,0.0,0.0,5.4328633E-5,	0.0,0.0,	5.50202e-05	9.08873e-05	1.35822e-05	0	0.06659615,0.0,	0.3001696,0.08143401,0.12201846,0.19124198,	0.0,0.0,0.0,0.083926916,	0.0,0.0,	0.0332981	0.173716	0.0209817	0	737	2.8%,0%,	11.4%,3.4%,5.0%,7.6%,	0%,0%,0%,3.5%,	0%,0%,	82185.0,0.0,	82185.0,82185.0,82185.0,82185.0,	0.0,0.0,0.0,82185.0,	0.0,0.0,	9.5,0.0,	9.5,9.5,9.5,9.5,	0.0,0.0,0.0,9.5,	0.0,0.0,	2,0,	7,2,2,4,	0,0,0,2,	0,0,
Tb927.11.3740	0	0	0.0,0.0,	3.507,2.477,1.276,0.0,	0.0,0.0,0.0,1.903,	0.0,0.0,	0	1.81475	0.475858	0	0	0	0	3.81364	#DIV/0!		0.0,0.0,	2.3777405E-4,1.6114542E-4,8.685763E-5,0.0,	0.0,0.0,0.0,9.1625174E-5,	0.0,0.0,	0	0.000121444	2.29063e-05	0	0.0,0.0,	0.4321879,0.20226443,0.19124198,0.0,	0.0,0.0,0.0,0.13501084,	0.0,0.0,	0	0.206424	0.0337527	0	437	0%,0%,	15.6%,8.0%,7.6%,0%,	0%,0%,0%,5.5%,	0%,0%,	0.0,0.0,	48929.0,48929.0,48929.0,0.0,	0.0,0.0,0.0,48929.0,	0.0,0.0,	0.0,0.0,	5.4,5.4,5.4,0.0,	0.0,0.0,0.0,5.4,	0.0,0.0,	0,0,	6,4,2,0,	0,0,0,2,	0,0,
Tb927.5.2130	0	0	0.0,0.0,	1.169,0.0,0.0,0.0,	0.0,0.0,0.0,0.0,	0.0,0.0,	0	0.292228	0	0	0	0	0	#DIV/0!	#DIV/0!		0.0,0.0,	6.647937E-5,0.0,0.0,0.0,	0.0,0.0,0.0,0.0,	0.0,0.0,	0	1.66198e-05	0	0	0.0,0.0,	0.12201846,0.0,0.0,0.0,	0.0,0.0,0.0,0.0,	0.0,0.0,	0	0.0305046	0	0	521	0%,0%,	5.0%,0%,0%,0%,	0%,0%,0%,0%,	0%,0%,	0.0,0.0,	56955.0,0.0,0.0,0.0,	0.0,0.0,0.0,0.0,	0.0,0.0,	0.0,0.0,	7.0,0.0,0.0,0.0,	0.0,0.0,0.0,0.0,	0.0,0.0,	0,0,	2,0,0,0,	0,0,0,0,	0,0,
Tb927.9.1520	0	0	0.0,3.152,	0.0,0.0,1.276,0.0,	0.0,0.0,1.918,0.0,	0.0,7.097,	1.57604	0.31891	0.479585	3.54845	4.94197	3.28627	0.444151	0.664972	0.0898732		0.0,9.953385E-4,	0.0,0.0,4.4655046E-4,0.0,	0.0,0.0,4.829362E-4,0.0,	0.0,0.0021720934,	0.000497669	0.000111638	0.000120734	0.00108605	0.0,0.86637974,	0.0,0.0,1.3173947,0.0,	0.0,0.0,1.133045,0.0,	0.0,2.0338912,	0.43319	0.329349	0.283261	1.01695	85	0%,27.1%,	0%,0%,36.5%,0%,	0%,0%,32.9%,0%,	0%,48.2%,	0.0,9759.0,	0.0,0.0,9759.0,0.0,	0.0,0.0,9759.0,0.0,	0.0,9759.0,	0.0,5.8,	0.0,0.0,5.8,0.0,	0.0,0.0,5.8,0.0,	0.0,5.8,	0,2,	0,0,2,0,	0,0,2,0,	0,5,
Tb927.10.920	0	0	0.0,0.0,	0.0,0.0,1.913,1.831,	0.0,0.0,16.31,14.28,	0.0,0.0,	0	0.936077	7.6454	0	0	0	0	0.122437	#DIV/0!		0.0,0.0,	0.0,0.0,1.9170095E-4,1.857159E-4,	0.0,0.0,0.0011748194,0.0010111162,	0.0,0.0,	0	9.43542e-05	0.000546484	0	0.0,0.0,	0.0,0.0,0.31219995,0.34276497,	0.0,0.0,2.459394,1.9376497,	0.0,0.0,	0	0.163741	1.09926	0	297	0%,0%,	0%,0%,11.8%,12.8%,	0%,0%,53.9%,46.8%,	0%,0%,	0.0,0.0,	0.0,0.0,32532.0,32532.0,	0.0,0.0,32532.0,32532.0,	0.0,0.0,	0.0,0.0,	0.0,0.0,9.6,9.6,	0.0,0.0,9.6,9.6,	0.0,0.0,	0,0,	0,0,3,3,	0,0,17,15,	0,0,
Tb927.4.5330	0	0	0.0,0.0,	1.169,1.238,1.276,0.0,	0.0,0.0,0.0,0.0,	0.0,0.0,	0	0.920716	0	0	0	0	0	#DIV/0!	#DIV/0!		0.0,0.0,	3.9225088E-5,3.9875737E-5,4.298617E-5,0.0,	0.0,0.0,0.0,0.0,	0.0,0.0,	0	3.05217e-05	0	0	0.0,0.0,	0.096478224,0.061695576,0.08893013,0.0,	0.0,0.0,0.0,0.0,	0.0,0.0,	0	0.061776	0	0	883	0%,0%,	4.0%,2.6%,3.7%,0%,	0%,0%,0%,0%,	0%,0%,	0.0,0.0,	97244.0,97244.0,97244.0,0.0,	0.0,0.0,0.0,0.0,	0.0,0.0,	0.0,0.0,	9.2,9.2,9.2,0.0,	0.0,0.0,0.0,0.0,	0.0,0.0,	0,0,	2,2,2,0,	0,0,0,0,	0,0,
Reverse_Tb927.1.3290	0	0	0.0,0.0,	0.0,1.238,0.0,0.0,	0.0,0.0,0.0,0.0,	0.0,0.0,	0	0.309578	0	0	0	0	0	#DIV/0!	#DIV/0!		0.0,0.0,	0.0,3.563793E-5,0.0,0.0,	0.0,0.0,0.0,0.0,	0.0,0.0,	0	8.90948e-06	0	0	0.0,0.0,	0.0,0.07398939,0.0,0.0,	0.0,0.0,0.0,0.0,	0.0,0.0,	0	0.0184973	0	0	988	0%,0%,	0%,3.1%,0%,0%,	0%,0%,0%,0%,	0%,0%,	0.0,0.0,	0.0,107318.0,0.0,0.0,	0.0,0.0,0.0,0.0,	0.0,0.0,	0.0,0.0,	0.0,7.6,0.0,0.0,	0.0,0.0,0.0,0.0,	0.0,0.0,	0,0,	0,2,0,0,	0,0,0,0,	0,0,
Tb927.8.6250	0	0	4.64,6.304,	3.507,6.811,5.103,6.103,	0.0,0.0,5.755,9.517,	4.17,5.678,	5.47227	5.38071	3.81804	4.92355	1.01702	1.43326	1.11145	1.40928	1.09285		1.7604855E-4,2.4487343E-4,	1.5037229E-4,2.8025545E-4,2.1972091E-4,2.660763E-4,	0.0,0.0,1.7821812E-4,2.8972648E-4,	1.6065179E-4,2.1375157E-4,	0.000210461	0.000229106	0.000116986	0.000187202	0.11686325,0.14551294,	0.31825674,0.552387,0.25892544,0.5776112,	0.0,0.0,0.22179961,0.50660706,	0.14551294,0.23026884,	0.131188	0.426795	0.182102	0.187891	691	4.8%,5.9%,	12.0%,19.1%,10.0%,19.8%,	0%,0%,8.7%,17.8%,	5.9%,9.0%,	75475.0,75475.0,	75475.0,75475.0,75475.0,75475.0,	0.0,0.0,75475.0,75475.0,	75475.0,75475.0,	7.3,7.3,	7.3,7.3,7.3,7.3,	0.0,0.0,7.3,7.3,	7.3,7.3,	3,4,	6,11,8,10,	0,0,6,10,	3,4,
Tb927.10.12500	0	0	7.734,6.304,	3.507,4.334,0.0,0.0,	0.0,0.0,0.0,0.0,	4.17,5.678,	7.01905	1.96021	0	4.92355	3.58077	100000	1.42561	#DIV/0!	0.398129		2.2231278E-4,1.855346E-4,	1.139334E-4,1.3512715E-4,0.0,0.0,	0.0,0.0,0.0,0.0,	1.2172192E-4,1.6195432E-4,	0.000203924	6.22651e-05	0	0.000141838	0.1614486,0.11429453,	0.25602996,0.24165225,0.0,0.0,	0.0,0.0,0.0,0.0,	0.08893013,0.1324004,	0.137872	0.124421	0	0.110665	912	6.5%,4.7%,	9.9%,9.4%,0%,0%,	0%,0%,0%,0%,	3.7%,5.4%,	100228.0,100228.0,	100228.0,100228.0,0.0,0.0,	0.0,0.0,0.0,0.0,	100228.0,100228.0,	6.3,6.3,	6.3,6.3,0.0,0.0,	0.0,0.0,0.0,0.0,	6.3,6.3,	5,4,	6,7,0,0,	0,0,0,0,	3,4,
Tb927.2.560	0	0	7.734,4.728,	1.753,1.238,1.913,1.831,	0.0,12.19,4.796,3.807,	5.559,8.516,	6.23103	1.684	5.19779	7.03786	3.70014	1.19878	0.885358	0.323983	0.239277		2.3993995E-4,0.0,	0.0,0.0,0.0,0.0,	0.0,3.2511284E-4,1.2144845E-4,9.4769704E-5,	1.7516431E-4,2.6219353E-4,	0.00011997	0	0.000135333	0.000218679	0.15345323,0.0,	0.0,0.0,0.0,0.0,	0.0,0.11943793,0.14024973,0.11173177,	0.11173177,0.17219532,	0.0767266	0	0.0928549	0.141964	845	6.2%,0%,	0%,0%,0%,0%,	0%,4.9%,5.7%,4.6%,	4.6%,6.9%,	95912.0,0.0,	0.0,0.0,0.0,0.0,	0.0,95912.0,95912.0,95912.0,	95912.0,95912.0,	6.3,0.0,	0.0,0.0,0.0,0.0,	0.0,6.3,6.3,6.3,	6.3,6.3,	5,3,	3,2,3,3,	0,4,5,4,	4,6,
Tb927.8.7470	0	0	3.094,3.152,	2.922,3.715,3.827,4.272,	5.866,0.0,10.55,11.42,	2.78,4.258,	3.12283	3.68403	6.9593	3.51893	0.847667	0.448728	0.887437	0.529368	1.04692		1.4228019E-4,1.4842769E-4,	1.519112E-4,1.8531724E-4,0.0,0.0,	2.391485E-4,0.0,3.960924E-4,0.0,	1.2983671E-4,0.0,	0.000145354	8.43071e-05	0.00015881	6.49184e-05	0.08893013,0.08893013,	0.3001696,0.38675582,0.0,0.0,	0.08893013,0.0,1.118361,0.0,	0.08893013,0.0,	0.0889301	0.171731	0.301823	0.0444651	570	3.7%,3.7%,	11.4%,14.2%,0%,0%,	3.7%,0%,32.6%,0%,	3.7%,0%,	61342.0,61342.0,	61342.0,61342.0,0.0,0.0,	61342.0,0.0,61342.0,0.0,	61342.0,0.0,	9.2,9.2,	9.2,9.2,0.0,0.0,	9.2,0.0,9.2,0.0,	9.2,0.0,	2,2,	5,6,6,7,	2,0,11,12,	2,3,
Tb927.7.4970	0	0	7.734,9.456,	4.091,4.953,3.189,3.662,	17.6,15.24,2.878,2.855,	11.12,8.516,	8.5951	3.97381	9.64136	9.81758	2.16294	0.891482	0.87548	0.412163	0.404764		5.3215027E-4,6.661715E-4,	3.181762E-4,3.696617E-4,2.4906028E-4,2.8954132E-4,	0.0010733437,9.013135E-4,1.616125E-4,1.5763858E-4,	7.769756E-4,5.815053E-4,	0.000599161	0.00030661	0.000573477	0.00067924	0.48251808,0.58124804,	0.48251808,0.633052,0.3520726,0.39315677,	0.56314766,0.455459,0.27350307,0.22743917,	0.68267405,0.59220874,	0.531883	0.4652	0.379887	0.637441	381	17.1%,19.9%,	17.1%,21.3%,13.1%,14.4%,	19.4%,16.3%,10.5%,8.9%,	22.6%,20.2%,	42433.0,42433.0,	42433.0,42433.0,42433.0,42433.0,	42433.0,42433.0,42433.0,42433.0,	42433.0,42433.0,	5.8,5.8,	5.8,5.8,5.8,5.8,	5.8,5.8,5.8,5.8,	5.8,5.8,	5,6,	7,8,5,6,	6,5,3,3,	8,6,
Tb927.3.4450	0	0	0.0,0.0,	0.0,0.0,0.0,0.0,	0.0,0.0,1.918,1.903,	0.0,0.0,	0	0	0.955443	0	0	0	0	0	#DIV/0!		0.0,0.0,	0.0,0.0,0.0,0.0,	0.0,0.0,2.032157E-4,1.9821881E-4,	0.0,0.0,	0	0	0.000100359	0	0.0,0.0,	0.0,0.0,0.0,0.0,	0.0,0.0,0.2133888,0.2133888,	0.0,0.0,	0	0	0.106694	0	202	0%,0%,	0%,0%,0%,0%,	0%,0%,8.4%,8.4%,	0%,0%,	0.0,0.0,	0.0,0.0,0.0,0.0,	0.0,0.0,22728.0,22728.0,	0.0,0.0,	0.0,0.0,	0.0,0.0,0.0,0.0,	0.0,0.0,9.1,9.1,	0.0,0.0,	0,0,	0,0,0,0,	0,0,2,2,	0,0,
Tb927.8.5120	0	0	4.64,4.728,	1.169,1.857,0.0,0.0,	0.0,0.0,0.0,0.0,	4.17,4.258,	4.68424	0.756594	0	4.21386	6.19122	100000	1.11163	#DIV/0!	0.179549		0.0010671014,0.0011132077,	3.038224E-4,4.632931E-4,0.0,0.0,	0.0,0.0,0.0,0.0,	9.7377534E-4,9.7172597E-4,	0.00109015	0.000191779	0	0.000972751	0.62554884,1.19786,	0.62554884,0.62554884,0.0,0.0,	0.0,0.0,0.0,0.0,	1.19786,1.19786,	0.911704	0.312774	0	1.19786	114	21.1%,34.2%,	21.1%,21.1%,0%,0%,	0%,0%,0%,0%,	34.2%,34.2%,	12300.0,12300.0,	12300.0,12300.0,0.0,0.0,	0.0,0.0,0.0,0.0,	12300.0,12300.0,	9.5,9.5,	9.5,9.5,0.0,0.0,	0.0,0.0,0.0,0.0,	9.5,9.5,	3,3,	2,3,0,0,	0,0,0,0,	3,3,
Reverse_Tb927.11.12510	0	0	0.0,0.0,	0.0,1.238,0.0,0.0,	0.0,0.0,0.0,0.0,	0.0,0.0,	0	0.309578	0	0	0	0	0	#DIV/0!	#DIV/0!		0.0,0.0,	0.0,3.8397244E-5,0.0,0.0,	0.0,0.0,0.0,0.0,	0.0,0.0,	0	9.59931e-06	0	0	0.0,0.0,	0.0,0.09900582,0.0,0.0,	0.0,0.0,0.0,0.0,	0.0,0.0,	0	0.0247515	0	0	917	0%,0%,	0%,4.1%,0%,0%,	0%,0%,0%,0%,	0%,0%,	0.0,0.0,	0.0,106151.0,0.0,0.0,	0.0,0.0,0.0,0.0,	0.0,0.0,	0.0,0.0,	0.0,8.7,0.0,0.0,	0.0,0.0,0.0,0.0,	0.0,0.0,	0,0,	0,2,0,0,	0,0,0,0,	0,0,
Tb927.11.7290	0	0	0.0,0.0,	1.169,0.0,1.913,1.221,	0.0,0.0,1.918,3.807,	0.0,0.0,	0	1.07573	1.4313	0	0	0	0	0.751578	#DIV/0!		0.0,0.0,	2.360992E-5,0.0,3.881062E-5,2.506595E-5,	0.0,0.0,2.7981987E-5,5.4587872E-5,	0.0,0.0,	0	2.18716e-05	2.06425e-05	0	0.0,0.0,	0.03992021,0.0,0.04712856,0.04712856,	0.0,0.0,0.049542427,0.10407865,	0.0,0.0,	0	0.0335443	0.0384053	0	1467	0%,0%,	1.7%,0%,2.0%,2.0%,	0%,0%,2.1%,4.3%,	0%,0%,	0.0,0.0,	162104.0,0.0,162104.0,162104.0,	0.0,0.0,162104.0,162104.0,	0.0,0.0,	0.0,0.0,	6.8,0.0,6.8,6.8,	0.0,0.0,6.8,6.8,	0.0,0.0,	0,0,	2,0,3,2,	0,0,2,4,	0,0,
Tb927.11.15040	0	0	0.0,0.0,	0.0,0.0,0.0,0.0,	0.0,0.0,3.837,2.855,	0.0,0.0,	0	0	1.67296	0	0	0	0	0	#DIV/0!		0.0,0.0,	0.0,0.0,0.0,0.0,	0.0,0.0,1.3821405E-4,1.0111162E-4,	0.0,0.0,	0	0	5.98314e-05	0	0.0,0.0,	0.0,0.0,0.0,0.0,	0.0,0.0,0.24165225,0.25602996,	0.0,0.0,	0	0	0.124421	0	594	0%,0%,	0%,0%,0%,0%,	0%,0%,9.4%,9.9%,	0%,0%,	0.0,0.0,	0.0,0.0,0.0,0.0,	0.0,0.0,64160.0,64160.0,	0.0,0.0,	0.0,0.0,	0.0,0.0,0.0,0.0,	0.0,0.0,7.3,7.3,	0.0,0.0,	0,0,	0,0,0,0,	0,0,4,3,	0,0,
Tb927.4.590	0	0	0.0,0.0,	0.0,0.0,0.0,0.0,	0.0,0.0,2.878,0.0,	0.0,0.0,	0	0	0.719377	0	0	0	0	0	#DIV/0!		0.0,0.0,	0.0,0.0,0.0,0.0,	0.0,0.0,7.5274285E-5,0.0,	0.0,0.0,	0	0	1.88186e-05	0	0.0,0.0,	0.0,0.0,0.0,0.0,	0.0,0.0,0.13762724,0.0,	0.0,0.0,	0	0	0.0344068	0	818	0%,0%,	0%,0%,0%,0%,	0%,0%,5.6%,0%,	0%,0%,	0.0,0.0,	0.0,0.0,0.0,0.0,	0.0,0.0,88025.0,0.0,	0.0,0.0,	0.0,0.0,	0.0,0.0,0.0,0.0,	0.0,0.0,8.7,0.0,	0.0,0.0,	0,0,	0,0,0,0,	0,0,3,0,	0,0,
Tb927.11.7240	0	0	13.92,18.91,	25.13,28.48,19.77,22.58,	5.866,0.0,0.0,0.0,	11.12,14.19,	16.4168	23.9914	1.46643	12.6563	0.684278	11.195	1.29712	16.3604	1.8956		7.1981986E-4,0.0010012281,	0.0014687745,0.0015973103,0.0011604145,0.0013417698,	2.6886517E-4,0.0,0.0,0.0,	5.8388105E-4,7.283153E-4,	0.000860524	0.00139207	6.72163e-05	0.000656098	0.3614447,0.50660706,	3.2756286,3.1975894,1.8054335,2.258367,	0.10407865,0.0,0.0,0.0,	0.5310875,0.57398295,	0.434026	2.63425	0.0260197	0.552535	507	13.4%,17.8%,	63.1%,62.3%,44.8%,51.3%,	4.3%,0%,0%,0%,	18.5%,19.7%,	58673.0,58673.0,	58673.0,58673.0,58673.0,58673.0,	58673.0,0.0,0.0,0.0,	58673.0,58673.0,	5.8,5.8,	5.8,5.8,5.8,5.8,	5.8,0.0,0.0,0.0,	5.8,5.8,	9,12,	43,46,31,37,	2,0,0,0,	8,10,
Tb927.11.8370	0	0	0.0,0.0,	1.169,0.0,0.0,0.0,	0.0,0.0,0.0,0.0,	0.0,0.0,	0	0.292228	0	0	0	0	0	#DIV/0!	#DIV/0!		0.0,0.0,	3.882932E-5,0.0,0.0,0.0,	0.0,0.0,0.0,0.0,	0.0,0.0,	0	9.70733e-06	0	0	0.0,0.0,	0.06659615,0.0,0.0,0.0,	0.0,0.0,0.0,0.0,	0.0,0.0,	0	0.016649	0	0	892	0%,0%,	2.8%,0%,0%,0%,	0%,0%,0%,0%,	0%,0%,	0.0,0.0,	105106.0,0.0,0.0,0.0,	0.0,0.0,0.0,0.0,	0.0,0.0,	0.0,0.0,	6.3,0.0,0.0,0.0,	0.0,0.0,0.0,0.0,	0.0,0.0,	0,0,	2,0,0,0,	0,0,0,0,	0,0,
Tb927.3.1110	0	0	0.0,0.0,	2.922,3.096,2.551,6.103,	0.0,0.0,0.0,0.0,	0.0,0.0,	0	3.66804	0	0	0	0	0	#DIV/0!	#DIV/0!		0.0,0.0,	1.8152909E-4,1.8454021E-4,1.5914795E-4,3.8544807E-4,	0.0,0.0,0.0,0.0,	0.0,0.0,	0	0.000227666	0	0	0.0,0.0,	0.41579378,0.54525447,0.50660706,0.80301774,	0.0,0.0,0.0,0.0,	0.0,0.0,	0	0.567668	0	0	477	0%,0%,	15.1%,18.9%,17.8%,25.6%,	0%,0%,0%,0%,	0%,0%,	0.0,0.0,	52713.0,52713.0,52713.0,52713.0,	0.0,0.0,0.0,0.0,	0.0,0.0,	0.0,0.0,	5.0,5.0,5.0,5.0,	0.0,0.0,0.0,0.0,	0.0,0.0,	0,0,	5,5,4,10,	0,0,0,0,	0,0,
Tb927.11.12170	0	0	0.0,3.152,	0.0,0.0,0.0,0.0,	0.0,0.0,0.0,0.0,	0.0,0.0,	1.57604	0	0	0	100000	100000	100000	#DIV/0!	#DIV/0!		0.0,1.4388397E-4,	0.0,0.0,0.0,0.0,	0.0,0.0,0.0,0.0,	0.0,0.0,	7.1942e-05	0	0	0	0.0,0.07646525,	0.0,0.0,0.0,0.0,	0.0,0.0,0.0,0.0,	0.0,0.0,	0.0382326	0	0	0	588	0%,3.2%,	0%,0%,0%,0%,	0%,0%,0%,0%,	0%,0%,	0.0,68590.0,	0.0,0.0,0.0,0.0,	0.0,0.0,0.0,0.0,	0.0,0.0,	0.0,10.0,	0.0,0.0,0.0,0.0,	0.0,0.0,0.0,0.0,	0.0,0.0,	0,2,	0,0,0,0,	0,0,0,0,	0,0,
Reverse_Tb927.10.10920	0	0	0.0,0.0,	0.0,1.857,0.0,0.0,	0.0,0.0,0.0,0.0,	0.0,0.0,	0	0.464367	0	0	0	0	0	#DIV/0!	#DIV/0!		0.0,0.0,	0.0,7.50219E-5,0.0,0.0,	0.0,0.0,0.0,0.0,	0.0,0.0,	0	1.87555e-05	0	0	0.0,0.0,	0.0,0.071519256,0.0,0.0,	0.0,0.0,0.0,0.0,	0.0,0.0,	0	0.0178798	0	0	704	0%,0%,	0%,3.0%,0%,0%,	0%,0%,0%,0%,	0%,0%,	0.0,0.0,	0.0,80764.0,0.0,0.0,	0.0,0.0,0.0,0.0,	0.0,0.0,	0.0,0.0,	0.0,5.2,0.0,0.0,	0.0,0.0,0.0,0.0,	0.0,0.0,	0,0,	0,3,0,0,	0,0,0,0,	0,0,
Reverse_Tb11.v5.0984	0	0	3.094,0.0,	0.0,0.0,0.0,0.0,	0.0,0.0,0.0,0.0,	0.0,0.0,	1.54678	0	0	0	100000	100000	100000	#DIV/0!	#DIV/0!		2.992609E-4,0.0,	0.0,0.0,0.0,0.0,	0.0,0.0,0.0,0.0,	0.0,0.0,	0.00014963	0	0	0	0.40604758,0.0,	0.0,0.0,0.0,0.0,	0.0,0.0,0.0,0.0,	0.0,0.0,	0.203024	0	0	0	271	14.8%,0%,	0%,0%,0%,0%,	0%,0%,0%,0%,	0%,0%,	29371.0,0.0,	0.0,0.0,0.0,0.0,	0.0,0.0,0.0,0.0,	0.0,0.0,	5.9,0.0,	0.0,0.0,0.0,0.0,	0.0,0.0,0.0,0.0,	0.0,0.0,	2,0,	0,0,0,0,	0,0,0,0,	0,0,
Tb927.6.2790	0	0	13.92,9.456,	3.507,3.096,6.378,4.272,	20.53,27.42,7.673,10.47,	5.559,9.936,	11.6887	4.31317	16.5241	7.74755	2.70999	0.707371	1.50869	0.261023	0.556715		0.001099243,7.644919E-4,	3.1297366E-4,2.651376E-4,5.716384E-4,3.8765394E-4,	0.0014370519,0.0018618096,4.9457315E-4,6.633166E-4,	4.4582484E-4,7.7855145E-4,	0.000931867	0.000384351	0.00111419	0.000612188	1.084491,0.61435854,	0.8793168,0.64816236,1.2335722,0.8281002,	0.86637974,0.8793168,0.95884466,1.6791685,	0.4859357,0.7782794,	0.849425	0.897288	1.09593	0.632108	332	31.9%,20.8%,	27.4%,21.7%,34.9%,26.2%,	27.1%,27.4%,29.2%,42.8%,	17.2%,25.0%,	36958.0,36958.0,	36958.0,36958.0,36958.0,36958.0,	36958.0,36958.0,36958.0,36958.0,	36958.0,36958.0,	6.3,6.3,	6.3,6.3,6.3,6.3,	6.3,6.3,6.3,6.3,	6.3,6.3,	9,6,	6,5,10,7,	7,9,8,11,	4,7,
Tb927.10.970	0	0	51.04,59.89,	44.42,53.25,53.58,53.09,	26.4,27.42,34.53,44.73,	52.81,49.68,	55.4668	51.0844	33.2701	51.2465	1.08579	1.66716	1.08235	1.53544	0.996836		7.6204166E-4,9.154167E-4,	7.495208E-4,8.622106E-4,9.078503E-4,9.109174E-4,	3.4932568E-4,3.52005E-4,4.2078152E-4,5.358455E-4,	8.0075825E-4,7.359883E-4,	0.000838729	0.000857625	0.000414489	0.000768373	0.5100801,0.61064565,	1.5763211,1.7605777,1.5585859,1.7797134,	0.1271975,0.13501084,0.7579236,1.084491,	0.6672472,0.64437175,	0.560363	1.6688	0.526156	0.655809	1756	17.9%,20.7%,	41.1%,44.1%,40.8%,44.4%,	5.2%,5.5%,24.5%,31.9%,	22.2%,21.6%,	203605.0,203605.0,	203605.0,203605.0,203605.0,203605.0,	203605.0,203605.0,203605.0,203605.0,	203605.0,203605.0,	10.5,10.5,	10.5,10.5,10.5,10.5,	10.5,10.5,10.5,10.5,	10.5,10.5,	33,38,	76,86,84,87,	9,9,36,47,	38,35,
Reverse_Tb927.7.2390	0	0	0.0,0.0,	0.0,2.477,0.0,0.0,	0.0,0.0,0.0,0.0,	0.0,0.0,	0	0.619156	0	0	0	0	0	#DIV/0!	#DIV/0!		0.0,0.0,	0.0,7.404894E-5,0.0,0.0,	0.0,0.0,0.0,0.0,	0.0,0.0,	0	1.85122e-05	0	0	0.0,0.0,	0.0,0.19674051,0.0,0.0,	0.0,0.0,0.0,0.0,	0.0,0.0,	0	0.0491851	0	0	951	0%,0%,	0%,7.8%,0%,0%,	0%,0%,0%,0%,	0%,0%,	0.0,0.0,	0.0,102859.0,0.0,0.0,	0.0,0.0,0.0,0.0,	0.0,0.0,	0.0,0.0,	0.0,8.8,0.0,0.0,	0.0,0.0,0.0,0.0,	0.0,0.0,	0,0,	0,4,0,0,	0,0,0,0,	0,0,
Tb927.8.6240	0	0	43.31,52.01,	35.65,46.44,28.7,31.12,	70.39,91.41,23.02,19.99,	38.92,46.84,	47.6597	35.4787	51.2021	42.8778	1.34333	0.930816	1.11152	0.692915	0.827437		0.0042684055,0.005247979,	0.0039713928,0.0049638543,0.0032106305,0.0035251111,	0.0061495327,0.0077458746,0.0018518604,0.0015805342,	0.0038951014,0.0045809937,	0.00475819	0.00391775	0.00433195	0.00423805	2.3573759,2.3036954,	3.7863011,3.7863011,2.8282475,4.0933084,	2.0549212,2.3573759,2.5974934,2.9264498,	2.6643758,2.5974934,	2.33054	3.62354	2.48406	2.63093	266	52.6%,51.9%,	68.0%,68.0%,58.3%,70.7%,	48.5%,52.6%,55.6%,59.4%,	56.4%,55.6%,	30042.0,30042.0,	30042.0,30042.0,30042.0,30042.0,	30042.0,30042.0,30042.0,30042.0,	30042.0,30042.0,	8.7,8.7,	8.7,8.7,8.7,8.7,	8.7,8.7,8.7,8.7,	8.7,8.7,	28,33,	61,75,45,51,	24,30,24,21,	28,33,
Tb927.5.790	0	0	3.094,0.0,	4.676,4.334,3.189,3.662,	0.0,0.0,5.755,2.855,	6.949,4.258,	1.54678	3.96513	2.15254	5.60372	0.390097	0.718585	0.276028	1.84207	0.707589		2.4575667E-4,0.0,	0.0,0.0,0.0,0.0,	0.0,0.0,0.0,0.0,	0.0,0.0,	0.000122878	0	0	0	0.20781386,0.0,	0.0,0.0,0.0,0.0,	0.0,0.0,0.0,0.0,	0.0,0.0,	0.103907	0	0	0	330	8.2%,0%,	0%,0%,0%,0%,	0%,0%,0%,0%,	0%,0%,	37927.0,0.0,	0.0,0.0,0.0,0.0,	0.0,0.0,0.0,0.0,	0.0,0.0,	8.5,0.0,	0.0,0.0,0.0,0.0,	0.0,0.0,0.0,0.0,	0.0,0.0,	2,0,	8,7,5,6,	0,0,6,3,	5,3,
Reverse_Tb927.9.17080	0	0	0.0,0.0,	1.169,0.0,0.0,0.0,	0.0,0.0,0.0,0.0,	0.0,0.0,	0	0.292228	0	0	0	0	0	#DIV/0!	#DIV/0!		0.0,0.0,	6.997122E-5,0.0,0.0,0.0,	0.0,0.0,0.0,0.0,	0.0,0.0,	0	1.74928e-05	0	0	0.0,0.0,	0.19949937,0.0,0.0,0.0,	0.0,0.0,0.0,0.0,	0.0,0.0,	0	0.0498748	0	0	495	0%,0%,	7.9%,0%,0%,0%,	0%,0%,0%,0%,	0%,0%,	0.0,0.0,	53934.0,0.0,0.0,0.0,	0.0,0.0,0.0,0.0,	0.0,0.0,	0.0,0.0,	8.4,0.0,0.0,0.0,	0.0,0.0,0.0,0.0,	0.0,0.0,	0,0,	2,0,0,0,	0,0,0,0,	0,0,
Tb927.3.3370	0	0	0.0,0.0,	0.0,0.0,0.0,0.0,	0.0,0.0,3.837,2.855,	0.0,0.0,	0	0	1.67296	0	0	0	0	0	#DIV/0!		0.0,0.0,	0.0,0.0,0.0,0.0,	0.0,0.0,2.1051064E-4,1.5400078E-4,	0.0,0.0,	0	0	9.11279e-05	0	0.0,0.0,	0.0,0.0,0.0,0.0,	0.0,0.0,0.3520726,0.22179961,	0.0,0.0,	0	0	0.143468	0	390	0%,0%,	0%,0%,0%,0%,	0%,0%,13.1%,8.7%,	0%,0%,	0.0,0.0,	0.0,0.0,0.0,0.0,	0.0,0.0,44044.0,44044.0,	0.0,0.0,	0.0,0.0,	0.0,0.0,0.0,0.0,	0.0,0.0,5.6,5.6,	0.0,0.0,	0,0,	0,0,0,0,	0,0,4,3,	0,0,
Tb927.9.12650	0	0	0.0,0.0,	4.676,4.334,0.0,0.0,	0.0,0.0,0.0,0.0,	2.78,0.0,	0	2.25243	0	1.38986	0	0	0	#DIV/0!	1.62062		0.0,0.0,	1.14121096E-4,1.0151232E-4,0.0,0.0,	0.0,0.0,0.0,0.0,	6.096122E-5,0.0,	0	5.39084e-05	0	3.04806e-05	0.0,0.0,	0.25025904,0.19398808,0.0,0.0,	0.0,0.0,0.0,0.0,	0.044720173,0.0,	0	0.111062	0	0.0223601	1214	0%,0%,	9.7%,7.7%,0%,0%,	0%,0%,0%,0%,	1.9%,0%,	0.0,0.0,	134655.0,134655.0,0.0,0.0,	0.0,0.0,0.0,0.0,	134655.0,0.0,	0.0,0.0,	6.7,6.7,0.0,0.0,	0.0,0.0,0.0,0.0,	6.7,0.0,	0,0,	8,7,0,0,	0,0,0,0,	2,0,
Tb927.10.170	0	0	4.64,6.304,	6.429,4.334,5.103,3.662,	5.866,6.094,33.57,25.7,	9.729,7.097,	5.47227	4.88184	17.8068	8.41296	1.12094	0.307313	0.650457	0.274156	0.580276		2.8489355E-4,3.962706E-4,	4.4612796E-4,2.886088E-4,3.5556708E-4,2.583495E-4,	3.1923802E-4,3.216866E-4,0.0016823596,0.001265908,	6.066141E-4,4.323839E-4,	0.000340582	0.000337163	0.000897298	0.000519499	0.1694994,0.25314116,	0.77010894,0.90985334,0.74180686,0.7988709,	0.083926916,0.11429453,2.723917,2.3265955,	0.39636838,0.25314116,	0.21132	0.80516	1.31218	0.324755	427	6.8%,9.8%,	24.8%,28.1%,24.1%,25.5%,	3.5%,4.7%,57.1%,52.2%,	14.5%,9.8%,	48286.0,48286.0,	48286.0,48286.0,48286.0,48286.0,	48286.0,48286.0,48286.0,48286.0,	48286.0,48286.0,	8.9,8.9,	8.9,8.9,8.9,8.9,	8.9,8.9,8.9,8.9,	8.9,8.9,	3,4,	11,7,8,6,	2,2,35,27,	7,5,
Tb927.9.14080	0	0	0.0,0.0,	0.0,0.0,0.0,0.0,	0.0,0.0,0.0,2.855,	0.0,0.0,	0	0	0.713787	0	0	0	0	0	#DIV/0!		0.0,0.0,	0.0,0.0,0.0,0.0,	0.0,0.0,0.0,2.9297709E-4,	0.0,0.0,	0	0	7.32443e-05	0	0.0,0.0,	0.0,0.0,0.0,0.0,	0.0,0.0,0.0,0.38356638,	0.0,0.0,	0	0	0.0958916	0	205	0%,0%,	0%,0%,0%,0%,	0%,0%,0%,14.1%,	0%,0%,	0.0,0.0,	0.0,0.0,0.0,0.0,	0.0,0.0,0.0,23168.0,	0.0,0.0,	0.0,0.0,	0.0,0.0,0.0,0.0,	0.0,0.0,0.0,7.2,	0.0,0.0,	0,0,	0,0,0,0,	0,0,0,3,	0,0,
Reverse_Tb927.1.2690	0	0	0.0,0.0,	1.169,0.0,0.0,0.0,	0.0,0.0,0.0,0.0,	0.0,0.0,	0	0.292228	0	0	0	0	0	#DIV/0!	#DIV/0!		0.0,0.0,	2.5467464E-4,0.0,0.0,0.0,	0.0,0.0,0.0,0.0,	0.0,0.0,	0	6.36687e-05	0	0	0.0,0.0,	0.5275661,0.0,0.0,0.0,	0.0,0.0,0.0,0.0,	0.0,0.0,	0	0.131892	0	0	136	0%,0%,	18.4%,0%,0%,0%,	0%,0%,0%,0%,	0%,0%,	0.0,0.0,	16223.0,0.0,0.0,0.0,	0.0,0.0,0.0,0.0,	0.0,0.0,	0.0,0.0,	11.1,0.0,0.0,0.0,	0.0,0.0,0.0,0.0,	0.0,0.0,	0,0,	2,0,0,0,	0,0,0,0,	0,0,
Tb927.1.2230	0	0	9.281,9.456,	2.338,3.715,2.551,2.441,	14.66,12.19,6.714,10.47,	8.339,5.678,	9.36849	2.76129	11.009	7.00834	3.39279	0.850987	1.33676	0.250822	0.394001		0.0019780414,0.0020635067,	5.631829E-4,8.5878716E-4,6.171835E-4,5.9791456E-4,	0.0027706227,0.0022334987,0.0011680773,0.0017904155,	0.0018050469,0.001200832,	0.00202077	0.000659267	0.00199065	0.00150294	1.3659198,1.3659198,	1.0370419,1.0370419,1.8510184,1.3659198,	0.7864876,0.455459,2.4434993,1.4547088,	1.4547088,0.5100801,	1.36592	1.32276	1.28504	0.982394	123	37.4%,37.4%,	30.9%,30.9%,45.5%,37.4%,	25.2%,16.3%,53.7%,39.0%,	39.0%,17.9%,	13535.0,13535.0,	13535.0,13535.0,13535.0,13535.0,	13535.0,13535.0,13535.0,13535.0,	13535.0,13535.0,	5.9,5.9,	5.9,5.9,5.9,5.9,	5.9,5.9,5.9,5.9,	5.9,5.9,	6,6,	4,6,4,4,	5,4,7,11,	6,4,
Tb927.10.11070	0	0	0.0,0.0,	4.091,3.715,3.827,4.272,	0.0,0.0,0.0,0.0,	0.0,2.839,	0	3.97625	0	1.41938	0	0	0	#DIV/0!	2.8014		0.0,0.0,	2.9070777E-4,2.5331133E-4,2.730704E-4,3.086358E-4,	0.0,0.0,0.0,0.0,	0.0,1.7710113E-4,	0	0.000281431	0	8.85506e-05	0.0,0.0,	0.6634127,0.633052,0.64437175,0.6634127,	0.0,0.0,0.0,0.0,	0.0,0.12201846,	0	0.651062	0	0.0610092	417	0%,0%,	22.1%,21.3%,21.6%,22.1%,	0%,0%,0%,0%,	0%,5.0%,	0.0,0.0,	45549.0,45549.0,45549.0,45549.0,	0.0,0.0,0.0,0.0,	0.0,45549.0,	0.0,0.0,	6.7,6.7,6.7,6.7,	0.0,0.0,0.0,0.0,	0.0,6.7,	0,0,	7,6,6,7,	0,0,0,0,	0,2,
Tb927.8.5960	0	0	0.0,0.0,	1.753,0.0,0.0,1.221,	0.0,0.0,0.0,0.0,	0.0,0.0,	0	0.743482	0	0	0	0	0	#DIV/0!	#DIV/0!		0.0,0.0,	3.1487047E-4,0.0,0.0,2.2285906E-4,	0.0,0.0,0.0,0.0,	0.0,0.0,	0	0.000134432	0	0	0.0,0.0,	0.5417005,0.0,0.0,0.67494285,	0.0,0.0,0.0,0.0,	0.0,0.0,	0	0.304161	0	0	165	0%,0%,	18.8%,0%,0%,22.4%,	0%,0%,0%,0%,	0%,0%,	0.0,0.0,	19128.0,0.0,0.0,19128.0,	0.0,0.0,0.0,0.0,	0.0,0.0,	0.0,0.0,	4.8,0.0,0.0,4.8,	0.0,0.0,0.0,0.0,	0.0,0.0,	0,0,	3,0,0,2,	0,0,0,0,	0,0,
Reverse_Tb927.11.5990	0	0	0.0,0.0,	0.0,1.238,0.0,0.0,	0.0,0.0,0.0,0.0,	0.0,0.0,	0	0.309578	0	0	0	0	0	#DIV/0!	#DIV/0!		0.0,0.0,	0.0,5.7159537E-5,0.0,0.0,	0.0,0.0,0.0,0.0,	0.0,0.0,	0	1.42899e-05	0	0	0.0,0.0,	0.0,0.24738348,0.0,0.0,	0.0,0.0,0.0,0.0,	0.0,0.0,	0	0.0618459	0	0	616	0%,0%,	0%,9.6%,0%,0%,	0%,0%,0%,0%,	0%,0%,	0.0,0.0,	0.0,69307.0,0.0,0.0,	0.0,0.0,0.0,0.0,	0.0,0.0,	0.0,0.0,	0.0,8.4,0.0,0.0,	0.0,0.0,0.0,0.0,	0.0,0.0,	0,0,	0,2,0,0,	0,0,0,0,	0,0,
Reverse_Tb927.10.10930	0	0	0.0,0.0,	0.0,1.857,0.0,0.0,	0.0,0.0,0.0,0.0,	0.0,0.0,	0	0.464367	0	0	0	0	0	#DIV/0!	#DIV/0!		0.0,0.0,	0.0,7.50219E-5,0.0,0.0,	0.0,0.0,0.0,0.0,	0.0,0.0,	0	1.87555e-05	0	0	0.0,0.0,	0.0,0.071519256,0.0,0.0,	0.0,0.0,0.0,0.0,	0.0,0.0,	0	0.0178798	0	0	704	0%,0%,	0%,3.0%,0%,0%,	0%,0%,0%,0%,	0%,0%,	0.0,0.0,	0.0,80767.0,0.0,0.0,	0.0,0.0,0.0,0.0,	0.0,0.0,	0.0,0.0,	0.0,5.2,0.0,0.0,	0.0,0.0,0.0,0.0,	0.0,0.0,	0,0,	0,3,0,0,	0,0,0,0,	0,0,
Tb927.8.6230	0	0	17.01,15.76,	11.1,15.48,15.31,15.26,	20.53,21.33,8.633,10.47,	15.29,14.19,	16.3875	14.2871	15.2403	14.7411	1.14702	1.07528	1.11169	0.937452	0.969198		0.0013557702,0.0012857717,	0.0010001205,0.0013377764,0.0013844421,0.001397103,	0.0014501557,0.0014612784,5.6146836E-4,6.693651E-4,	0.0012371979,0.0011223583,	0.00132077	0.00127986	0.00103557	0.00117978	0.95884466,0.7498466,	2.243396,2.4040818,2.9174187,2.9445727,	0.61064565,0.599558,0.8492687,1.1727014,	1.128139,1.084491,	0.854346	2.62737	0.808043	1.10631	329	29.2%,24.3%,	51.1%,53.2%,59.3%,59.6%,	20.7%,20.4%,26.7%,33.7%,	32.8%,31.9%,	37268.0,37268.0,	37268.0,37268.0,37268.0,37268.0,	37268.0,37268.0,37268.0,37268.0,	37268.0,37268.0,	9.2,9.2,	9.2,9.2,9.2,9.2,	9.2,9.2,9.2,9.2,	9.2,9.2,	11,10,	19,25,24,25,	7,7,9,11,	11,10,
Tb927.3.1120	0	0	10.83,15.76,	11.69,11.76,5.103,5.493,	17.6,15.24,13.43,12.37,	18.07,18.45,	13.294	8.51204	14.6584	18.2601	1.56178	0.90692	0.728035	0.580695	0.466156		0.0013080597,0.0019493959,	0.0015961177,0.0015414637,6.996643E-4,7.625478E-4,	0.0018845343,0.0015824906,0.0013241798,0.0011993609,	0.0022167973,0.0022121319,	0.00162873	0.00114995	0.00149764	0.00221446	0.9498446,1.4099054,	3.325138,3.6131763,1.5468302,1.7101917,	0.6634127,0.68267405,3.4157043,3.2364302,	1.9853826,2.1477482,	1.17988	2.54883	1.99956	2.06657	217	29.0%,38.2%,	63.6%,66.4%,40.6%,43.3%,	22.1%,22.6%,64.5%,62.7%,	47.5%,49.8%,	24406.0,24406.0,	24406.0,24406.0,24406.0,24406.0,	24406.0,24406.0,24406.0,24406.0,	24406.0,24406.0,	7.4,7.4,	7.4,7.4,7.4,7.4,	7.4,7.4,7.4,7.4,	7.4,7.4,	7,10,	20,19,8,9,	6,5,14,13,	13,13,
Tb927.3.3380	0	0	0.0,0.0,	1.169,0.0,0.0,0.0,	0.0,0.0,0.0,0.0,	0.0,0.0,	0	0.292228	0	0	0	0	0	#DIV/0!	#DIV/0!		0.0,0.0,	9.515317E-5,0.0,0.0,0.0,	0.0,0.0,0.0,0.0,	0.0,0.0,	0	2.37883e-05	0	0	0.0,0.0,	0.1428783,0.0,0.0,0.0,	0.0,0.0,0.0,0.0,	0.0,0.0,	0	0.0357196	0	0	364	0%,0%,	5.8%,0%,0%,0%,	0%,0%,0%,0%,	0%,0%,	0.0,0.0,	40016.0,0.0,0.0,0.0,	0.0,0.0,0.0,0.0,	0.0,0.0,	0.0,0.0,	9.3,0.0,0.0,0.0,	0.0,0.0,0.0,0.0,	0.0,0.0,	0,0,	2,0,0,0,	0,0,0,0,	0,0,
Reverse_Tb927.11.15450	0	0	0.0,0.0,	0.0,0.0,0.0,0.0,	0.0,0.0,0.0,0.0,	2.78,0.0,	0	0	0	1.38986	0	0	0	#DIV/0!	0		0.0,0.0,	0.0,0.0,0.0,0.0,	0.0,0.0,0.0,0.0,	3.227515E-5,0.0,	0	0	0	1.61376e-05	0.0,0.0,	0.0,0.0,0.0,0.0,	0.0,0.0,0.0,0.0,	0.06414306,0.0,	0	0	0	0.0320715	2293	0%,0%,	0%,0%,0%,0%,	0%,0%,0%,0%,	2.7%,0%,	0.0,0.0,	0.0,0.0,0.0,0.0,	0.0,0.0,0.0,0.0,	269623.0,0.0,	0.0,0.0,	0.0,0.0,0.0,0.0,	0.0,0.0,0.0,0.0,	5.3,0.0,	0,0,	0,0,0,0,	0,0,0,0,	2,0,
Tb927.8.5970	0	0	0.0,0.0,	3.507,3.096,1.276,1.221,	0.0,0.0,0.0,0.0,	0.0,0.0,	0	2.27468	0	0	0	0	0	#DIV/0!	#DIV/0!		0.0,0.0,	1.4003673E-4,1.18633005E-4,5.11547E-5,4.955761E-5,	0.0,0.0,0.0,0.0,	0.0,0.0,	0	8.98455e-05	0	0	0.0,0.0,	0.25314116,0.24165225,0.09144032,0.083926916,	0.0,0.0,0.0,0.0,	0.0,0.0,	0	0.16754	0	0	742	0%,0%,	9.8%,9.4%,3.8%,3.5%,	0%,0%,0%,0%,	0%,0%,	0.0,0.0,	84835.0,84835.0,84835.0,84835.0,	0.0,0.0,0.0,0.0,	0.0,0.0,	0.0,0.0,	6.2,6.2,6.2,6.2,	0.0,0.0,0.0,0.0,	0.0,0.0,	0,0,	6,5,2,2,	0,0,0,0,	0,0,
Reverse_Tb927.10.14490	0	0	0.0,0.0,	0.0,1.238,0.0,1.221,	0.0,0.0,0.0,0.0,	0.0,0.0,	0	0.614719	0	0	0	0	0	#DIV/0!	#DIV/0!		0.0,0.0,	0.0,8.383399E-5,0.0,8.755178E-5,	0.0,0.0,0.0,0.0,	0.0,0.0,	0	4.28464e-05	0	0	0.0,0.0,	0.0,0.12201846,0.0,0.27938128,	0.0,0.0,0.0,0.0,	0.0,0.0,	0	0.10035	0	0	420	0%,0%,	0%,5.0%,0%,10.7%,	0%,0%,0%,0%,	0%,0%,	0.0,0.0,	0.0,46241.0,0.0,46241.0,	0.0,0.0,0.0,0.0,	0.0,0.0,	0.0,0.0,	0.0,7.8,0.0,7.8,	0.0,0.0,0.0,0.0,	0.0,0.0,	0,0,	0,2,0,2,	0,0,0,0,	0,0,
Tb927.10.11080	0	0	15.47,17.34,	32.15,31.58,33.8,33.57,	0.0,0.0,6.714,3.807,	8.339,18.45,	16.4022	32.773	2.63026	13.3955	0.500478	6.23594	1.22445	12.46	2.44656		3.4836642E-4,3.9976012E-4,	8.182845E-4,7.713591E-4,8.641365E-4,8.6874835E-4,	0.0,0.0,1.2343086E-4,6.87976E-5,	1.9073949E-4,4.1239915E-4,	0.000374063	0.000830632	4.80571e-05	0.000301569	0.2882495,0.23594749,	0.8578044,0.79473364,0.81551564,0.67880404,	0.0,0.0,0.15345323,0.071519256,	0.1428783,0.30617094,	0.262099	0.786714	0.0562431	0.224525	1164	11.0%,9.2%,	26.9%,25.4%,25.9%,22.5%,	0%,0%,6.2%,3.0%,	5.8%,11.6%,	134449.0,134449.0,	134449.0,134449.0,134449.0,134449.0,	0.0,0.0,134449.0,134449.0,	134449.0,134449.0,	4.3,4.3,	4.3,4.3,4.3,4.3,	0.0,0.0,4.3,4.3,	4.3,4.3,	10,11,	55,51,53,55,	0,0,7,4,	6,13,
Tb927.11.8390	0	0	10.83,12.61,	2.338,1.857,4.465,1.831,	11.73,12.19,4.796,5.71,	6.949,4.258,	11.7179	2.62272	8.60652	5.60372	4.46785	1.36152	2.0911	0.304736	0.468032		6.7422556E-4,8.038364E-4,	1.645404E-4,1.254523E-4,3.1555525E-4,1.3101572E-4,	6.4757554E-4,6.5254245E-4,2.4376232E-4,2.853221E-4,	4.3947104E-4,2.631277E-4,	0.000739031	0.000184141	0.000457301	0.000351299	0.34276497,0.43548942,	0.25025904,0.20503592,0.27350307,0.24451458,	0.25025904,0.22461617,0.52405274,0.40281367,	0.23879659,0.19124198,	0.389127	0.243328	0.350435	0.215019	421	12.8%,15.7%,	9.7%,8.1%,10.5%,9.5%,	9.7%,8.8%,18.3%,14.7%,	9.3%,7.6%,	49028.0,49028.0,	49028.0,49028.0,49028.0,49028.0,	49028.0,49028.0,49028.0,49028.0,	49028.0,49028.0,	7.7,7.7,	7.7,7.7,7.7,7.7,	7.7,7.7,7.7,7.7,	7.7,7.7,	7,8,	4,3,7,3,	4,4,5,6,	5,3,
Tb927.7.1400	0	0	0.0,0.0,	1.169,0.0,0.0,0.0,	0.0,0.0,0.0,0.0,	0.0,0.0,	0	0.292228	0	0	0	0	0	#DIV/0!	#DIV/0!		0.0,0.0,	6.263246E-5,0.0,0.0,0.0,	0.0,0.0,0.0,0.0,	0.0,0.0,	0	1.56581e-05	0	0	0.0,0.0,	0.1561122,0.0,0.0,0.0,	0.0,0.0,0.0,0.0,	0.0,0.0,	0	0.0390281	0	0	553	0%,0%,	6.3%,0%,0%,0%,	0%,0%,0%,0%,	0%,0%,	0.0,0.0,	60697.0,0.0,0.0,0.0,	0.0,0.0,0.0,0.0,	0.0,0.0,	0.0,0.0,	5.3,0.0,0.0,0.0,	0.0,0.0,0.0,0.0,	0.0,0.0,	0,0,	2,0,0,0,	0,0,0,0,	0,0,
Tb927.11.12150	0	0	0.0,0.0,	1.753,2.477,2.551,1.831,	0.0,0.0,13.43,10.47,	4.17,2.839,	0	2.15303	5.97431	3.50417	0	0	0	0.360381	0.614419		0.0,0.0,	8.850704E-5,1.1996686E-4,1.2932466E-4,9.396528E-5,	0.0,0.0,4.8951793E-4,3.751637E-4,	1.8911481E-4,1.2581119E-4,	0	0.000107941	0.00021617	0.000157463	0.0,0.0,	0.13501084,0.18850219,0.29419577,0.1694994,	0.0,0.0,0.86637974,0.4521116,	0.11943793,0.10407865,	0	0.196802	0.329623	0.111758	587	0%,0%,	5.5%,7.5%,11.2%,6.8%,	0%,0%,27.1%,16.2%,	4.9%,4.3%,	0.0,0.0,	67326.0,67326.0,67326.0,67326.0,	0.0,0.0,67326.0,67326.0,	67326.0,67326.0,	0.0,0.0,	5.9,5.9,5.9,5.9,	0.0,0.0,5.9,5.9,	5.9,5.9,	0,0,	3,4,4,3,	0,0,14,11,	3,2,
Tb927.2.510	0	0	3.094,4.728,	1.753,1.238,2.551,1.831,	0.0,0.0,3.837,4.759,	5.559,5.678,	3.91085	1.84345	2.14881	5.61848	2.12148	1.82	0.696069	0.857892	0.328105		0.0,1.5161968E-4,	6.207124E-5,0.0,9.069722E-5,0.0,	0.0,0.0,9.808739E-5,1.1959439E-4,	1.7683853E-4,1.7646635E-4,	7.58098e-05	3.81921e-05	5.44204e-05	0.000176652	0.0,0.07894671,	0.07894671,0.0,0.10662377,0.0,	0.0,0.0,0.1324004,0.16412604,	0.11429453,0.12201846,	0.0394734	0.0463926	0.0741316	0.118156	837	0%,3.3%,	3.3%,0%,4.4%,0%,	0%,0%,5.4%,6.6%,	4.7%,5.0%,	0.0,95164.0,	95164.0,0.0,95164.0,0.0,	0.0,0.0,95164.0,95164.0,	95164.0,95164.0,	0.0,7.4,	7.4,0.0,7.4,0.0,	0.0,0.0,7.4,7.4,	7.4,7.4,	2,3,	3,2,4,3,	0,0,4,5,	4,4,
Tb927.11.20120	0	0	0.0,0.0,	1.169,0.0,0.0,0.0,	0.0,0.0,0.0,0.0,	0.0,0.0,	0	0.292228	0	0	0	0	0	#DIV/0!	#DIV/0!		0.0,0.0,	6.0131515E-5,0.0,0.0,0.0,	0.0,0.0,0.0,0.0,	0.0,0.0,	0	1.50329e-05	0	0	0.0,0.0,	0.15080035,0.0,0.0,0.0,	0.0,0.0,0.0,0.0,	0.0,0.0,	0	0.0377001	0	0	576	0%,0%,	6.1%,0%,0%,0%,	0%,0%,0%,0%,	0%,0%,	0.0,0.0,	62833.0,0.0,0.0,0.0,	0.0,0.0,0.0,0.0,	0.0,0.0,	0.0,0.0,	9.1,0.0,0.0,0.0,	0.0,0.0,0.0,0.0,	0.0,0.0,	0,0,	2,0,0,0,	0,0,0,0,	0,0,
Reverse_Tb927.10.10940	0	0	0.0,0.0,	0.0,1.857,0.0,0.0,	0.0,0.0,0.0,0.0,	0.0,0.0,	0	0.464367	0	0	0	0	0	#DIV/0!	#DIV/0!		0.0,0.0,	0.0,7.50219E-5,0.0,0.0,	0.0,0.0,0.0,0.0,	0.0,0.0,	0	1.87555e-05	0	0	0.0,0.0,	0.0,0.071519256,0.0,0.0,	0.0,0.0,0.0,0.0,	0.0,0.0,	0	0.0178798	0	0	704	0%,0%,	0%,3.0%,0%,0%,	0%,0%,0%,0%,	0%,0%,	0.0,0.0,	0.0,80764.0,0.0,0.0,	0.0,0.0,0.0,0.0,	0.0,0.0,	0.0,0.0,	0.0,5.2,0.0,0.0,	0.0,0.0,0.0,0.0,	0.0,0.0,	0,0,	0,3,0,0,	0,0,0,0,	0,0,
Tb927.8.7420	0	0	4.64,4.728,	18.12,21.67,12.12,13.43,	0.0,0.0,0.0,0.0,	11.12,7.097,	4.68424	16.3333	0	9.10789	0.28679	100000	0.514306	#DIV/0!	1.79332		1.4161764E-4,1.4773651E-4,	0.0,0.0,4.1977823E-4,0.0,	0.0,0.0,0.0,0.0,	3.4461898E-4,2.1493356E-4,	0.000144677	0.000104945	0	0.000279776	0.096478224,0.09144032,	0.0,0.0,0.72186863,0.0,	0.0,0.0,0.0,0.0,	0.2647363,0.2133888,	0.0939593	0.180467	0	0.239063	859	4.0%,3.8%,	0%,0%,23.6%,0%,	0%,0%,0%,0%,	10.2%,8.4%,	96392.0,96392.0,	0.0,0.0,96392.0,0.0,	0.0,0.0,0.0,0.0,	96392.0,96392.0,	5.7,5.7,	0.0,0.0,5.7,0.0,	0.0,0.0,0.0,0.0,	5.7,5.7,	3,3,	31,35,19,22,	0,0,0,0,	8,5,
Tb927.8.5170	0	0	4.64,9.456,	32.73,34.67,31.25,32.96,	0.0,0.0,0.0,1.903,	12.51,12.77,	7.04831	32.9027	0.475858	12.6416	0.214217	14.8118	0.55755	69.1439	2.60273		1.0179879E-4,2.1239443E-4,	8.11549E-4,8.250106E-4,7.781936E-4,8.308261E-4,	0.0,0.0,0.0,3.3506447E-5,	2.7868716E-4,2.7810063E-4,	0.000157097	0.000811395	8.37661e-06	0.000278394	0.06659615,0.13762724,	1.3550494,1.3713737,1.6485,1.8641782,	0.0,0.0,0.0,0.06905484,	0.22743917,0.21618605,	0.102112	1.55978	0.0172637	0.221813	1195	2.8%,5.6%,	37.2%,37.5%,42.3%,45.7%,	0%,0%,0%,2.9%,	8.9%,8.5%,	135826.0,135826.0,	135826.0,135826.0,135826.0,135826.0,	0.0,0.0,0.0,135826.0,	135826.0,135826.0,	8.8,8.8,	8.8,8.8,8.8,8.8,	0.0,0.0,0.0,8.8,	8.8,8.8,	3,6,	56,56,49,54,	0,0,0,2,	9,9,
Tb927.4.1100	0	0	13.92,9.456,	6.429,7.43,7.654,7.934,	23.46,27.42,19.18,19.99,	8.339,15.61,	11.6887	7.3616	22.5141	11.9762	1.58779	0.519171	0.975994	0.326977	0.614687		0.0022952745,0.0015962977,	0.001198092,0.0013286896,0.0014323316,0.0015032475,	0.0034292992,0.0038875523,0.0025817344,0.0026441643,	0.0013963571,0.0025546001,	0.00194579	0.00136559	0.00313569	0.00197548	1.3173947,0.86208713,	1.4888573,1.9648314,1.8773985,1.6001594,	1.3173947,1.6791685,1.6363313,1.9648314,	1.0606298,1.8773985,	1.08974	1.73281	1.64943	1.46901	159	36.5%,27.0%,	39.6%,47.2%,45.9%,41.5%,	36.5%,42.8%,42.1%,47.2%,	31.4%,45.9%,	18015.0,18015.0,	18015.0,18015.0,18015.0,18015.0,	18015.0,18015.0,18015.0,18015.0,	18015.0,18015.0,	10.5,10.5,	10.5,10.5,10.5,10.5,	10.5,10.5,10.5,10.5,	10.5,10.5,	9,6,	11,12,12,13,	8,9,20,21,	6,11,
Tb927.3.3350	0	0	3.094,0.0,	1.753,3.715,2.551,3.051,	0.0,0.0,2.878,3.807,	2.78,4.258,	1.54678	2.76775	1.67109	3.51893	0.55886	0.925612	0.439561	1.65625	0.786531		1.3910755E-4,0.0,	8.9114284E-5,1.8118495E-4,1.3021196E-4,1.576833E-4,	0.0,0.0,1.056164E-4,1.3735918E-4,	1.2694155E-4,1.9001159E-4,	6.95538e-05	0.000139549	6.07439e-05	0.000158477	0.11686325,0.0,	0.22743917,0.38356638,0.32434154,0.37720942,	0.0,0.0,0.20503592,0.34586036,	0.09395635,0.18032062,	0.0584316	0.328139	0.137724	0.137138	583	4.8%,0%,	8.9%,14.1%,12.2%,13.9%,	0%,0%,8.1%,12.9%,	3.9%,7.2%,	64312.0,0.0,	64312.0,64312.0,64312.0,64312.0,	0.0,0.0,64312.0,64312.0,	64312.0,64312.0,	8.9,0.0,	8.9,8.9,8.9,8.9,	0.0,0.0,8.9,8.9,	8.9,8.9,	2,0,	3,6,4,5,	0,0,3,4,	2,3,
Tb927.9.10520	0	0	0.0,0.0,	0.0,0.0,0.0,0.0,	0.0,0.0,0.0,3.807,	0.0,0.0,	0	0	0.951716	0	0	0	0	0	#DIV/0!		0.0,0.0,	0.0,0.0,0.0,0.0,	0.0,0.0,0.0,3.1652334E-4,	0.0,0.0,	0	0	7.91308e-05	0	0.0,0.0,	0.0,0.0,0.0,0.0,	0.0,0.0,0.0,0.24451458,	0.0,0.0,	0	0	0.0611286	0	253	0%,0%,	0%,0%,0%,0%,	0%,0%,0%,9.5%,	0%,0%,	0.0,0.0,	0.0,0.0,0.0,0.0,	0.0,0.0,0.0,29588.0,	0.0,0.0,	0.0,0.0,	0.0,0.0,0.0,0.0,	0.0,0.0,0.0,9.7,	0.0,0.0,	0,0,	0,0,0,0,	0,0,0,4,	0,0,
Tb927.10.6080	0	0	0.0,0.0,	0.0,0.0,0.0,0.0,	0.0,0.0,1.918,1.903,	0.0,0.0,	0	0	0.955443	0	0	0	0	0	#DIV/0!		0.0,0.0,	0.0,0.0,0.0,0.0,	0.0,0.0,1.3241798E-4,1.2916194E-4,	0.0,0.0,	0	0	6.5395e-05	0	0.0,0.0,	0.0,0.0,0.0,0.0,	0.0,0.0,0.17760599,0.19398808,	0.0,0.0,	0	0	0.0928985	0	310	0%,0%,	0%,0%,0%,0%,	0%,0%,7.1%,7.7%,	0%,0%,	0.0,0.0,	0.0,0.0,0.0,0.0,	0.0,0.0,34416.0,34416.0,	0.0,0.0,	0.0,0.0,	0.0,0.0,0.0,0.0,	0.0,0.0,6.6,6.6,	0.0,0.0,	0,0,	0,0,0,0,	0,0,2,2,	0,0,
Tb927.9.9860	0	0	0.0,0.0,	2.338,0.0,0.0,0.0,	0.0,0.0,0.0,0.0,	0.0,0.0,	0	0.584455	0	0	0	0	0	#DIV/0!	#DIV/0!		0.0,0.0,	9.6210424E-5,0.0,0.0,0.0,	0.0,0.0,0.0,0.0,	0.0,0.0,	0	2.40526e-05	0	0	0.0,0.0,	0.17760599,0.0,0.0,0.0,	0.0,0.0,0.0,0.0,	0.0,0.0,	0	0.0444015	0	0	720	0%,0%,	7.1%,0%,0%,0%,	0%,0%,0%,0%,	0%,0%,	0.0,0.0,	79858.0,0.0,0.0,0.0,	0.0,0.0,0.0,0.0,	0.0,0.0,	0.0,0.0,	8.4,0.0,0.0,0.0,	0.0,0.0,0.0,0.0,	0.0,0.0,	0,0,	4,0,0,0,	0,0,0,0,	0,0,
Tb927.10.1800	0	0	0.0,0.0,	0.0,0.0,0.0,0.0,	0.0,0.0,1.918,0.0,	0.0,0.0,	0	0	0.479585	0	0	0	0	0	#DIV/0!		0.0,0.0,	0.0,0.0,0.0,0.0,	0.0,0.0,1.20379984E-4,0.0,	0.0,0.0,	0	0	3.0095e-05	0	0.0,0.0,	0.0,0.0,0.0,0.0,	0.0,0.0,0.14551294,0.0,	0.0,0.0,	0	0	0.0363782	0	341	0%,0%,	0%,0%,0%,0%,	0%,0%,5.9%,0%,	0%,0%,	0.0,0.0,	0.0,0.0,0.0,0.0,	0.0,0.0,38251.0,0.0,	0.0,0.0,	0.0,0.0,	0.0,0.0,0.0,0.0,	0.0,0.0,8.3,0.0,	0.0,0.0,	0,0,	0,0,0,0,	0,0,2,0,	0,0,
Tb927.9.15150	0	0	6.187,7.88,	4.676,6.192,3.827,4.882,	11.73,6.094,10.55,11.42,	6.949,4.258,	7.03368	4.89409	9.94929	5.60372	1.43718	0.706953	1.25518	0.491904	0.873365		5.266214E-4,6.8671897E-4,	4.4981498E-4,5.715954E-4,3.6970896E-4,4.7755515E-4,	8.8516E-4,4.459746E-4,7.3302817E-4,7.800039E-4,	6.0070556E-4,3.596648E-4,	0.00060667	0.000467169	0.000711042	0.000480185	0.3489629,0.5205476,	0.61435854,0.7906058,0.47570658,0.7021586,	0.36772883,0.15345323,0.6634127,0.5776112,	0.31825674,0.2618276,	0.434755	0.645707	0.440551	0.290042	308	13.0%,18.2%,	20.8%,25.3%,16.9%,23.1%,	13.6%,6.2%,22.1%,19.8%,	12.0%,10.1%,	34636.0,34636.0,	34636.0,34636.0,34636.0,34636.0,	34636.0,34636.0,34636.0,34636.0,	34636.0,34636.0,	10.1,10.1,	10.1,10.1,10.1,10.1,	10.1,10.1,10.1,10.1,	10.1,10.1,	4,5,	8,10,6,8,	4,2,11,12,	5,3,
Reverse_Tb927.7.1200	0	0	0.0,0.0,	1.169,0.0,0.0,0.0,	0.0,0.0,0.0,0.0,	0.0,0.0,	0	0.292228	0	0	0	0	0	#DIV/0!	#DIV/0!		0.0,0.0,	7.871762E-5,0.0,0.0,0.0,	0.0,0.0,0.0,0.0,	0.0,0.0,	0	1.96794e-05	0	0	0.0,0.0,	0.20781386,0.0,0.0,0.0,	0.0,0.0,0.0,0.0,	0.0,0.0,	0	0.0519535	0	0	440	0%,0%,	8.2%,0%,0%,0%,	0%,0%,0%,0%,	0%,0%,	0.0,0.0,	48808.0,0.0,0.0,0.0,	0.0,0.0,0.0,0.0,	0.0,0.0,	0.0,0.0,	6.2,0.0,0.0,0.0,	0.0,0.0,0.0,0.0,	0.0,0.0,	0,0,	2,0,0,0,	0,0,0,0,	0,0,
Tb927.10.13000	0	0	0.0,0.0,	4.676,1.857,1.276,1.831,	0.0,0.0,0.0,0.0,	0.0,0.0,	0	2.4099	0	0	0	0	0	#DIV/0!	#DIV/0!		0.0,0.0,	2.2345646E-4,8.518615E-5,6.122063E-5,8.8963905E-5,	0.0,0.0,0.0,0.0,	0.0,0.0,	0	0.000114707	0	0	0.0,0.0,	0.41253757,0.1614486,0.09395635,0.16412604,	0.0,0.0,0.0,0.0,	0.0,0.0,	0	0.208017	0	0	620	0%,0%,	15.0%,6.5%,3.9%,6.6%,	0%,0%,0%,0%,	0%,0%,	0.0,0.0,	70452.0,70452.0,70452.0,70452.0,	0.0,0.0,0.0,0.0,	0.0,0.0,	0.0,0.0,	6.2,6.2,6.2,6.2,	0.0,0.0,0.0,0.0,	0.0,0.0,	0,0,	8,3,2,3,	0,0,0,0,	0,0,
Reverse_Tb927.1.1100	0	0	0.0,0.0,	0.0,1.857,0.0,0.0,	0.0,0.0,0.0,0.0,	0.0,0.0,	0	0.464367	0	0	0	0	0	#DIV/0!	#DIV/0!		0.0,0.0,	0.0,5.444888E-5,0.0,0.0,	0.0,0.0,0.0,0.0,	0.0,0.0,	0	1.36122e-05	0	0	0.0,0.0,	0.0,0.09395635,0.0,0.0,	0.0,0.0,0.0,0.0,	0.0,0.0,	0	0.0234891	0	0	970	0%,0%,	0%,3.9%,0%,0%,	0%,0%,0%,0%,	0%,0%,	0.0,0.0,	0.0,108811.0,0.0,0.0,	0.0,0.0,0.0,0.0,	0.0,0.0,	0.0,0.0,	0.0,8.2,0.0,0.0,	0.0,0.0,0.0,0.0,	0.0,0.0,	0,0,	0,3,0,0,	0,0,0,0,	0,0,
Tb927.10.190	0	0	12.37,12.61,	4.676,3.096,3.189,1.221,	11.73,12.19,6.714,6.662,	11.12,11.36,	12.4913	3.04527	9.32403	11.237	4.10187	1.33969	1.11163	0.326605	0.271005		0.0012975953,0.0013536605,	5.541721E-4,3.5210274E-4,0.0,0.0,	0.0010905172,0.0,5.746941E-4,0.0,	0.0011841109,0.0011816188,	0.00132563	0.000226569	0.000416303	0.00118286	0.70608246,0.70608246,	0.6904409,0.45881426,0.0,0.0,	0.4859357,0.0,0.70608246,0.0,	0.70608246,0.4996848,	0.706082	0.287314	0.298005	0.602884	250	23.2%,23.2%,	22.8%,16.4%,0%,0%,	17.2%,0%,23.2%,0%,	23.2%,17.6%,	28440.0,28440.0,	28440.0,28440.0,0.0,0.0,	28440.0,0.0,28440.0,0.0,	28440.0,28440.0,	11.5,11.5,	11.5,11.5,0.0,0.0,	11.5,0.0,11.5,0.0,	11.5,11.5,	8,8,	8,5,5,2,	4,4,7,7,	8,8,
Tb927.3.5490	0	0	4.64,4.728,	12.86,14.24,16.58,14.04,	0.0,0.0,3.837,2.855,	4.17,2.839,	4.68424	14.4296	1.67296	3.50417	0.324627	2.79998	1.33676	8.62521	4.11784		1.8022157E-4,1.880084E-4,	5.6443445E-4,5.998788E-4,7.310196E-4,6.2648166E-4,	0.0,0.0,1.2162837E-4,8.8978224E-5,	1.6445984E-4,1.0940914E-4,	0.000184115	0.000630454	5.26516e-05	0.000136934	0.11173177,0.11173177,	1.0276828,1.084491,1.3933158,1.4043627,	0.0,0.0,0.20503592,0.17760599,	0.15080035,0.11173177,	0.111732	1.22746	0.0956605	0.131266	675	4.6%,4.6%,	30.7%,31.9%,37.9%,38.1%,	0%,0%,8.1%,7.1%,	6.1%,4.6%,	77660.0,77660.0,	77660.0,77660.0,77660.0,77660.0,	0.0,0.0,77660.0,77660.0,	77660.0,77660.0,	5.5,5.5,	5.5,5.5,5.5,5.5,	0.0,0.0,5.5,5.5,	5.5,5.5,	3,3,	22,23,26,23,	0,0,4,3,	3,2,
Tb927.11.4820	0	0	6.187,7.88,	3.507,3.096,5.103,3.662,	8.799,9.141,11.51,12.37,	5.559,8.516,	7.03368	3.84169	10.4556	7.03786	1.83088	0.672721	0.999406	0.36743	0.545861		9.771048E-4,0.0012741534,	6.259473E-4,5.302752E-4,9.1462134E-4,6.645496E-4,	0.0012317587,0.0012412064,0.0014837196,0.0015678392,	8.916497E-4,0.0013346596,	0.00112563	0.000683848	0.00138113	0.00111315	0.62554884,0.74180686,	1.1428905,0.94536006,1.2029264,1.1727014,	0.39636838,0.58124804,1.2029264,1.2029264,	0.6710906,1.0558906,	0.683678	1.11597	0.845867	0.863491	166	21.1%,24.1%,	33.1%,28.9%,34.3%,33.7%,	14.5%,19.9%,34.3%,34.3%,	22.3%,31.3%,	19106.0,19106.0,	19106.0,19106.0,19106.0,19106.0,	19106.0,19106.0,19106.0,19106.0,	19106.0,19106.0,	11.0,11.0,	11.0,11.0,11.0,11.0,	11.0,11.0,11.0,11.0,	11.0,11.0,	4,5,	6,5,8,6,	3,3,12,13,	4,6,
Reverse_Tb927.10.10950	0	0	0.0,0.0,	0.0,1.857,0.0,0.0,	0.0,0.0,0.0,0.0,	0.0,0.0,	0	0.464367	0	0	0	0	0	#DIV/0!	#DIV/0!		0.0,0.0,	0.0,7.50219E-5,0.0,0.0,	0.0,0.0,0.0,0.0,	0.0,0.0,	0	1.87555e-05	0	0	0.0,0.0,	0.0,0.071519256,0.0,0.0,	0.0,0.0,0.0,0.0,	0.0,0.0,	0	0.0178798	0	0	704	0%,0%,	0%,3.0%,0%,0%,	0%,0%,0%,0%,	0%,0%,	0.0,0.0,	0.0,80764.0,0.0,0.0,	0.0,0.0,0.0,0.0,	0.0,0.0,	0.0,0.0,	0.0,5.2,0.0,0.0,	0.0,0.0,0.0,0.0,	0.0,0.0,	0,0,	0,3,0,0,	0,0,0,0,	0,0,
Tb927.4.580	0	0	0.0,0.0,	1.753,0.0,0.0,0.0,	0.0,0.0,0.0,0.0,	0.0,0.0,	0	0.438341	0	0	0	0	0	#DIV/0!	#DIV/0!		0.0,0.0,	1.2195687E-4,0.0,0.0,0.0,	0.0,0.0,0.0,0.0,	0.0,0.0,	0	3.04892e-05	0	0	0.0,0.0,	0.41253757,0.0,0.0,0.0,	0.0,0.0,0.0,0.0,	0.0,0.0,	0	0.103134	0	0	426	0%,0%,	15.0%,0%,0%,0%,	0%,0%,0%,0%,	0%,0%,	0.0,0.0,	46732.0,0.0,0.0,0.0,	0.0,0.0,0.0,0.0,	0.0,0.0,	0.0,0.0,	9.6,0.0,0.0,0.0,	0.0,0.0,0.0,0.0,	0.0,0.0,	0,0,	3,0,0,0,	0,0,0,0,	0,0,
Tb927.5.780	0	0	0.0,0.0,	0.0,1.857,0.0,1.221,	0.0,0.0,0.0,0.0,	0.0,0.0,	0	0.769508	0	0	0	0	0	#DIV/0!	#DIV/0!		0.0,0.0,	0.0,1.01568105E-4,0.0,7.07149E-5,	0.0,0.0,0.0,0.0,	0.0,0.0,	0	4.30707e-05	0	0	0.0,0.0,	0.0,0.2705741,0.0,0.21059811,	0.0,0.0,0.0,0.0,	0.0,0.0,	0	0.120293	0	0	520	0%,0%,	0%,10.4%,0%,8.3%,	0%,0%,0%,0%,	0%,0%,	0.0,0.0,	0.0,55350.0,0.0,55350.0,	0.0,0.0,0.0,0.0,	0.0,0.0,	0.0,0.0,	0.0,5.9,0.0,5.9,	0.0,0.0,0.0,0.0,	0.0,0.0,	0,0,	0,3,0,2,	0,0,0,0,	0,0,
Tb927.3.3360	0	0	0.0,0.0,	0.0,0.0,0.0,0.0,	0.0,0.0,2.878,0.0,	0.0,0.0,	0	0	0.719377	0	0	0	0	0	#DIV/0!		0.0,0.0,	0.0,0.0,0.0,0.0,	0.0,0.0,1.3213382E-4,0.0,	0.0,0.0,	0	0	3.30335e-05	0	0.0,0.0,	0.0,0.0,0.0,0.0,	0.0,0.0,0.19949937,0.0,	0.0,0.0,	0	0	0.0498748	0	466	0%,0%,	0%,0%,0%,0%,	0%,0%,7.9%,0%,	0%,0%,	0.0,0.0,	0.0,0.0,0.0,0.0,	0.0,0.0,52681.0,0.0,	0.0,0.0,	0.0,0.0,	0.0,0.0,0.0,0.0,	0.0,0.0,9.0,0.0,	0.0,0.0,	0,0,	0,0,0,0,	0,0,3,0,	0,0,
Tb927.10.6070	0	0	26.3,22.06,	8.182,9.906,4.465,3.051,	38.13,57.9,14.39,11.42,	22.24,28.39,	24.18	6.40126	30.4576	25.3127	3.77738	0.793889	0.955252	0.210169	0.252887		0.0049239104,0.004230189,	0.0017317877,0.0020120158,9.489197E-4,6.5663835E-4,	0.0063288943,0.00932087,0.0021990843,0.0017160086,	0.0042289672,0.0052750837,	0.00457705	0.00133734	0.00489121	0.00475203	2.6643758,2.6643758,	2.6643758,2.6643758,1.9580123,0.93196833,	2.6643758,2.6643758,2.6643758,2.6643758,	2.6643758,2.6643758,	2.66438	2.05468	2.66438	2.66438	140	56.4%,56.4%,	56.4%,56.4%,47.1%,28.6%,	56.4%,56.4%,56.4%,56.4%,	56.4%,56.4%,	14566.0,14566.0,	14566.0,14566.0,14566.0,14566.0,	14566.0,14566.0,14566.0,14566.0,	14566.0,14566.0,	8.4,8.4,	8.4,8.4,8.4,8.4,	8.4,8.4,8.4,8.4,	8.4,8.4,	17,14,	14,16,7,5,	13,19,15,12,	16,20,
Tb927.9.10530	0	0	4.64,0.0,	6.429,8.049,5.74,3.662,	0.0,0.0,9.592,10.47,	2.78,0.0,	2.32018	5.97003	5.01514	1.38986	0.388637	0.462634	1.66936	1.1904	4.29541		1.1663428E-4,0.0,	1.82643E-4,2.1943125E-4,1.637637E-4,1.0576725E-4,	0.0,0.0,1.9678607E-4,2.11142E-4,	7.095582E-5,0.0,	5.83171e-05	0.000167901	0.000101982	3.54779e-05	0.08642566,0.0,	0.3489629,0.41253757,0.31825674,0.20503592,	0.0,0.0,0.33045447,0.29419577,	0.05681753,0.0,	0.0432128	0.321198	0.156163	0.0284088	1043	3.6%,0%,	13.0%,15.0%,12.0%,8.1%,	0%,0%,12.4%,11.2%,	2.4%,0%,	118717.0,0.0,	118717.0,118717.0,118717.0,118717.0,	0.0,0.0,118717.0,118717.0,	118717.0,0.0,	6.0,0.0,	6.0,6.0,6.0,6.0,	0.0,0.0,6.0,6.0,	6.0,0.0,	3,0,	11,13,9,6,	0,0,10,11,	2,0,
Tb927.8.5990	0	0	0.0,0.0,	0.0,1.238,0.0,0.0,	0.0,0.0,0.0,3.807,	0.0,0.0,	0	0.309578	0.951716	0	0	0	0	0.325284	#DIV/0!		0.0,0.0,	0.0,6.719518E-5,0.0,0.0,	0.0,0.0,0.0,1.528252E-4,	0.0,0.0,	0	1.67988e-05	3.82063e-05	0	0.0,0.0,	0.0,0.2133888,0.0,0.0,	0.0,0.0,0.0,0.37720942,	0.0,0.0,	0	0.0533472	0.0943024	0	524	0%,0%,	0%,8.4%,0%,0%,	0%,0%,0%,13.9%,	0%,0%,	0.0,0.0,	0.0,58288.0,0.0,0.0,	0.0,0.0,0.0,58288.0,	0.0,0.0,	0.0,0.0,	0.0,7.2,0.0,0.0,	0.0,0.0,0.0,7.2,	0.0,0.0,	0,0,	0,2,0,0,	0,0,0,4,	0,0,
Reverse_Tb927.4.4690	0	0	0.0,0.0,	0.0,1.238,0.0,0.0,	0.0,0.0,0.0,0.0,	0.0,0.0,	0	0.309578	0	0	0	0	0	#DIV/0!	#DIV/0!		0.0,0.0,	0.0,1.2665566E-4,0.0,0.0,	0.0,0.0,0.0,0.0,	0.0,0.0,	0	3.16639e-05	0	0	0.0,0.0,	0.0,0.42889392,0.0,0.0,	0.0,0.0,0.0,0.0,	0.0,0.0,	0	0.107223	0	0	278	0%,0%,	0%,15.5%,0%,0%,	0%,0%,0%,0%,	0%,0%,	0.0,0.0,	0.0,31338.0,0.0,0.0,	0.0,0.0,0.0,0.0,	0.0,0.0,	0.0,0.0,	0.0,9.1,0.0,0.0,	0.0,0.0,0.0,0.0,	0.0,0.0,	0,0,	0,2,0,0,	0,0,0,0,	0,0,
Tb927.10.180	0	0	0.0,0.0,	0.0,0.0,0.0,0.0,	0.0,0.0,1.918,1.903,	0.0,0.0,	0	0	0.955443	0	0	0	0	0	#DIV/0!		0.0,0.0,	0.0,0.0,0.0,0.0,	0.0,0.0,1.3458877E-4,1.3127935E-4,	0.0,0.0,	0	0	6.6467e-05	0	0.0,0.0,	0.0,0.0,0.0,0.0,	0.0,0.0,0.23594749,0.24451458,	0.0,0.0,	0	0	0.120116	0	305	0%,0%,	0%,0%,0%,0%,	0%,0%,9.2%,9.5%,	0%,0%,	0.0,0.0,	0.0,0.0,0.0,0.0,	0.0,0.0,34370.0,34370.0,	0.0,0.0,	0.0,0.0,	0.0,0.0,0.0,0.0,	0.0,0.0,9.4,9.4,	0.0,0.0,	0,0,	0,0,0,0,	0,0,2,2,	0,0,
Tb927.10.11990	0	0	0.0,0.0,	0.0,0.0,0.0,1.831,	0.0,0.0,9.592,7.614,	0.0,0.0,	0	0.457711	4.30136	0	0	0	0	0.106411	#DIV/0!		0.0,0.0,	0.0,0.0,0.0,2.5654706E-4,	0.0,0.0,9.5464126E-4,7.4493396E-4,	0.0,0.0,	0	6.41368e-05	0.000424894	0	0.0,0.0,	0.0,0.0,0.0,0.40928876,	0.0,0.0,1.2080047,0.9408858,	0.0,0.0,	0	0.102322	0.537223	0	215	0%,0%,	0%,0%,0%,14.9%,	0%,0%,34.4%,28.8%,	0%,0%,	0.0,0.0,	0.0,0.0,0.0,23952.0,	0.0,0.0,23952.0,23952.0,	0.0,0.0,	0.0,0.0,	0.0,0.0,0.0,8.8,	0.0,0.0,8.8,8.8,	0.0,0.0,	0,0,	0,0,0,3,	0,0,10,8,	0,0,
Tb927.9.1560	0	0	0.0,0.0,	0.0,0.0,1.276,1.831,	0.0,0.0,7.673,8.565,	4.17,4.258,	0	0.776622	4.0597	4.21386	0	0	0	0.1913	0.184302		0.0,0.0,	0.0,0.0,8.1803424E-5,1.1887419E-4,	0.0,0.0,3.5387563E-4,3.883209E-4,	2.3924654E-4,2.3874301E-4,	0	5.01694e-05	0.000185549	0.000238995	0.0,0.0,	0.0,0.0,0.13762724,0.18850219,	0.0,0.0,0.47910845,0.6032454,	0.31522477,0.22461617,	0	0.0815324	0.270588	0.26992	464	0%,0%,	0%,0%,5.6%,7.5%,	0%,0%,17.0%,20.5%,	11.9%,8.8%,	0.0,0.0,	0.0,0.0,51489.0,51489.0,	0.0,0.0,51489.0,51489.0,	51489.0,51489.0,	0.0,0.0,	0.0,0.0,8.4,8.4,	0.0,0.0,8.4,8.4,	8.4,8.4,	0,0,	0,0,2,3,	0,0,8,9,	3,3,
Tb927.8.4100	0	0	4.64,3.152,	8.767,10.53,3.827,7.323,	0.0,0.0,0.0,0.0,	5.559,7.097,	3.89622	7.6107	0	6.32817	0.51194	100000	0.615695	#DIV/0!	1.20267		1.6219942E-4,1.12805035E-4,	3.4635753E-4,3.9904978E-4,1.5182716E-4,2.9417398E-4,	0.0,0.0,0.0,0.0,	1.973518E-4,2.461706E-4,	0.000137502	0.000297852	0	0.000221761	0.13501084,0.08642566,	0.4321879,0.69433784,0.28528666,0.47570658,	0.0,0.0,0.0,0.0,	0.18032062,0.12979591,	0.110718	0.47188	0	0.155058	750	5.5%,3.6%,	15.6%,22.9%,10.9%,16.9%,	0%,0%,0%,0%,	7.2%,5.3%,	83064.0,83064.0,	83064.0,83064.0,83064.0,83064.0,	0.0,0.0,0.0,0.0,	83064.0,83064.0,	5.2,5.2,	5.2,5.2,5.2,5.2,	0.0,0.0,0.0,0.0,	5.2,5.2,	3,2,	15,17,6,12,	0,0,0,0,	4,5,
Tb927.10.10840	0	0	0.0,0.0,	0.0,0.0,0.0,0.0,	0.0,0.0,1.918,0.0,	0.0,0.0,	0	0	0.479585	0	0	0	0	0	#DIV/0!		0.0,0.0,	0.0,0.0,0.0,0.0,	0.0,0.0,7.214337E-5,0.0,	0.0,0.0,	0	0	1.80358e-05	0	0.0,0.0,	0.0,0.0,0.0,0.0,	0.0,0.0,0.2705741,0.0,	0.0,0.0,	0	0	0.0676435	0	569	0%,0%,	0%,0%,0%,0%,	0%,0%,10.4%,0%,	0%,0%,	0.0,0.0,	0.0,0.0,0.0,0.0,	0.0,0.0,60057.0,0.0,	0.0,0.0,	0.0,0.0,	0.0,0.0,0.0,0.0,	0.0,0.0,6.3,0.0,	0.0,0.0,	0,0,	0,0,0,0,	0,0,2,0,	0,0,
Tb11.v5.0491	0	0	0.0,0.0,	0.0,0.0,1.276,0.0,	0.0,0.0,0.0,0.0,	0.0,0.0,	0	0.31891	0	0	0	0	0	#DIV/0!	#DIV/0!		0.0,0.0,	0.0,0.0,7.1751965E-5,0.0,	0.0,0.0,0.0,0.0,	0.0,0.0,	0	1.7938e-05	0	0	0.0,0.0,	0.0,0.0,0.19124198,0.0,	0.0,0.0,0.0,0.0,	0.0,0.0,	0	0.0478105	0	0	529	0%,0%,	0%,0%,7.6%,0%,	0%,0%,0%,0%,	0%,0%,	0.0,0.0,	0.0,0.0,57041.0,0.0,	0.0,0.0,0.0,0.0,	0.0,0.0,	0.0,0.0,	0.0,0.0,5.3,0.0,	0.0,0.0,0.0,0.0,	0.0,0.0,	0,0,	0,0,2,0,	0,0,0,0,	0,0,
Tb927.6.3450	0	0	3.094,3.152,	0.0,0.0,0.0,0.0,	0.0,0.0,3.837,1.903,	0.0,0.0,	3.12283	0	1.43503	0	100000	2.17615	100000	0	#DIV/0!		9.9753626E-5,1.04063685E-4,	0.0,0.0,0.0,0.0,	0.0,0.0,1.00982965E-4,4.924994E-5,	0.0,0.0,	0.000101909	0	3.75582e-05	0	0.07398939,0.07398939,	0.0,0.0,0.0,0.0,	0.0,0.0,0.14815366,0.07894671,	0.0,0.0,	0.0739894	0	0.0567751	0	813	3.1%,3.1%,	0%,0%,0%,0%,	0%,0%,6.0%,3.3%,	0%,0%,	88003.0,88003.0,	0.0,0.0,0.0,0.0,	0.0,0.0,88003.0,88003.0,	0.0,0.0,	6.8,6.8,	0.0,0.0,0.0,0.0,	0.0,0.0,6.8,6.8,	0.0,0.0,	2,2,	0,0,0,0,	0,0,4,2,	0,0,
Tb927.7.1420	0	0	0.0,0.0,	0.0,0.0,1.276,1.831,	0.0,0.0,0.0,0.0,	0.0,0.0,	0	0.776622	0	0	0	0	0	#DIV/0!	#DIV/0!		0.0,0.0,	0.0,0.0,2.3992914E-5,3.4865752E-5,	0.0,0.0,0.0,0.0,	0.0,0.0,	0	1.47147e-05	0	0	0.0,0.0,	0.0,0.0,0.07646525,0.07646525,	0.0,0.0,0.0,0.0,	0.0,0.0,	0	0.0382326	0	0	1582	0%,0%,	0%,0%,3.2%,3.2%,	0%,0%,0%,0%,	0%,0%,	0.0,0.0,	0.0,0.0,173934.0,173934.0,	0.0,0.0,0.0,0.0,	0.0,0.0,	0.0,0.0,	0.0,0.0,7.0,7.0,	0.0,0.0,0.0,0.0,	0.0,0.0,	0,0,	0,0,2,3,	0,0,0,0,	0,0,
Tb927.10.6060	0	0	46.4,31.52,	8.767,14.24,7.016,5.493,	58.66,94.46,16.31,19.03,	38.92,45.42,	38.9622	8.87899	47.1145	42.1681	4.38813	0.826968	0.923973	0.188456	0.210562		0.0057112467,0.0039720084,	0.0012195688,0.0019010243,9.801049E-4,7.768679E-4,	0.006399749,0.009995694,0.0016381285,0.0018798218,	0.004864305,0.005547506,	0.00484163	0.00121939	0.00497835	0.00520591	2.1768744,2.1768744,	1.5061095,1.8840315,1.9444218,1.5585859,	1.8840315,2.1768744,2.1768744,2.3962524,	2.1768744,1.8840315,	2.17687	1.72329	2.15851	2.03045	213	50.2%,50.2%,	39.9%,46.0%,46.9%,40.8%,	46.0%,50.2%,50.2%,53.1%,	50.2%,46.0%,	21836.0,21836.0,	21836.0,21836.0,21836.0,21836.0,	21836.0,21836.0,21836.0,21836.0,	21836.0,21836.0,	8.3,8.3,	8.3,8.3,8.3,8.3,	8.3,8.3,8.3,8.3,	8.3,8.3,	30,20,	15,23,11,9,	20,31,17,20,	28,32,
Tb927.7.2790	0	0	18.56,25.22,	25.72,24.15,23.6,26.24,	0.0,0.0,0.0,2.855,	13.9,19.87,	21.8891	24.9261	0.713787	16.885	0.878157	30.6661	1.29636	34.921	1.47623		6.9414865E-4,9.6552103E-4,	0.0010869994,9.794584E-4,0.0010017126,0.0011278068,	0.0,0.0,0.0,8.567803E-5,	5.278668E-4,7.374582E-4,	0.000829835	0.00104899	2.14195e-05	0.000632663	0.5381547,0.64816236,	1.4945948,1.5061095,1.5941794,1.7478943,	0.0,0.0,0.0,0.17760599,	0.39315677,0.6519618,	0.593159	1.58569	0.0444015	0.522559	701	18.7%,21.7%,	39.7%,39.9%,41.4%,43.9%,	0%,0%,0%,7.1%,	14.4%,21.8%,	79303.0,79303.0,	79303.0,79303.0,79303.0,79303.0,	0.0,0.0,0.0,79303.0,	79303.0,79303.0,	5.2,5.2,	5.2,5.2,5.2,5.2,	0.0,0.0,0.0,5.2,	5.2,5.2,	12,16,	44,39,37,43,	0,0,0,3,	10,14,
Tb11.v5.0494	0	0	0.0,0.0,	0.0,1.238,0.0,0.0,	0.0,0.0,0.0,0.0,	0.0,0.0,	0	0.309578	0	0	0	0	0	#DIV/0!	#DIV/0!		0.0,0.0,	0.0,5.753313E-5,0.0,0.0,	0.0,0.0,0.0,0.0,	0.0,0.0,	0	1.43833e-05	0	0	0.0,0.0,	0.0,0.09395635,0.0,0.0,	0.0,0.0,0.0,0.0,	0.0,0.0,	0	0.0234891	0	0	612	0%,0%,	0%,3.9%,0%,0%,	0%,0%,0%,0%,	0%,0%,	0.0,0.0,	0.0,68175.0,0.0,0.0,	0.0,0.0,0.0,0.0,	0.0,0.0,	0.0,0.0,	0.0,9.5,0.0,0.0,	0.0,0.0,0.0,0.0,	0.0,0.0,	0,0,	0,2,0,0,	0,0,0,0,	0,0,
Tb927.11.10170	0	0	0.0,0.0,	0.0,0.0,0.0,0.0,	0.0,0.0,0.0,1.903,	0.0,0.0,	0	0	0.475858	0	0	0	0	0	#DIV/0!		0.0,0.0,	0.0,0.0,0.0,0.0,	0.0,0.0,0.0,1.8798216E-4,	0.0,0.0,	0	0	4.69955e-05	0	0.0,0.0,	0.0,0.0,0.0,0.0,	0.0,0.0,0.0,0.26765192,	0.0,0.0,	0	0	0.066913	0	213	0%,0%,	0%,0%,0%,0%,	0%,0%,0%,10.3%,	0%,0%,	0.0,0.0,	0.0,0.0,0.0,0.0,	0.0,0.0,0.0,24353.0,	0.0,0.0,	0.0,0.0,	0.0,0.0,0.0,0.0,	0.0,0.0,0.0,10.1,	0.0,0.0,	0,0,	0,0,0,0,	0,0,0,2,	0,0,
Tb11.v5.0493	0	0	0.0,0.0,	1.169,1.238,1.276,0.0,	0.0,0.0,0.0,0.0,	0.0,0.0,	0	0.920716	0	0	0	0	0	#DIV/0!	#DIV/0!		0.0,0.0,	2.578984E-5,2.6217629E-5,2.8262686E-5,0.0,	0.0,0.0,0.0,0.0,	0.0,0.0,	0	2.00675e-05	0	0	0.0,0.0,	0.044720173,0.044720173,0.025651932,0.0,	0.0,0.0,0.0,0.0,	0.0,0.0,	0	0.0287731	0	0	1343	0%,0%,	1.9%,1.9%,1.1%,0%,	0%,0%,0%,0%,	0%,0%,	0.0,0.0,	154898.0,154898.0,154898.0,0.0,	0.0,0.0,0.0,0.0,	0.0,0.0,	0.0,0.0,	5.0,5.0,5.0,0.0,	0.0,0.0,0.0,0.0,	0.0,0.0,	0,0,	2,2,2,0,	0,0,0,0,	0,0,
Tb927.10.11970	0	0	0.0,0.0,	1.169,1.238,0.0,0.0,	0.0,0.0,0.0,0.0,	0.0,0.0,	0	0.601805	0	0	0	0	0	#DIV/0!	#DIV/0!		0.0,0.0,	8.073602E-5,8.207523E-5,0.0,0.0,	0.0,0.0,0.0,0.0,	0.0,0.0,	0	4.07028e-05	0	0	0.0,0.0,	0.21898961,0.21898961,0.0,0.0,	0.0,0.0,0.0,0.0,	0.0,0.0,	0	0.109495	0	0	429	0%,0%,	8.6%,8.6%,0%,0%,	0%,0%,0%,0%,	0%,0%,	0.0,0.0,	48335.0,48335.0,0.0,0.0,	0.0,0.0,0.0,0.0,	0.0,0.0,	0.0,0.0,	6.5,6.5,0.0,0.0,	0.0,0.0,0.0,0.0,	0.0,0.0,	0,0,	2,2,0,0,	0,0,0,0,	0,0,
Reverse_Tb11.15.0005	0	0	0.0,0.0,	0.0,1.238,0.0,0.0,	0.0,0.0,0.0,0.0,	0.0,0.0,	0	0.309578	0	0	0	0	0	#DIV/0!	#DIV/0!		0.0,0.0,	0.0,9.807876E-5,0.0,0.0,	0.0,0.0,0.0,0.0,	0.0,0.0,	0	2.45197e-05	0	0	0.0,0.0,	0.0,0.25892544,0.0,0.0,	0.0,0.0,0.0,0.0,	0.0,0.0,	0	0.0647314	0	0	359	0%,0%,	0%,10.0%,0%,0%,	0%,0%,0%,0%,	0%,0%,	0.0,0.0,	0.0,41922.0,0.0,0.0,	0.0,0.0,0.0,0.0,	0.0,0.0,	0.0,0.0,	0.0,9.0,0.0,0.0,	0.0,0.0,0.0,0.0,	0.0,0.0,	0,0,	0,2,0,0,	0,0,0,0,	0,0,
Tb927.3.1910	0	0	3.094,0.0,	0.0,0.0,7.016,6.713,	5.866,6.094,9.592,11.42,	4.17,2.839,	1.54678	3.43228	8.24306	3.50417	0.450658	0.187647	0.441412	0.416384	0.979485		1.3722453E-4,0.0,	0.0,0.0,3.5323575E-4,3.4220744E-4,	2.3065082E-4,2.3241992E-4,3.472891E-4,4.064995E-4,	1.8783483E-4,1.2495968E-4,	6.86123e-05	0.000173861	0.000304215	0.000156397	0.08642566,0.0,	0.0,0.0,0.733804,0.94536006,	0.08642566,0.08642566,0.5776112,0.7988709,	0.11943793,0.08642566,	0.0432128	0.419791	0.387333	0.102932	591	3.6%,0%,	0%,0%,23.9%,28.9%,	3.6%,3.6%,19.8%,25.5%,	4.9%,3.6%,	63506.0,0.0,	0.0,0.0,63506.0,63506.0,	63506.0,63506.0,63506.0,63506.0,	63506.0,63506.0,	8.1,0.0,	0.0,0.0,8.1,8.1,	8.1,8.1,8.1,8.1,	8.1,8.1,	2,0,	0,0,11,11,	2,2,10,12,	3,2,
Tb927.1.430	0	0	0.0,0.0,	1.169,2.477,0.0,0.0,	0.0,0.0,0.0,0.0,	0.0,0.0,	0	0.911383	0	0	0	0	0	#DIV/0!	#DIV/0!		0.0,0.0,	1.4839654E-5,3.0171615E-5,0.0,0.0,	0.0,0.0,0.0,0.0,	0.0,0.0,	0	1.12528e-05	0	0	0.0,0.0,	0.044720173,0.0519619,0.0,0.0,	0.0,0.0,0.0,0.0,	0.0,0.0,	0	0.0241705	0	0	2334	0%,0%,	1.9%,2.2%,0%,0%,	0%,0%,0%,0%,	0%,0%,	0.0,0.0,	263871.0,263871.0,0.0,0.0,	0.0,0.0,0.0,0.0,	0.0,0.0,	0.0,0.0,	9.6,9.6,0.0,0.0,	0.0,0.0,0.0,0.0,	0.0,0.0,	0,0,	2,4,0,0,	0,0,0,0,	0,0,
Tb927.10.2320	0	0	0.0,3.152,	0.0,0.0,0.0,1.221,	0.0,0.0,10.55,6.662,	4.17,4.258,	1.57604	0.305141	4.30322	4.21386	5.16497	0.366248	0.374015	0.0709099	0.0724136		0.0,2.2205716E-4,	0.0,0.0,0.0,9.651377E-5,	0.0,0.0,5.9257913E-4,3.6782338E-4,	2.9136584E-4,2.9075265E-4,	0.000111029	2.41284e-05	0.000240101	0.000291059	0.0,0.10917485,	0.0,0.0,0.0,0.34586036,	0.0,0.0,1.4434304,1.1037784,	0.10917485,0.10917485,	0.0545874	0.0864651	0.636802	0.109175	381	0%,4.5%,	0%,0%,0%,12.9%,	0%,0%,38.8%,32.3%,	4.5%,4.5%,	0.0,41179.0,	0.0,0.0,0.0,41179.0,	0.0,0.0,41179.0,41179.0,	41179.0,41179.0,	0.0,5.3,	0.0,0.0,0.0,5.3,	0.0,0.0,5.3,5.3,	5.3,5.3,	0,2,	0,0,0,2,	0,0,11,7,	3,3,
Reverse_Tb11.v5.0171	0	0	4.64,0.0,	0.0,1.857,0.0,0.0,	0.0,0.0,0.0,0.0,	0.0,0.0,	2.32018	0.464367	0	0	4.99643	100000	100000	#DIV/0!	#DIV/0!		8.5789536E-5,0.0,	0.0,3.7246413E-5,0.0,0.0,	0.0,0.0,0.0,0.0,	0.0,0.0,	4.28948e-05	9.3116e-06	0	0	0.061695576,0.0,	0.0,0.061695576,0.0,0.0,	0.0,0.0,0.0,0.0,	0.0,0.0,	0.0308478	0.0154239	0	0	1418	2.6%,0%,	0%,2.6%,0%,0%,	0%,0%,0%,0%,	0%,0%,	158671.0,0.0,	0.0,158671.0,0.0,0.0,	0.0,0.0,0.0,0.0,	0.0,0.0,	7.8,0.0,	0.0,7.8,0.0,0.0,	0.0,0.0,0.0,0.0,	0.0,0.0,	3,0,	0,3,0,0,	0,0,0,0,	0,0,
Tb927.8.7400	0	0	0.0,3.152,	6.429,4.334,0.0,0.0,	5.866,0.0,0.0,4.759,	11.12,11.36,	1.57604	2.69077	2.65608	11.237	0.585722	0.593373	0.140255	1.01306	0.239457		0.0,4.793415E-5,	1.0793011E-4,6.9822076E-5,0.0,0.0,	7.723209E-5,0.0,0.0,5.6714165E-5,	1.6772108E-4,1.673681E-4,	2.39671e-05	4.4438e-05	3.34866e-05	0.000167545	0.0,0.028016329,	0.18032062,0.15345323,0.0,0.0,	0.025651932,0.0,0.0,0.07894671,	0.09900582,0.15080035,	0.0140082	0.0834435	0.0261497	0.124903	1765	0%,1.2%,	7.2%,6.2%,0%,0%,	1.1%,0%,0%,3.3%,	4.1%,6.1%,	0.0,196727.0,	196727.0,196727.0,0.0,0.0,	196727.0,0.0,0.0,196727.0,	196727.0,196727.0,	0.0,7.9,	7.9,7.9,0.0,0.0,	7.9,0.0,0.0,7.9,	7.9,7.9,	0,2,	11,7,0,0,	2,0,0,5,	8,8,
Tb11.v5.0496	0	0	0.0,0.0,	1.169,1.238,0.0,0.0,	0.0,0.0,0.0,0.0,	0.0,0.0,	0	0.601805	0	0	0	0	0	#DIV/0!	#DIV/0!		0.0,0.0,	9.647842E-5,9.807876E-5,0.0,0.0,	0.0,0.0,0.0,0.0,	0.0,0.0,	0	4.86393e-05	0	0	0.0,0.0,	0.2133888,0.2133888,0.0,0.0,	0.0,0.0,0.0,0.0,	0.0,0.0,	0	0.106694	0	0	359	0%,0%,	8.4%,8.4%,0%,0%,	0%,0%,0%,0%,	0%,0%,	0.0,0.0,	40128.0,40128.0,0.0,0.0,	0.0,0.0,0.0,0.0,	0.0,0.0,	0.0,0.0,	5.5,5.5,0.0,0.0,	0.0,0.0,0.0,0.0,	0.0,0.0,	0,0,	2,2,0,0,	0,0,0,0,	0,0,
Tb927.10.13020	0	0	0.0,0.0,	0.0,0.0,1.276,0.0,	0.0,0.0,0.0,0.0,	0.0,0.0,	0	0.31891	0	0	0	0	0	#DIV/0!	#DIV/0!		0.0,0.0,	0.0,0.0,4.148283E-5,0.0,	0.0,0.0,0.0,0.0,	0.0,0.0,	0	1.03707e-05	0	0	0.0,0.0,	0.0,0.0,0.11943793,0.0,	0.0,0.0,0.0,0.0,	0.0,0.0,	0	0.0298595	0	0	915	0%,0%,	0%,0%,4.9%,0%,	0%,0%,0%,0%,	0%,0%,	0.0,0.0,	0.0,0.0,102692.0,0.0,	0.0,0.0,0.0,0.0,	0.0,0.0,	0.0,0.0,	0.0,0.0,8.3,0.0,	0.0,0.0,0.0,0.0,	0.0,0.0,	0,0,	0,0,2,0,	0,0,0,0,	0,0,
Tb927.7.1410	0	0	0.0,0.0,	2.922,2.477,1.913,1.221,	0.0,0.0,5.755,5.71,	0.0,0.0,	0	2.13323	2.86633	0	0	0	0	0.744238	#DIV/0!		0.0,0.0,	1.0432455E-4,8.484404E-5,6.85966E-5,4.430331E-5,	0.0,0.0,1.4837195E-4,1.4472361E-4,	0.0,0.0,	0	7.55171e-05	7.32739e-05	0	0.0,0.0,	0.22461617,0.17489755,0.1271975,0.06659615,	0.0,0.0,0.22179961,0.27938128,	0.0,0.0,	0	0.148327	0.125295	0	830	0%,0%,	8.8%,7.0%,5.2%,2.8%,	0%,0%,8.7%,10.7%,	0%,0%,	0.0,0.0,	90810.0,90810.0,90810.0,90810.0,	0.0,0.0,90810.0,90810.0,	0.0,0.0,	0.0,0.0,	6.9,6.9,6.9,6.9,	0.0,0.0,6.9,6.9,	0.0,0.0,	0,0,	5,4,3,2,	0,0,6,6,	0,0,
Tb11.v5.0480	0	0	0.0,0.0,	1.169,1.238,0.0,0.0,	0.0,0.0,0.0,0.0,	0.0,0.0,	0	0.601805	0	0	0	0	0	#DIV/0!	#DIV/0!		0.0,0.0,	1.02776714E-4,1.0448153E-4,0.0,0.0,	0.0,0.0,0.0,0.0,	0.0,0.0,	0	5.18146e-05	0	0	0.0,0.0,	0.15345323,0.18576872,0.0,0.0,	0.0,0.0,0.0,0.0,	0.0,0.0,	0	0.0848055	0	0	337	0%,0%,	6.2%,7.4%,0%,0%,	0%,0%,0%,0%,	0%,0%,	0.0,0.0,	37329.0,37329.0,0.0,0.0,	0.0,0.0,0.0,0.0,	0.0,0.0,	0.0,0.0,	7.0,7.0,0.0,0.0,	0.0,0.0,0.0,0.0,	0.0,0.0,	0,0,	2,2,0,0,	0,0,0,0,	0,0,
Tb927.3.3340	0	0	0.0,0.0,	2.922,1.857,1.913,1.221,	0.0,0.0,0.0,0.0,	0.0,0.0,	0	1.97844	0	0	0	0	0	#DIV/0!	#DIV/0!		0.0,0.0,	1.280908E-4,7.8129306E-5,8.422364E-5,5.4396078E-5,	0.0,0.0,0.0,0.0,	0.0,0.0,	0	8.621e-05	0	0	0.0,0.0,	0.19398808,0.12979591,0.15080035,0.11173177,	0.0,0.0,0.0,0.0,	0.0,0.0,	0	0.146579	0	0	676	0%,0%,	7.7%,5.3%,6.1%,4.6%,	0%,0%,0%,0%,	0%,0%,	0.0,0.0,	76603.0,76603.0,76603.0,76603.0,	0.0,0.0,0.0,0.0,	0.0,0.0,	0.0,0.0,	6.2,6.2,6.2,6.2,	0.0,0.0,0.0,0.0,	0.0,0.0,	0,0,	5,3,3,2,	0,0,0,0,	0,0,
Tb927.11.10160	0	0	0.0,0.0,	1.753,1.238,0.0,0.0,	0.0,0.0,0.0,0.0,	0.0,0.0,	0	0.747919	0	0	0	0	0	#DIV/0!	#DIV/0!		0.0,0.0,	3.996433E-4,2.7084828E-4,0.0,0.0,	0.0,0.0,0.0,0.0,	0.0,0.0,	0	0.000167623	0	0	0.0,0.0,	0.64058983,0.4521116,0.0,0.0,	0.0,0.0,0.0,0.0,	0.0,0.0,	0	0.273175	0	0	130	0%,0%,	21.5%,16.2%,0%,0%,	0%,0%,0%,0%,	0%,0%,	0.0,0.0,	15259.0,15259.0,0.0,0.0,	0.0,0.0,0.0,0.0,	0.0,0.0,	0.0,0.0,	10.2,10.2,0.0,0.0,	0.0,0.0,0.0,0.0,	0.0,0.0,	0,0,	3,2,0,0,	0,0,0,0,	0,0,
Tb927.7.2780	0	0	4.64,3.152,	0.0,0.0,0.0,0.0,	0.0,6.094,0.0,0.0,	2.78,0.0,	3.89622	0	1.52356	1.38986	100000	2.55732	2.80332	0	0		0.0010397398,7.2310923E-4,	0.0,0.0,0.0,0.0,	0.0,0.0011740187,0.0,0.0,	6.325379E-4,0.0,	0.000881424	0	0.000293505	0.000316269	0.80301774,0.6032454,	0.0,0.0,0.0,0.0,	0.0,0.6032454,0.0,0.0,	0.6032454,0.0,	0.703132	0	0.150811	0.301623	117	25.6%,20.5%,	0%,0%,0%,0%,	0%,20.5%,0%,0%,	20.5%,0%,	12723.0,12723.0,	0.0,0.0,0.0,0.0,	0.0,12723.0,0.0,0.0,	12723.0,0.0,	9.2,9.2,	0.0,0.0,0.0,0.0,	0.0,9.2,0.0,0.0,	9.2,0.0,	3,2,	0,0,0,0,	0,2,0,0,	2,0,
Tb11.v5.0481	0	0	0.0,0.0,	0.0,0.0,0.0,0.0,	0.0,0.0,1.918,2.855,	0.0,0.0,	0	0	1.19337	0	0	0	0	0	#DIV/0!		0.0,0.0,	0.0,0.0,0.0,0.0,	0.0,0.0,1.1864039E-4,1.7358469E-4,	0.0,0.0,	0	0	7.30563e-05	0	0.0,0.0,	0.0,0.0,0.0,0.0,	0.0,0.0,0.18850219,0.23026884,	0.0,0.0,	0	0	0.104693	0	346	0%,0%,	0%,0%,0%,0%,	0%,0%,7.5%,9.0%,	0%,0%,	0.0,0.0,	0.0,0.0,0.0,0.0,	0.0,0.0,40446.0,40446.0,	0.0,0.0,	0.0,0.0,	0.0,0.0,0.0,0.0,	0.0,0.0,10.2,10.2,	0.0,0.0,	0,0,	0,0,0,0,	0,0,2,3,	0,0,
Tb927.10.6050	0	0	0.0,0.0,	2.338,3.715,0.0,0.0,	0.0,0.0,5.755,1.903,	0.0,0.0,	0	1.51319	1.91461	0	0	0	0	0.790337	#DIV/0!		0.0,0.0,	4.067616E-5,6.202632E-5,0.0,0.0,	0.0,0.0,7.231282E-5,2.351157E-5,	0.0,0.0,	0	2.56756e-05	2.39561e-05	0	0.0,0.0,	0.08642566,0.10917485,0.0,0.0,	0.0,0.0,0.10407865,0.04231739,	0.0,0.0,	0	0.0489001	0.036599	0	1703	0%,0%,	3.6%,4.5%,0%,0%,	0%,0%,4.3%,1.8%,	0%,0%,	0.0,0.0,	190625.0,190625.0,0.0,0.0,	0.0,0.0,190625.0,190625.0,	0.0,0.0,	0.0,0.0,	5.9,5.9,0.0,0.0,	0.0,0.0,5.9,5.9,	0.0,0.0,	0,0,	4,6,0,0,	0,0,6,2,	0,0,
Tb927.6.2760	0	0	0.0,0.0,	3.507,3.096,1.913,1.221,	0.0,0.0,0.0,4.759,	0.0,0.0,	0	2.43413	1.18965	0	0	0	0	2.0461	#DIV/0!		0.0,0.0,	6.922536E-5,5.8644695E-5,3.7931502E-5,2.4498166E-5,	0.0,0.0,0.0,6.668921E-5,	0.0,0.0,	0	4.75749e-05	1.66723e-05	0	0.0,0.0,	0.09395635,0.07646525,0.07894671,0.044720173,	0.0,0.0,0.0,0.11173177,	0.0,0.0,	0	0.0735221	0.0279329	0	1501	0%,0%,	3.9%,3.2%,3.3%,1.9%,	0%,0%,0%,4.6%,	0%,0%,	0.0,0.0,	164272.0,164272.0,164272.0,164272.0,	0.0,0.0,0.0,164272.0,	0.0,0.0,	0.0,0.0,	7.3,7.3,7.3,7.3,	0.0,0.0,0.0,7.3,	0.0,0.0,	0,0,	6,5,3,2,	0,0,0,5,	0,0,
Tb927.9.2240	0	0	0.0,0.0,	0.0,1.238,1.276,1.221,	8.799,0.0,3.837,7.614,	0.0,5.678,	0	0.933629	5.06225	2.83876	0	0	0	0.18443	0.328887		0.0,0.0,	0.0,4.5199326E-5,4.8725018E-5,4.7203783E-5,	2.6248005E-4,0.0,1.0539044E-4,2.0559796E-4,	0.0,1.8960507E-4,	0	3.5282e-05	0.000143367	9.48025e-05	0.0,0.0,	0.0,0.08893013,0.08642566,0.07398939,	0.09900582,0.0,0.15877736,0.36458313,	0.0,0.13501084,	0	0.0623363	0.155592	0.0675054	779	0%,0%,	0%,3.7%,3.6%,3.1%,	4.1%,0%,6.4%,13.5%,	0%,5.5%,	0.0,0.0,	0.0,85428.0,85428.0,85428.0,	85428.0,0.0,85428.0,85428.0,	0.0,85428.0,	0.0,0.0,	0.0,7.7,7.7,7.7,	7.7,0.0,7.7,7.7,	0.0,7.7,	0,0,	0,2,2,2,	3,0,4,8,	0,4,
Tb927.4.560	0	0	7.734,3.152,	11.69,8.668,50.39,54.93,	0.0,0.0,0.0,0.0,	0.0,5.678,	5.44301	31.4176	0	2.83876	0.173247	100000	1.91739	#DIV/0!	11.0674		4.7908616E-5,1.9991441E-5,	8.184252E-5,5.8240057E-5,3.542753E-4,3.910039E-4,	0.0,0.0,0.0,0.0,	0.0,3.490131E-5,	3.395e-05	0.00022134	0	1.74507e-05	0.035142183,0.011579514,	0.15080035,0.10662377,0.64058983,0.7538805,	0.0,0.0,0.0,0.0,	0.0,0.035142183,	0.0233608	0.412974	0	0.0175711	4232	1.5%,0.5%,	6.1%,4.4%,21.5%,24.4%,	0%,0%,0%,0%,	0%,1.5%,	479851.0,479851.0,	479851.0,479851.0,479851.0,479851.0,	0.0,0.0,0.0,0.0,	0.0,479851.0,	6.1,6.1,	6.1,6.1,6.1,6.1,	0.0,0.0,0.0,0.0,	0.0,6.1,	5,2,	20,14,79,90,	0,0,0,0,	0,4,
Tb927.5.760	0	0	4.64,0.0,	1.169,0.0,11.48,6.103,	8.799,0.0,21.1,19.99,	0.0,2.839,	2.32018	4.68813	12.4716	1.41938	0.494905	0.186037	1.63464	0.375904	3.30294		1.643913E-4,0.0,	4.680507E-5,0.0,4.616366E-4,2.4845774E-4,	2.7631348E-4,0.0,6.101964E-4,5.6813797E-4,	0.0,9.979888E-5,	8.21956e-05	0.000189225	0.000363662	4.98994e-05	0.1324004,0.0,	0.11173177,0.0,1.118361,0.7782794,	0.1324004,0.0,1.2130947,1.128139,	0.0,0.1324004,	0.0662002	0.502093	0.618409	0.0662002	740	5.4%,0%,	4.6%,0%,32.6%,25.0%,	5.4%,0%,34.5%,32.8%,	0%,5.4%,	79049.0,0.0,	79049.0,0.0,79049.0,79049.0,	79049.0,0.0,79049.0,79049.0,	0.0,79049.0,	6.5,0.0,	6.5,0.0,6.5,6.5,	6.5,0.0,6.5,6.5,	0.0,6.5,	3,0,	2,0,18,10,	3,0,22,21,	0,2,
Tb927.3.1900	0	0	30.94,29.94,	33.9,35.29,38.91,48.21,	11.73,12.19,5.755,5.71,	19.46,25.55,	30.4403	39.0774	8.84631	22.5034	0.778974	3.44101	1.35269	4.41737	1.73651		9.3540596E-4,9.27031E-4,	0.00115852,0.0011574312,0.0013352734,0.0016752987,	3.144513E-4,3.1686315E-4,1.4204005E-4,1.3854742E-4,	5.9751846E-4,7.6662115E-4,	0.000931218	0.00133163	0.000227975	0.00068207	0.6032454,0.39315677,	1.18273,1.4210291,1.42661,1.7797134,	0.12460494,0.18850219,0.29717934,0.22179961,	0.31522477,0.42232883,	0.498201	1.45252	0.208022	0.368777	867	20.5%,14.4%,	33.9%,38.4%,38.5%,44.4%,	5.1%,7.5%,11.3%,8.7%,	11.9%,15.3%,	95756.0,95756.0,	95756.0,95756.0,95756.0,95756.0,	95756.0,95756.0,95756.0,95756.0,	95756.0,95756.0,	4.9,4.9,	4.9,4.9,4.9,4.9,	4.9,4.9,4.9,4.9,	4.9,4.9,	20,19,	58,57,61,79,	4,4,6,6,	14,18,
Tb927.11.11630	0	0	0.0,0.0,	0.0,0.0,0.0,0.0,	0.0,0.0,0.0,4.759,	0.0,0.0,	0	0	1.18965	0	0	0	0	0	#DIV/0!		0.0,0.0,	0.0,0.0,0.0,0.0,	0.0,0.0,0.0,4.1363842E-4,	0.0,0.0,	0	0	0.00010341	0	0.0,0.0,	0.0,0.0,0.0,0.0,	0.0,0.0,0.0,0.81970084,	0.0,0.0,	0	0	0.204925	0	242	0%,0%,	0%,0%,0%,0%,	0%,0%,0%,26.0%,	0%,0%,	0.0,0.0,	0.0,0.0,0.0,0.0,	0.0,0.0,0.0,28476.0,	0.0,0.0,	0.0,0.0,	0.0,0.0,0.0,0.0,	0.0,0.0,0.0,10.2,	0.0,0.0,	0,0,	0,0,0,0,	0,0,0,5,	0,0,
Tb927.10.2310	0	0	0.0,0.0,	0.0,0.0,0.0,0.0,	0.0,0.0,1.918,4.759,	0.0,0.0,	0	0	1.66923	0	0	0	0	0	#DIV/0!		0.0,0.0,	0.0,0.0,0.0,0.0,	0.0,0.0,8.534215E-5,2.0810915E-4,	0.0,0.0,	0	0	7.33628e-05	0	0.0,0.0,	0.0,0.0,0.0,0.0,	0.0,0.0,0.1428783,0.28233063,	0.0,0.0,	0	0	0.106302	0	481	0%,0%,	0%,0%,0%,0%,	0%,0%,5.8%,10.8%,	0%,0%,	0.0,0.0,	0.0,0.0,0.0,0.0,	0.0,0.0,52146.0,52146.0,	0.0,0.0,	0.0,0.0,	0.0,0.0,0.0,0.0,	0.0,0.0,5.6,5.6,	0.0,0.0,	0,0,	0,0,0,0,	0,0,2,5,	0,0,
Tb927.7.6480	0	0	0.0,0.0,	0.0,0.0,1.913,0.0,	0.0,0.0,0.0,0.0,	0.0,0.0,	0	0.478366	0	0	0	0	0	#DIV/0!	#DIV/0!		0.0,0.0,	0.0,0.0,7.4914715E-5,0.0,	0.0,0.0,0.0,0.0,	0.0,0.0,	0	1.87287e-05	0	0	0.0,0.0,	0.0,0.0,0.12979591,0.0,	0.0,0.0,0.0,0.0,	0.0,0.0,	0	0.032449	0	0	760	0%,0%,	0%,0%,5.3%,0%,	0%,0%,0%,0%,	0%,0%,	0.0,0.0,	0.0,0.0,82971.0,0.0,	0.0,0.0,0.0,0.0,	0.0,0.0,	0.0,0.0,	0.0,0.0,6.9,0.0,	0.0,0.0,0.0,0.0,	0.0,0.0,	0,0,	0,0,3,0,	0,0,0,0,	0,0,
Tb927.9.9870	0	0	7.734,0.0,	3.507,2.477,8.292,6.103,	0.0,6.094,4.796,2.855,	2.78,5.678,	3.86696	5.09446	3.43631	4.22862	0.759052	1.12532	0.914473	1.48254	1.20476		4.2064162E-4,0.0,	2.1557523E-4,1.4610073E-4,5.118654E-4,3.8144967E-4,	0.0,2.8497964E-4,2.1291274E-4,1.2460643E-4,	1.5354135E-4,3.064364E-4,	0.000210321	0.000313748	0.000155625	0.000229989	0.25314116,0.0,	0.40281367,0.2647363,0.99986184,0.6218101,	0.0,0.1324004,0.5381547,0.21059811,	0.1324004,0.25314116,	0.126571	0.572305	0.220288	0.192771	482	9.8%,0%,	14.7%,10.2%,30.1%,21.0%,	0%,5.4%,18.7%,8.3%,	5.4%,9.8%,	53502.0,0.0,	53502.0,53502.0,53502.0,53502.0,	0.0,53502.0,53502.0,53502.0,	53502.0,53502.0,	8.2,0.0,	8.2,8.2,8.2,8.2,	0.0,8.2,8.2,8.2,	8.2,8.2,	5,0,	6,4,13,10,	0,2,5,3,	2,4,
Tb927.10.13010	0	0	0.0,0.0,	2.338,1.857,1.276,0.0,	0.0,0.0,0.0,0.0,	0.0,0.0,	0	1.36773	0	0	0	0	0	#DIV/0!	#DIV/0!		0.0,0.0,	2.0555343E-4,1.567223E-4,1.1263142E-4,0.0,	0.0,0.0,0.0,0.0,	0.0,0.0,	0	0.000118727	0	0	0.0,0.0,	0.3520726,0.25314116,0.15345323,0.0,	0.0,0.0,0.0,0.0,	0.0,0.0,	0	0.189667	0	0	337	0%,0%,	13.1%,9.8%,6.2%,0%,	0%,0%,0%,0%,	0%,0%,	0.0,0.0,	39183.0,39183.0,39183.0,0.0,	0.0,0.0,0.0,0.0,	0.0,0.0,	0.0,0.0,	8.7,8.7,8.7,0.0,	0.0,0.0,0.0,0.0,	0.0,0.0,	0,0,	4,3,2,0,	0,0,0,0,	0,0,
Tb11.v5.0489	0	0	12.37,9.456,	6.429,6.192,12.12,9.765,	8.799,12.19,21.1,24.74,	8.339,9.936,	10.9153	8.62592	16.7084	9.13741	1.2654	0.653282	1.19457	0.516264	0.944022		5.6614104E-4,4.429517E-4,	3.3245486E-4,3.0724498E-4,6.29301E-4,5.133926E-4,	0.0,0.0,7.880372E-4,9.084164E-4,	3.8747082E-4,4.510979E-4,	0.000504546	0.000445598	0.000424113	0.000419284	0.33659554,0.27643883,	0.59220874,0.4521116,0.8113401,1.0370419,	0.0,0.0,1.004472,1.1527817,	0.2618276,0.33659554,	0.306517	0.723176	0.539313	0.299212	573	12.6%,10.6%,	20.2%,16.2%,25.8%,30.9%,	0%,0%,30.2%,33.3%,	10.1%,12.6%,	65819.0,65819.0,	65819.0,65819.0,65819.0,65819.0,	0.0,0.0,65819.0,65819.0,	65819.0,65819.0,	6.8,6.8,	6.8,6.8,6.8,6.8,	0.0,0.0,6.8,6.8,	6.8,6.8,	8,6,	11,10,19,16,	3,4,22,26,	6,7,
Tb927.11.16280	0	0	6.187,3.152,	8.767,6.811,13.39,7.934,	14.66,12.19,20.14,20.94,	2.78,4.258,	4.66961	9.22636	16.9833	3.51893	0.506116	0.274954	1.327	0.543262	2.62192		6.2384387E-4,3.2539913E-4,	9.991083E-4,7.4483274E-4,0.0015328703,9.1929367E-4,	0.0013107178,0.0010566168,0.0016577713,0.0016940086,	2.84642E-4,4.2606445E-4,	0.000474621	0.00104903	0.00142978	0.000355353	0.36458313,0.17219532,	1.9174271,1.5585859,2.3962524,1.8707807,	0.4521116,0.36458313,1.6977394,2.3036954,	0.1324004,0.36458313,	0.268389	1.93576	1.20453	0.248492	260	13.5%,6.9%,	46.5%,40.8%,53.1%,45.8%,	16.2%,13.5%,43.1%,51.9%,	5.4%,13.5%,	28314.0,28314.0,	28314.0,28314.0,28314.0,28314.0,	28314.0,28314.0,28314.0,28314.0,	28314.0,28314.0,	10.7,10.7,	10.7,10.7,10.7,10.7,	10.7,10.7,10.7,10.7,	10.7,10.7,	4,2,	15,11,21,13,	5,4,21,22,	2,3,
Tb927.7.1440	0	0	0.0,0.0,	0.0,0.0,1.913,0.0,	0.0,0.0,4.796,2.855,	0.0,0.0,	0	0.478366	1.91275	0	0	0	0	0.250093	#DIV/0!		0.0,0.0,	0.0,0.0,1.1667045E-4,0.0,	0.0,0.0,2.1029495E-4,1.230744E-4,	0.0,0.0,	0	2.91676e-05	8.33423e-05	0	0.0,0.0,	0.0,0.0,0.24165225,0.0,	0.0,0.0,0.58124804,0.19124198,	0.0,0.0,	0	0.0604131	0.193123	0	488	0%,0%,	0%,0%,9.4%,0%,	0%,0%,19.9%,7.6%,	0%,0%,	0.0,0.0,	0.0,0.0,54186.0,0.0,	0.0,0.0,54186.0,54186.0,	0.0,0.0,	0.0,0.0,	0.0,0.0,9.2,0.0,	0.0,0.0,9.2,9.2,	0.0,0.0,	0,0,	0,0,3,0,	0,0,5,3,	0,0,
Tb927.10.6870	0	0	0.0,0.0,	0.0,0.0,0.0,0.0,	0.0,0.0,0.0,4.759,	0.0,0.0,	0	0	1.18965	0	0	0	0	0	#DIV/0!		0.0,0.0,	0.0,0.0,0.0,0.0,	0.0,0.0,0.0,2.7424796E-4,	0.0,0.0,	0	0	6.8562e-05	0	0.0,0.0,	0.0,0.0,0.0,0.0,	0.0,0.0,0.0,0.5958791,	0.0,0.0,	0	0	0.14897	0	365	0%,0%,	0%,0%,0%,0%,	0%,0%,0%,20.3%,	0%,0%,	0.0,0.0,	0.0,0.0,0.0,0.0,	0.0,0.0,0.0,40178.0,	0.0,0.0,	0.0,0.0,	0.0,0.0,0.0,0.0,	0.0,0.0,0.0,8.3,	0.0,0.0,	0,0,	0,0,0,0,	0,0,0,5,	0,0,
Reverse_Tb927.10.10900	0	0	0.0,0.0,	0.0,1.857,0.0,0.0,	0.0,0.0,0.0,0.0,	0.0,0.0,	0	0.464367	0	0	0	0	0	#DIV/0!	#DIV/0!		0.0,0.0,	0.0,7.50219E-5,0.0,0.0,	0.0,0.0,0.0,0.0,	0.0,0.0,	0	1.87555e-05	0	0	0.0,0.0,	0.0,0.071519256,0.0,0.0,	0.0,0.0,0.0,0.0,	0.0,0.0,	0	0.0178798	0	0	704	0%,0%,	0%,3.0%,0%,0%,	0%,0%,0%,0%,	0%,0%,	0.0,0.0,	0.0,80764.0,0.0,0.0,	0.0,0.0,0.0,0.0,	0.0,0.0,	0.0,0.0,	0.0,5.2,0.0,0.0,	0.0,0.0,0.0,0.0,	0.0,0.0,	0,0,	0,3,0,0,	0,0,0,0,	0,0,
Tb927.3.5450	0	0	0.0,0.0,	0.0,1.857,0.0,0.0,	0.0,0.0,0.0,1.903,	0.0,0.0,	0	0.464367	0.475858	0	0	0	0	0.975852	#DIV/0!		0.0,0.0,	0.0,5.874907E-5,0.0,0.0,	0.0,0.0,0.0,4.45386E-5,	0.0,0.0,	0	1.46873e-05	1.11347e-05	0	0.0,0.0,	0.0,0.14551294,0.0,0.0,	0.0,0.0,0.0,0.07646525,	0.0,0.0,	0	0.0363782	0.0191163	0	899	0%,0%,	0%,5.9%,0%,0%,	0%,0%,0%,3.2%,	0%,0%,	0.0,0.0,	0.0,95978.0,0.0,0.0,	0.0,0.0,0.0,95978.0,	0.0,0.0,	0.0,0.0,	0.0,5.2,0.0,0.0,	0.0,0.0,0.0,5.2,	0.0,0.0,	0,0,	0,3,0,0,	0,0,0,2,	0,0,
Tb927.3.3310	0	0	12.37,9.456,	5.845,6.811,10.84,9.765,	20.53,24.38,20.14,22.84,	13.9,14.19,	10.9153	8.31568	21.9727	14.0462	1.31261	0.496765	0.777098	0.378455	0.592024		0.0014880679,0.0011642722,	7.94398E-4,8.883326E-4,0.0014799664,0.0013494218,	0.0021885377,0.00252037,0.0019771585,0.0022040477,	0.0016974065,0.0016938342,	0.00132617	0.00112803	0.00222253	0.00169562	1.118361,0.9678863,	1.2080047,1.2080047,1.42661,1.6121614,	1.1379621,0.98609483,1.6730065,1.6977394,	1.3768401,1.3768401,	1.04312	1.3637	1.3737	1.37684	218	32.6%,29.4%,	34.4%,34.4%,38.5%,41.7%,	33.0%,29.8%,42.7%,43.1%,	37.6%,37.6%,	25428.0,25428.0,	25428.0,25428.0,25428.0,25428.0,	25428.0,25428.0,25428.0,25428.0,	25428.0,25428.0,	11.4,11.4,	11.4,11.4,11.4,11.4,	11.4,11.4,11.4,11.4,	11.4,11.4,	8,6,	10,11,17,16,	7,8,21,24,	10,10,
Tb11.0540	0	0	6.187,0.0,	4.676,4.334,1.276,3.051,	0.0,0.0,0.0,3.807,	5.559,2.839,	3.09357	3.3342	0.951716	4.1991	0.92783	3.25052	0.736722	3.50335	0.794026		1.6219942E-4,0.0,	1.3854302E-4,1.2323596E-4,3.795679E-5,9.192937E-5,	0.0,0.0,0.0,8.0080405E-5,	1.4801386E-4,7.385117E-5,	8.10997e-05	9.79163e-05	2.00201e-05	0.000110933	0.101539254,0.0,	0.23310483,0.1614486,0.059253693,0.14815366,	0.0,0.0,0.0,0.09395635,	0.1271975,0.059253693,	0.0507696	0.15049	0.0234891	0.0932256	1000	4.2%,0%,	9.1%,6.5%,2.5%,6.0%,	0%,0%,0%,3.9%,	5.2%,2.5%,	106169.0,0.0,	106169.0,106169.0,106169.0,106169.0,	0.0,0.0,0.0,106169.0,	106169.0,106169.0,	6.1,0.0,	6.1,6.1,6.1,6.1,	0.0,0.0,0.0,6.1,	6.1,6.1,	4,0,	8,7,2,5,	0,0,0,4,	4,2,
Tb927.11.12110	0	0	0.0,0.0,	0.0,0.0,2.551,0.0,	0.0,0.0,8.633,9.517,	0.0,0.0,	0	0.637821	4.53742	0	0	0	0	0.140569	#DIV/0!		0.0,0.0,	0.0,0.0,5.844001E-5,0.0,	0.0,0.0,1.4220407E-4,1.5411933E-4,	0.0,0.0,	0	1.461e-05	7.40809e-05	0	0.0,0.0,	0.0,0.0,0.11429453,0.0,	0.0,0.0,0.25025904,0.27938128,	0.0,0.0,	0	0.0285736	0.13241	0	1299	0%,0%,	0%,0%,4.7%,0%,	0%,0%,9.7%,10.7%,	0%,0%,	0.0,0.0,	0.0,0.0,143089.0,0.0,	0.0,0.0,143089.0,143089.0,	0.0,0.0,	0.0,0.0,	0.0,0.0,6.8,0.0,	0.0,0.0,6.8,6.8,	0.0,0.0,	0,0,	0,0,4,0,	0,0,9,10,	0,0,
Tb927.11.4150	0	0	0.0,0.0,	2.338,1.857,0.0,0.0,	0.0,0.0,0.0,0.0,	0.0,0.0,	0	1.04882	0	0	0	0	0	#DIV/0!	#DIV/0!		0.0,0.0,	1.0806787E-4,8.239534E-5,0.0,0.0,	0.0,0.0,0.0,0.0,	0.0,0.0,	0	4.76158e-05	0	0	0.0,0.0,	0.2618276,0.18304157,0.0,0.0,	0.0,0.0,0.0,0.0,	0.0,0.0,	0	0.111217	0	0	641	0%,0%,	10.1%,7.3%,0%,0%,	0%,0%,0%,0%,	0%,0%,	0.0,0.0,	68885.0,68885.0,0.0,0.0,	0.0,0.0,0.0,0.0,	0.0,0.0,	0.0,0.0,	8.2,8.2,0.0,0.0,	0.0,0.0,0.0,0.0,	0.0,0.0,	0,0,	4,3,0,0,	0,0,0,0,	0,0,
Tb3.NT.27_2	0	0	0.0,0.0,	0.0,2.477,0.0,0.0,	0.0,0.0,2.878,0.0,	0.0,0.0,	0	0.619156	0.719377	0	0	0	0	0.860684	#DIV/0!		0.0,0.0,	0.0,5.588933E-4,0.0,0.0,	0.0,0.0,4.8868544E-4,0.0,	0.0,0.0,	0	0.000139723	0.000122171	0	0.0,0.0,	0.0,0.79473364,0.0,0.0,	0.0,0.0,0.7298163,0.0,	0.0,0.0,	0	0.198683	0.182454	0	126	0%,0%,	0%,25.4%,0%,0%,	0%,0%,23.8%,0%,	0%,0%,	0.0,0.0,	0.0,14242.0,0.0,0.0,	0.0,0.0,14242.0,0.0,	0.0,0.0,	0.0,0.0,	0.0,10.0,0.0,0.0,	0.0,0.0,10.0,0.0,	0.0,0.0,	0,0,	0,4,0,0,	0,0,3,0,	0,0,
Tb927.9.15110	0	0	6.187,7.88,	4.676,6.192,3.827,4.882,	11.73,6.094,10.55,11.42,	6.949,4.258,	7.03368	4.89409	9.94929	5.60372	1.43718	0.706953	1.25518	0.491904	0.873365		5.266214E-4,6.8671897E-4,	4.4981498E-4,5.715954E-4,3.6970896E-4,4.7755515E-4,	8.8516E-4,4.459746E-4,7.3302817E-4,7.800039E-4,	6.0070556E-4,3.596648E-4,	0.00060667	0.000467169	0.000711042	0.000480185	0.3489629,0.5205476,	0.61435854,0.7906058,0.47570658,0.7021586,	0.36772883,0.15345323,0.6634127,0.5776112,	0.31825674,0.2618276,	0.434755	0.645707	0.440551	0.290042	308	13.0%,18.2%,	20.8%,25.3%,16.9%,23.1%,	13.6%,6.2%,22.1%,19.8%,	12.0%,10.1%,	34636.0,34636.0,	34636.0,34636.0,34636.0,34636.0,	34636.0,34636.0,34636.0,34636.0,	34636.0,34636.0,	10.1,10.1,	10.1,10.1,10.1,10.1,	10.1,10.1,10.1,10.1,	10.1,10.1,	4,5,	8,10,6,8,	4,2,11,12,	5,3,
Tb927.5.3650	0	0	0.0,3.152,	3.507,1.857,2.551,2.441,	0.0,0.0,2.878,1.903,	2.78,0.0,	1.57604	2.58915	1.19523	1.38986	0.608711	1.31861	1.13396	2.16623	1.86289		0.0,1.0522857E-4,	1.2923787E-4,6.569081E-5,9.441987E-5,9.147201E-5,	0.0,0.0,7.658503E-5,4.9801245E-5,	9.204841E-5,0.0,	5.26143e-05	9.52051e-05	3.15966e-05	4.60242e-05	0.0,0.071519256,	0.1271975,0.09395635,0.17760599,0.19674051,	0.0,0.0,0.08642566,0.071519256,	0.059253693,0.0,	0.0357596	0.148875	0.0394862	0.0296268	804	0%,3.0%,	5.2%,3.9%,7.1%,7.8%,	0%,0%,3.6%,3.0%,	2.5%,0%,	0.0,86101.0,	86101.0,86101.0,86101.0,86101.0,	0.0,0.0,86101.0,86101.0,	86101.0,0.0,	0.0,9.9,	9.9,9.9,9.9,9.9,	0.0,0.0,9.9,9.9,	9.9,0.0,	0,2,	6,3,4,4,	0,0,3,2,	2,0,
Tb927.11.11600	0	0	0.0,0.0,	1.753,3.715,1.913,1.831,	0.0,0.0,0.0,0.0,	0.0,0.0,	0	2.30315	0	0	0	0	0	#DIV/0!	#DIV/0!		0.0,0.0,	2.6081138E-5,5.302752E-5,2.8581917E-5,2.7689568E-5,	0.0,0.0,0.0,0.0,	0.0,0.0,	0	3.3845e-05	0	0	0.0,0.0,	0.0519619,0.08642566,0.049542427,0.028016329,	0.0,0.0,0.0,0.0,	0.0,0.0,	0	0.0539866	0	0	1992	0%,0%,	2.2%,3.6%,2.1%,1.2%,	0%,0%,0%,0%,	0%,0%,	0.0,0.0,	221402.0,221402.0,221402.0,221402.0,	0.0,0.0,0.0,0.0,	0.0,0.0,	0.0,0.0,	8.5,8.5,8.5,8.5,	0.0,0.0,0.0,0.0,	0.0,0.0,	0,0,	3,6,3,3,	0,0,0,0,	0,0,
Tb927.1.410	0	0	3.094,3.152,	2.338,4.334,1.913,2.441,	5.866,0.0,7.673,6.662,	4.17,2.839,	3.12283	2.75663	5.05028	3.50417	1.13284	0.618348	0.891175	0.545837	0.78667		0.0,0.0,	1.232589E-4,2.1928106E-4,1.0130816E-4,1.3086031E-4,	0.0,0.0,2.921678E-4,2.493607E-4,	1.9752738E-4,0.0,	0	0.000143677	0.000135382	9.87637e-05	0.0,0.0,	0.17760599,0.30918193,0.12979591,0.17760599,	0.0,0.0,0.3001696,0.24738348,	0.12979591,0.0,	0	0.198547	0.136888	0.064898	562	0%,0%,	7.1%,11.7%,5.3%,7.1%,	0%,0%,11.4%,9.6%,	5.3%,0%,	0.0,0.0,	64932.0,64932.0,64932.0,64932.0,	0.0,0.0,64932.0,64932.0,	64932.0,0.0,	0.0,0.0,	8.8,8.8,8.8,8.8,	0.0,0.0,8.8,8.8,	8.8,0.0,	2,2,	4,7,3,4,	2,0,8,7,	3,2,
Reverse_Tb927.10.5420	0	0	0.0,0.0,	0.0,1.238,0.0,0.0,	0.0,0.0,0.0,0.0,	0.0,0.0,	0	0.309578	0	0	0	0	0	#DIV/0!	#DIV/0!		0.0,0.0,	0.0,2.5870884E-5,0.0,0.0,	0.0,0.0,0.0,0.0,	0.0,0.0,	0	6.46772e-06	0	0	0.0,0.0,	0.0,0.06414306,0.0,0.0,	0.0,0.0,0.0,0.0,	0.0,0.0,	0	0.0160358	0	0	1361	0%,0%,	0%,2.7%,0%,0%,	0%,0%,0%,0%,	0%,0%,	0.0,0.0,	0.0,152792.0,0.0,0.0,	0.0,0.0,0.0,0.0,	0.0,0.0,	0.0,0.0,	0.0,8.6,0.0,0.0,	0.0,0.0,0.0,0.0,	0.0,0.0,	0,0,	0,2,0,0,	0,0,0,0,	0,0,
Tb11.v5.0477	0	0	12.37,14.18,	22.21,21.05,22.96,21.97,	0.0,0.0,3.837,5.71,	15.29,12.77,	13.2793	22.0481	2.38674	14.0314	0.60229	5.56379	0.946399	9.23772	1.57133		0.0,0.0,	0.0012254735,0.0,0.0012722947,0.0012325726,	0.0,0.0,0.0,2.2368827E-4,	0.0,0.0,	0	0.000932585	5.59221e-05	0	0.0,0.0,	2.0619633,0.0,1.9716659,2.3496542,	0.0,0.0,0.0,0.34276497,	0.0,0.0,	0	1.59582	0.0856912	0	537	0%,0%,	48.6%,0%,47.3%,52.5%,	0%,0%,0%,12.8%,	0%,0%,	0.0,0.0,	60726.0,0.0,60726.0,60726.0,	0.0,0.0,0.0,60726.0,	0.0,0.0,	0.0,0.0,	7.9,0.0,7.9,7.9,	0.0,0.0,0.0,7.9,	0.0,0.0,	8,9,	38,34,36,36,	0,0,4,6,	11,9,
Reverse_Tb11.v5.0150	0	0	0.0,0.0,	0.0,1.238,0.0,0.0,	0.0,0.0,0.0,0.0,	0.0,0.0,	0	0.309578	0	0	0	0	0	#DIV/0!	#DIV/0!		0.0,0.0,	0.0,3.269292E-5,0.0,0.0,	0.0,0.0,0.0,0.0,	0.0,0.0,	0	8.17323e-06	0	0	0.0,0.0,	0.0,0.07398939,0.0,0.0,	0.0,0.0,0.0,0.0,	0.0,0.0,	0	0.0184973	0	0	1077	0%,0%,	0%,3.1%,0%,0%,	0%,0%,0%,0%,	0%,0%,	0.0,0.0,	0.0,121447.0,0.0,0.0,	0.0,0.0,0.0,0.0,	0.0,0.0,	0.0,0.0,	0.0,6.7,0.0,0.0,	0.0,0.0,0.0,0.0,	0.0,0.0,	0,0,	0,2,0,0,	0,0,0,0,	0,0,
Tb927.9.12630	0	0	24.75,23.64,	11.69,14.24,22.32,20.75,	38.13,45.71,55.63,51.39,	22.24,22.71,	24.1946	17.2508	47.7146	22.4739	1.40253	0.507069	1.07656	0.36154	0.76759		0.0012671829,0.0012393132,	6.7647954E-4,7.908558E-4,0.0012973511,0.0012209369,	0.001730557,0.002012112,0.0023250736,0.002111495,	0.0011563582,0.0011539245,	0.00125325	0.000996406	0.00204481	0.00115514	0.8281002,0.86637974,	1.5351286,1.42661,2.4119291,2.8547833,	0.7458222,0.9010782,2.9994476,3.0179086,	1.0989399,1.0464447,	0.84724	2.05711	1.91606	1.07269	512	26.2%,27.1%,	40.4%,38.5%,53.3%,58.6%,	24.2%,27.9%,60.2%,60.4%,	32.2%,31.1%,	56426.0,56426.0,	56426.0,56426.0,56426.0,56426.0,	56426.0,56426.0,56426.0,56426.0,	56426.0,56426.0,	8.3,8.3,	8.3,8.3,8.3,8.3,	8.3,8.3,8.3,8.3,	8.3,8.3,	16,15,	20,23,35,34,	13,15,58,54,	16,16,
Tb927.6.2780	0	0	0.0,0.0,	0.0,0.0,1.913,0.0,	0.0,0.0,4.796,4.759,	0.0,0.0,	0	0.478366	2.38861	0	0	0	0	0.20027	#DIV/0!		0.0,0.0,	0.0,0.0,1.9838042E-4,0.0,	0.0,0.0,3.575747E-4,3.4878225E-4,	0.0,0.0,	0	4.95951e-05	0.000176589	0	0.0,0.0,	0.0,0.0,0.34586036,0.0,	0.0,0.0,0.50660706,0.6595869,	0.0,0.0,	0	0.0864651	0.291548	0	287	0%,0%,	0%,0%,12.9%,0%,	0%,0%,17.8%,22.0%,	0%,0%,	0.0,0.0,	0.0,0.0,33287.0,0.0,	0.0,0.0,33287.0,33287.0,	0.0,0.0,	0.0,0.0,	0.0,0.0,8.7,0.0,	0.0,0.0,8.7,8.7,	0.0,0.0,	0,0,	0,0,3,0,	0,0,5,5,	0,0,
Tb927.3.3320	0	0	12.37,9.456,	5.845,6.811,10.84,9.765,	20.53,24.38,20.14,22.84,	13.9,14.19,	10.9153	8.31568	21.9727	14.0462	1.31261	0.496765	0.777098	0.378455	0.592024		0.0014880679,0.0011642722,	7.94398E-4,8.883326E-4,0.0014799664,0.0013494218,	0.0021885377,0.00252037,0.0019771585,0.0022040477,	0.0016974065,0.0016938342,	0.00132617	0.00112803	0.00222253	0.00169562	1.118361,0.9678863,	1.2080047,1.2080047,1.42661,1.6121614,	1.1379621,0.98609483,1.6730065,1.6977394,	1.3768401,1.3768401,	1.04312	1.3637	1.3737	1.37684	218	32.6%,29.4%,	34.4%,34.4%,38.5%,41.7%,	33.0%,29.8%,42.7%,43.1%,	37.6%,37.6%,	25428.0,25428.0,	25428.0,25428.0,25428.0,25428.0,	25428.0,25428.0,25428.0,25428.0,	25428.0,25428.0,	11.4,11.4,	11.4,11.4,11.4,11.4,	11.4,11.4,11.4,11.4,	11.4,11.4,	8,6,	10,11,17,16,	7,8,21,24,	10,10,
Tb927.11.7214	0	0	0.0,0.0,	1.169,0.0,0.0,0.0,	0.0,0.0,0.0,0.0,	0.0,0.0,	0	0.292228	0	0	0	0	0	#DIV/0!	#DIV/0!		0.0,0.0,	6.263246E-5,0.0,0.0,0.0,	0.0,0.0,0.0,0.0,	0.0,0.0,	0	1.56581e-05	0	0	0.0,0.0,	0.27350307,0.0,0.0,0.0,	0.0,0.0,0.0,0.0,	0.0,0.0,	0	0.0683758	0	0	553	0%,0%,	10.5%,0%,0%,0%,	0%,0%,0%,0%,	0%,0%,	0.0,0.0,	63575.0,0.0,0.0,0.0,	0.0,0.0,0.0,0.0,	0.0,0.0,	0.0,0.0,	8.3,0.0,0.0,0.0,	0.0,0.0,0.0,0.0,	0.0,0.0,	0,0,	2,0,0,0,	0,0,0,0,	0,0,
Tb927.7.1430	0	0	10.83,12.61,	10.52,9.906,10.21,10.37,	20.53,0.0,10.55,7.614,	8.339,11.36,	11.7179	10.2517	9.67367	9.8471	1.14303	1.21132	1.18999	1.05975	1.04108		6.3359144E-4,7.553909E-4,	6.958075E-4,6.2875496E-4,6.777998E-4,6.9767825E-4,	0.0010649582,0.0,5.039568E-4,3.5750182E-4,	4.955821E-4,6.5938546E-4,	0.000694491	0.00067501	0.000481604	0.000577484	0.37404191,0.55596566,	1.0941124,1.2080047,1.1086283,1.285599,	0.34586036,0.0,0.95884466,0.74180686,	0.37404191,0.5417005,	0.465004	1.17409	0.511628	0.457871	448	13.8%,19.2%,	32.1%,34.4%,32.4%,35.9%,	12.9%,0%,29.2%,24.1%,	13.8%,18.8%,	47760.0,47760.0,	47760.0,47760.0,47760.0,47760.0,	47760.0,0.0,47760.0,47760.0,	47760.0,47760.0,	7.8,7.8,	7.8,7.8,7.8,7.8,	7.8,0.0,7.8,7.8,	7.8,7.8,	7,8,	18,16,16,17,	7,0,11,8,	6,8,
Reverse_Tb927.10.10910	0	0	0.0,0.0,	0.0,1.857,0.0,0.0,	0.0,0.0,0.0,0.0,	0.0,0.0,	0	0.464367	0	0	0	0	0	#DIV/0!	#DIV/0!		0.0,0.0,	0.0,7.50219E-5,0.0,0.0,	0.0,0.0,0.0,0.0,	0.0,0.0,	0	1.87555e-05	0	0	0.0,0.0,	0.0,0.071519256,0.0,0.0,	0.0,0.0,0.0,0.0,	0.0,0.0,	0	0.0178798	0	0	704	0%,0%,	0%,3.0%,0%,0%,	0%,0%,0%,0%,	0%,0%,	0.0,0.0,	0.0,80750.0,0.0,0.0,	0.0,0.0,0.0,0.0,	0.0,0.0,	0.0,0.0,	0.0,5.2,0.0,0.0,	0.0,0.0,0.0,0.0,	0.0,0.0,	0,0,	0,3,0,0,	0,0,0,0,	0,0,
Tb927.4.1150	0	0	4.64,0.0,	23.38,19.81,17.86,21.36,	0.0,0.0,6.714,7.614,	4.17,2.839,	2.32018	20.6025	3.58198	3.50417	0.112616	0.647736	0.662118	5.75171	5.87943		1.6416944E-4,0.0,	9.3483814E-4,7.602758E-4,7.171323E-4,8.684286E-4,	0.0,0.0,1.9389138E-4,2.1614143E-4,	1.4981159E-4,9.96642E-5,	8.20847e-05	0.000820169	0.000102508	0.000124738	0.1614486,0.0,	2.3189442,1.831392,1.8248799,2.4119291,	0.0,0.0,0.29419577,0.38995266,	0.18576872,0.054386854,	0.0807243	2.09679	0.171037	0.120078	741	6.5%,0%,	52.1%,45.2%,45.1%,53.3%,	0%,0%,11.2%,14.3%,	7.4%,2.3%,	83152.0,0.0,	83152.0,83152.0,83152.0,83152.0,	0.0,0.0,83152.0,83152.0,	83152.0,83152.0,	6.6,0.0,	6.6,6.6,6.6,6.6,	0.0,0.0,6.6,6.6,	6.6,6.6,	3,0,	40,32,28,35,	0,0,7,8,	3,2,
Tb927.10.6880	0	0	4.64,4.728,	1.169,1.238,0.0,0.0,	5.866,6.094,2.878,4.759,	4.17,4.258,	4.68424	0.601805	4.89901	4.21386	7.78365	0.956161	1.11163	0.122842	0.142816		3.675213E-4,3.834008E-4,	1.0463974E-4,1.0637545E-4,0.0,0.0,	4.118267E-4,4.1498544E-4,1.8602527E-4,3.0241843E-4,	3.353788E-4,3.3467298E-4,	0.000375461	5.27538e-05	0.000328814	0.000335026	0.28528666,0.28528666,	0.16412604,0.16412604,0.0,0.0,	0.16412604,0.16412604,0.16412604,0.16412604,	0.28528666,0.28528666,	0.285287	0.082063	0.164126	0.285287	331	10.9%,10.9%,	6.6%,6.6%,0%,0%,	6.6%,6.6%,6.6%,6.6%,	10.9%,10.9%,	35611.0,35611.0,	35611.0,35611.0,0.0,0.0,	35611.0,35611.0,35611.0,35611.0,	35611.0,35611.0,	8.2,8.2,	8.2,8.2,0.0,0.0,	8.2,8.2,8.2,8.2,	8.2,8.2,	3,3,	2,2,0,0,	2,2,3,5,	3,3,
Tb927.5.3660	0	0	0.0,0.0,	1.169,0.0,0.0,0.0,	0.0,0.0,0.0,0.0,	0.0,0.0,	0	0.292228	0	0	0	0	0	#DIV/0!	#DIV/0!		0.0,0.0,	6.9830145E-5,0.0,0.0,0.0,	0.0,0.0,0.0,0.0,	0.0,0.0,	0	1.74575e-05	0	0	0.0,0.0,	0.13762724,0.0,0.0,0.0,	0.0,0.0,0.0,0.0,	0.0,0.0,	0	0.0344068	0	0	496	0%,0%,	5.6%,0%,0%,0%,	0%,0%,0%,0%,	0%,0%,	0.0,0.0,	55380.0,0.0,0.0,0.0,	0.0,0.0,0.0,0.0,	0.0,0.0,	0.0,0.0,	5.8,0.0,0.0,0.0,	0.0,0.0,0.0,0.0,	0.0,0.0,	0,0,	2,0,0,0,	0,0,0,0,	0,0,
Tb927.5.4320	0	0	0.0,0.0,	0.0,0.0,0.0,0.0,	0.0,0.0,4.796,0.0,	0.0,0.0,	0	0	1.19896	0	0	0	0	0	#DIV/0!		0.0,0.0,	0.0,0.0,0.0,0.0,	0.0,0.0,3.6651408E-4,0.0,	0.0,0.0,	0	0	9.16285e-05	0	0.0,0.0,	0.0,0.0,0.0,0.0,	0.0,0.0,0.94536006,0.0,	0.0,0.0,	0	0	0.23634	0	280	0%,0%,	0%,0%,0%,0%,	0%,0%,28.9%,0%,	0%,0%,	0.0,0.0,	0.0,0.0,0.0,0.0,	0.0,0.0,31036.0,0.0,	0.0,0.0,	0.0,0.0,	0.0,0.0,0.0,0.0,	0.0,0.0,6.4,0.0,	0.0,0.0,	0,0,	0,0,0,0,	0,0,5,0,	0,0,
Tb927.1.420	0	0	6.187,6.304,	1.753,6.192,3.189,3.662,	0.0,0.0,8.633,7.614,	6.949,8.516,	6.24566	3.69893	4.06156	7.73279	1.6885	1.53775	0.807685	0.910716	0.478344		0.0,0.0,	0.0,2.6081686E-4,1.405807E-4,1.6342998E-4,	0.0,0.0,2.7366384E-4,2.3727526E-4,	2.7409973E-4,3.2822744E-4,	0	0.000141207	0.000127735	0.000301164	0.0,0.0,	0.0,0.2647363,0.25602996,0.20503592,	0.0,0.0,0.38675582,0.33967674,	0.23879659,0.19949937,	0	0.181451	0.181608	0.219148	675	0%,0%,	0%,10.2%,9.9%,8.1%,	0%,0%,14.2%,12.7%,	9.3%,7.9%,	0.0,0.0,	0.0,76290.0,76290.0,76290.0,	0.0,0.0,76290.0,76290.0,	76290.0,76290.0,	0.0,0.0,	0.0,7.9,7.9,7.9,	0.0,0.0,7.9,7.9,	7.9,7.9,	4,4,	3,10,5,6,	0,0,9,8,	5,6,
Tb927.10.13030	0	0	0.0,0.0,	8.182,4.953,3.827,5.493,	0.0,0.0,0.0,1.903,	2.78,2.839,	0	5.61377	0.475858	2.80924	0	0	0	11.7972	1.99832		0.0,0.0,	3.5759626E-4,2.0773023E-4,1.6795039E-4,2.4406027E-4,	0.0,0.0,0.0,5.9056343E-5,	1.0915475E-4,1.0892503E-4,	0	0.000244334	1.47641e-05	0.00010904	0.0,0.0,	0.7498466,0.31522477,0.40928876,0.6865531,	0.0,0.0,0.0,0.11429453,	0.08893013,0.08143401,	0	0.540228	0.0285736	0.0851821	678	0%,0%,	24.3%,11.9%,14.9%,22.7%,	0%,0%,0%,4.7%,	3.7%,3.4%,	0.0,0.0,	75530.0,75530.0,75530.0,75530.0,	0.0,0.0,0.0,75530.0,	75530.0,75530.0,	0.0,0.0,	6.4,6.4,6.4,6.4,	0.0,0.0,0.0,6.4,	6.4,6.4,	0,0,	14,8,6,9,	0,0,0,2,	2,2,
Tb11.v5.0468	0	0	134.6,165.5,	277.0,276.1,249.4,247.8,	243.4,198.1,288.7,237.9,	336.3,167.5,	150.027	262.584	242.032	251.917	0.571349	0.619865	0.595544	1.08491	1.04235		0.0,0.0,	0.0,0.0315337,0.0,0.0,	0.0,0.0,0.0,0.0,	0.0,0.0,	0	0.00788342	0	0	0.0,0.0,	0.0,6.3620706,0.0,0.0,	0.0,0.0,0.0,0.0,	0.0,0.0,	0	1.59052	0	0	249	0%,0%,	0%,86.7%,0%,0%,	0%,0%,0%,0%,	0%,0%,	0.0,0.0,	0.0,27963.0,0.0,0.0,	0.0,0.0,0.0,0.0,	0.0,0.0,	0.0,0.0,	0.0,4.9,0.0,0.0,	0.0,0.0,0.0,0.0,	0.0,0.0,	87,105,	474,446,391,406,	83,65,301,250,	242,118,
Tb11.v5.0469	0	0	348.0,557.9,	378.7,287.3,287.7,282.6,	1018.0,706.9,542.9,528.2,	639.3,437.2,	452.973	309.058	698.932	538.252	1.46566	0.648093	0.841563	0.442186	0.574188		0.020641893,0.033879794,	0.025389103,0.018481413,0.019364832,0.01925941,	0.05350812,0.03604928,0.026282873,0.025138361,	0.038510393,0.02573095,	0.0272608	0.0206237	0.0352447	0.0321207	3.7973342,3.0644336,	4.8748937,4.9979115,5.1659503,5.194411,	2.775722,3.1209755,5.123503,5.3533096,	4.970352,4.970352,	3.43088	5.05829	4.09338	4.97035	442	68.1%,60.9%,	76.9%,77.8%,79.0%,79.2%,	57.7%,61.5%,78.7%,80.3%,	77.6%,77.6%,	49704.0,49704.0,	49704.0,49704.0,49704.0,49704.0,	49704.0,49704.0,49704.0,49704.0,	49704.0,49704.0,	4.8,4.8,	4.8,4.8,4.8,4.8,	4.8,4.8,4.8,4.8,	4.8,4.8,	225,354,	648,464,451,463,	347,232,566,555,	460,308,
Tb927.10.3700	0	0	0.0,0.0,	0.0,0.0,0.0,0.0,	0.0,0.0,2.878,4.759,	0.0,0.0,	0	0	1.90902	0	0	0	0	0	#DIV/0!		0.0,0.0,	0.0,0.0,0.0,0.0,	0.0,0.0,1.226581E-4,1.994034E-4,	0.0,0.0,	0	0	8.05154e-05	0	0.0,0.0,	0.0,0.0,0.0,0.0,	0.0,0.0,0.3520726,0.455459,	0.0,0.0,	0	0	0.201883	0	502	0%,0%,	0%,0%,0%,0%,	0%,0%,13.1%,16.3%,	0%,0%,	0.0,0.0,	0.0,0.0,0.0,0.0,	0.0,0.0,55222.0,55222.0,	0.0,0.0,	0.0,0.0,	0.0,0.0,0.0,0.0,	0.0,0.0,5.3,5.3,	0.0,0.0,	0,0,	0,0,0,0,	0,0,3,5,	0,0,
Tb927.8.3780	0	0	6.187,6.304,	4.091,1.857,1.913,3.051,	11.73,9.141,1.918,0.0,	9.729,4.258,	6.24566	2.72838	5.69779	6.99358	2.28914	1.09615	0.893056	0.478849	0.390126		9.771048E-4,0.0010193225,	7.3027186E-4,3.181651E-4,3.42983E-4,5.537914E-4,	0.0016423451,0.0012412064,2.4728657E-4,0.0,	0.001560387,6.673298E-4,	0.000998214	0.000486303	0.00078271	0.00111386	0.43548942,0.7179084,	0.74180686,0.7179084,0.5170504,0.5170504,	0.7179084,0.455459,0.2647363,0.0,	0.455459,0.43548942,	0.576699	0.623454	0.359526	0.445474	166	15.7%,23.5%,	24.1%,23.5%,18.1%,18.1%,	23.5%,16.3%,10.2%,0%,	16.3%,15.7%,	18229.0,18229.0,	18229.0,18229.0,18229.0,18229.0,	18229.0,18229.0,18229.0,0.0,	18229.0,18229.0,	7.1,7.1,	7.1,7.1,7.1,7.1,	7.1,7.1,7.1,0.0,	7.1,7.1,	4,4,	7,3,3,5,	4,3,2,0,	7,3,
Reverse_Tb927.9.4080	0	0	0.0,0.0,	0.0,1.238,0.0,0.0,	0.0,0.0,0.0,0.0,	0.0,0.0,	0	0.309578	0	0	0	0	0	#DIV/0!	#DIV/0!		0.0,0.0,	0.0,2.6796251E-5,0.0,0.0,	0.0,0.0,0.0,0.0,	0.0,0.0,	0	6.69906e-06	0	0	0.0,0.0,	0.0,0.04231739,0.0,0.0,	0.0,0.0,0.0,0.0,	0.0,0.0,	0	0.0105793	0	0	1314	0%,0%,	0%,1.8%,0%,0%,	0%,0%,0%,0%,	0%,0%,	0.0,0.0,	0.0,142128.0,0.0,0.0,	0.0,0.0,0.0,0.0,	0.0,0.0,	0.0,0.0,	0.0,7.8,0.0,0.0,	0.0,0.0,0.0,0.0,	0.0,0.0,	0,0,	0,2,0,0,	0,0,0,0,	0,0,
Tb927.9.7550	0	0	7.734,0.0,	12.86,13.0,17.86,17.09,	0.0,6.094,9.592,13.32,	5.559,9.936,	3.86696	15.2018	7.25249	7.74755	0.254375	0.533191	0.49912	2.09608	1.96214		4.304655E-4,0.0,	8.089029E-4,7.849425E-4,0.0011282272,0.0010930031,	0.0,2.9163522E-4,4.3577043E-4,5.950773E-4,	3.142545E-4,5.487879E-4,	0.000215233	0.000953769	0.000330621	0.000431521	0.2882495,0.0,	2.1695673,1.831392,3.008667,2.9536662,	0.0,0.11943793,0.64816236,1.3878112,	0.18032062,0.29717934,	0.144125	2.49082	0.538853	0.23875	471	11.0%,0%,	50.1%,45.2%,60.3%,59.7%,	0%,4.9%,21.7%,37.8%,	7.2%,11.3%,	53120.0,0.0,	53120.0,53120.0,53120.0,53120.0,	0.0,53120.0,53120.0,53120.0,	53120.0,53120.0,	7.2,0.0,	7.2,7.2,7.2,7.2,	0.0,7.2,7.2,7.2,	7.2,7.2,	5,0,	22,21,28,28,	0,2,10,14,	4,7,
Reverse_Tb927.1.4780	0	0	0.0,0.0,	1.169,0.0,0.0,0.0,	0.0,0.0,0.0,0.0,	0.0,0.0,	0	0.292228	0	0	0	0	0	#DIV/0!	#DIV/0!		0.0,0.0,	5.1695155E-5,0.0,0.0,0.0,	0.0,0.0,0.0,0.0,	0.0,0.0,	0	1.29238e-05	0	0	0.0,0.0,	0.09395635,0.0,0.0,0.0,	0.0,0.0,0.0,0.0,	0.0,0.0,	0	0.0234891	0	0	670	0%,0%,	3.9%,0%,0%,0%,	0%,0%,0%,0%,	0%,0%,	0.0,0.0,	74452.0,0.0,0.0,0.0,	0.0,0.0,0.0,0.0,	0.0,0.0,	0.0,0.0,	6.3,0.0,0.0,0.0,	0.0,0.0,0.0,0.0,	0.0,0.0,	0,0,	2,0,0,0,	0,0,0,0,	0,0,
Tb927.10.12390	0	0	0.0,3.152,	2.338,1.857,1.276,1.221,	0.0,0.0,0.0,0.0,	0.0,0.0,	1.57604	1.67287	0	0	0.942119	100000	100000	#DIV/0!	#DIV/0!		0.0,3.2792162E-4,	2.6849422E-4,2.047109E-4,1.4711934E-4,1.4252614E-4,	0.0,0.0,0.0,0.0,	0.0,0.0,	0.000163961	0.000190713	0	0	0.0,0.15345323,	0.38038433,0.38995266,0.29419577,0.29419577,	0.0,0.0,0.0,0.0,	0.0,0.0,	0.0767266	0.339682	0	0	258	0%,6.2%,	14.0%,14.3%,11.2%,11.2%,	0%,0%,0%,0%,	0%,0%,	0.0,29658.0,	29658.0,29658.0,29658.0,29658.0,	0.0,0.0,0.0,0.0,	0.0,0.0,	0.0,4.9,	4.9,4.9,4.9,4.9,	0.0,0.0,0.0,0.0,	0.0,0.0,	0,2,	4,3,2,2,	0,0,0,0,	0,0,
Tb927.10.14640	0	0	0.0,0.0,	0.0,0.0,0.0,0.0,	0.0,0.0,0.0,0.0,	2.78,0.0,	0	0	0	1.38986	0	0	0	#DIV/0!	0		0.0,0.0,	0.0,0.0,0.0,0.0,	0.0,0.0,0.0,0.0,	3.363951E-4,0.0,	0	0	0	0.000168198	0.0,0.0,	0.0,0.0,0.0,0.0,	0.0,0.0,0.0,0.0,	0.24451458,0.0,	0	0	0	0.122257	220	0%,0%,	0%,0%,0%,0%,	0%,0%,0%,0%,	9.5%,0%,	0.0,0.0,	0.0,0.0,0.0,0.0,	0.0,0.0,0.0,0.0,	24423.0,0.0,	0.0,0.0,	0.0,0.0,0.0,0.0,	0.0,0.0,0.0,0.0,	8.7,0.0,	0,0,	0,0,0,0,	0,0,0,0,	2,0,
Tb927.9.9100	0	0	10.83,6.304,	5.26,7.43,5.74,8.544,	8.799,9.141,12.47,11.42,	4.17,9.936,	8.56583	6.74358	10.4574	7.05262	1.27022	0.819114	1.21456	0.644859	0.95618		0.0033791543,0.0020143758,	0.0018554868,0.0025150198,0.0020333994,0.0030643123,	0.0024341901,0.0024528604,0.0031764554,0.0028600146,	0.0013215523,0.0030771322,	0.00269677	0.00236705	0.00273088	0.00219934	1.2130947,1.2130947,	2.935501,2.935501,2.935501,2.935501,	1.2130947,2.935501,3.897788,3.897788,	1.2130947,2.935501,	1.21309	2.9355	2.98604	2.0743	84	34.5%,34.5%,	59.5%,59.5%,59.5%,59.5%,	34.5%,59.5%,69.0%,69.0%,	34.5%,59.5%,	9589.0,9589.0,	9589.0,9589.0,9589.0,9589.0,	9589.0,9589.0,9589.0,9589.0,	9589.0,9589.0,	5.1,5.1,	5.1,5.1,5.1,5.1,	5.1,5.1,5.1,5.1,	5.1,5.1,	7,4,	9,12,9,14,	3,3,13,12,	3,7,
Tb927.3.1060	0	0	13.92,4.728,	9.351,8.668,6.378,8.544,	11.73,6.094,5.755,8.565,	11.12,15.61,	9.3246	8.2354	8.03654	13.366	1.13226	1.16027	0.697634	1.02474	0.616144		9.578705E-4,3.3308574E-4,	7.272599E-4,6.4690795E-4,4.9812056E-4,6.755964E-4,	7.1556243E-4,3.605254E-4,3.23225E-4,4.7291577E-4,	7.769756E-4,0.001066093,	0.000645478	0.000636971	0.000468057	0.000921534	0.72186863,0.20503592,	1.3713737,1.5822601,0.8407719,1.1527817,	0.32129562,0.10917485,0.46217716,0.6218101,	0.6595869,0.7021586,	0.463452	1.2368	0.378614	0.680873	381	23.6%,8.1%,	37.5%,41.2%,26.5%,33.3%,	12.1%,4.5%,16.5%,21.0%,	22.0%,23.1%,	43823.0,43823.0,	43823.0,43823.0,43823.0,43823.0,	43823.0,43823.0,43823.0,43823.0,	43823.0,43823.0,	6.6,6.6,	6.6,6.6,6.6,6.6,	6.6,6.6,6.6,6.6,	6.6,6.6,	9,3,	16,14,10,14,	4,2,6,9,	8,11,
Tb927.9.12830	0	0	4.64,6.304,	4.676,4.953,6.378,8.544,	0.0,9.141,6.714,6.662,	5.559,5.678,	5.47227	6.13776	5.62938	5.61848	0.891574	0.97209	0.973976	1.09031	1.09242		2.075931E-4,2.8875007E-4,	2.3642152E-4,2.4034317E-4,3.2386338E-4,4.3925297E-4,	0.0,3.5160457E-4,2.4517666E-4,2.3914796E-4,	2.5258336E-4,2.5205177E-4,	0.000248172	0.00030997	0.000208982	0.000252318	0.18304157,0.2705741,	0.633052,0.566751,0.633052,0.936422,	0.0,0.18304157,0.46554792,0.39636838,	0.19674051,0.19674051,	0.226808	0.692319	0.261239	0.196741	586	7.3%,10.4%,	21.3%,19.5%,21.3%,28.7%,	0%,7.3%,16.6%,14.5%,	7.8%,7.8%,	65287.0,65287.0,	65287.0,65287.0,65287.0,65287.0,	0.0,65287.0,65287.0,65287.0,	65287.0,65287.0,	5.8,5.8,	5.8,5.8,5.8,5.8,	0.0,5.8,5.8,5.8,	5.8,5.8,	3,4,	8,8,10,14,	0,3,7,7,	4,4,
Tb927.10.7080	0	0	0.0,0.0,	0.0,0.0,0.0,0.0,	0.0,0.0,0.0,2.855,	0.0,0.0,	0	0	0.713787	0	0	0	0	0	#DIV/0!		0.0,0.0,	0.0,0.0,0.0,0.0,	0.0,0.0,0.0,1.0920055E-4,	0.0,0.0,	0	0	2.73001e-05	0	0.0,0.0,	0.0,0.0,0.0,0.0,	0.0,0.0,0.0,0.2705741,	0.0,0.0,	0	0	0.0676435	0	550	0%,0%,	0%,0%,0%,0%,	0%,0%,0%,10.4%,	0%,0%,	0.0,0.0,	0.0,0.0,0.0,0.0,	0.0,0.0,0.0,62116.0,	0.0,0.0,	0.0,0.0,	0.0,0.0,0.0,0.0,	0.0,0.0,0.0,9.3,	0.0,0.0,	0,0,	0,0,0,0,	0,0,0,3,	0,0,
Tb927.2.4230	0	0	20.11,11.03,	15.2,14.86,19.77,19.53,	14.66,24.38,18.22,20.94,	19.46,22.71,	15.5703	17.3393	19.5508	21.0841	0.897977	0.7964	0.738485	0.886882	0.822387		1.4454292E-4,8.119364E-5,	1.234617E-4,1.1585503E-4,1.6131895E-4,1.6132383E-4,	9.3443E-5,1.5065554E-4,1.0692925E-4,1.2076836E-4,	1.4204784E-4,1.6199875E-4,	0.000112868	0.00014049	0.000117949	0.000152023	0.07646525,0.04231739,	0.18850219,0.1614486,0.22179961,0.23879659,	0.035142183,0.04231739,0.12460494,0.18032062,	0.09395635,0.07646525,	0.0593913	0.202637	0.0955963	0.0852108	3647	3.2%,1.8%,	7.5%,6.5%,8.7%,9.3%,	1.5%,1.8%,5.1%,7.2%,	3.9%,3.2%,	406902.0,406902.0,	406902.0,406902.0,406902.0,406902.0,	406902.0,406902.0,406902.0,406902.0,	406902.0,406902.0,	5.1,5.1,	5.1,5.1,5.1,5.1,	5.1,5.1,5.1,5.1,	5.1,5.1,	13,7,	26,24,31,32,	5,8,19,22,	14,16,
Tb927.10.2250	0	0	0.0,0.0,	0.0,0.0,0.0,0.0,	0.0,0.0,1.918,1.903,	0.0,0.0,	0	0	0.955443	0	0	0	0	0	#DIV/0!		0.0,0.0,	0.0,0.0,0.0,0.0,	0.0,0.0,1.3728955E-4,1.3391372E-4,	0.0,0.0,	0	0	6.78008e-05	0	0.0,0.0,	0.0,0.0,0.0,0.0,	0.0,0.0,0.12201846,0.12201846,	0.0,0.0,	0	0	0.0610092	0	299	0%,0%,	0%,0%,0%,0%,	0%,0%,5.0%,5.0%,	0%,0%,	0.0,0.0,	0.0,0.0,0.0,0.0,	0.0,0.0,33782.0,33782.0,	0.0,0.0,	0.0,0.0,	0.0,0.0,0.0,0.0,	0.0,0.0,7.8,7.8,	0.0,0.0,	0,0,	0,0,0,0,	0,0,2,2,	0,0,
Tb927.10.1890	0	0	63.42,48.86,	75.39,84.82,96.95,93.37,	38.13,33.52,44.12,39.02,	40.31,52.52,	56.1378	87.6352	38.6969	46.4115	0.640584	1.4507	1.20957	2.26466	1.88822		0.0010430012,8.226842E-4,	0.0014015094,0.0015131141,0.0018097339,0.001764767,	5.5586273E-4,4.739529E-4,5.923088E-4,5.149461E-4,	6.732123E-4,8.5711834E-4,	0.000932843	0.00162228	0.000534268	0.000765165	0.7538805,0.45881426,	1.9785166,2.4514372,2.459394,2.8018937,	0.20781386,0.18032062,1.1677041,1.0464447,	0.5170504,0.7458222,	0.606347	2.42281	0.650571	0.631436	1594	24.4%,16.4%,	47.4%,53.8%,53.9%,58.0%,	8.2%,7.2%,33.6%,31.1%,	18.1%,24.2%,	178087.0,178087.0,	178087.0,178087.0,178087.0,178087.0,	178087.0,178087.0,178087.0,178087.0,	178087.0,178087.0,	5.7,5.7,	5.7,5.7,5.7,5.7,	5.7,5.7,5.7,5.7,	5.7,5.7,	41,31,	129,137,152,153,	13,11,46,41,	29,37,
Tb927.8.1490	0	0	3.094,3.152,	0.0,0.0,0.0,0.0,	5.866,12.19,0.0,0.0,	2.78,0.0,	3.12283	0	4.51355	1.38986	100000	0.691879	2.24686	0	0		7.873757E-4,8.213959E-4,	0.0,0.0,0.0,0.0,	0.0013234431,0.002667188,0.0,0.0,	7.1851385E-4,0.0,	0.000804386	0	0.000997658	0.000359257	0.87068224,0.87068224,	0.0,0.0,0.0,0.0,	0.87068224,2.4197948,0.0,0.0,	1.5003455,0.0,	0.870682	0	0.822619	0.750173	103	27.2%,27.2%,	0%,0%,0%,0%,	27.2%,53.4%,0%,0%,	39.8%,0%,	11249.0,11249.0,	0.0,0.0,0.0,0.0,	11249.0,11249.0,0.0,0.0,	11249.0,0.0,	6.3,6.3,	0.0,0.0,0.0,0.0,	6.3,6.3,0.0,0.0,	6.3,0.0,	2,2,	0,0,0,0,	2,4,0,0,	2,0,
Tb927.11.14200	0	0	0.0,0.0,	1.753,1.238,0.0,0.0,	0.0,0.0,0.0,0.0,	0.0,0.0,	0	0.747919	0	0	0	0	0	#DIV/0!	#DIV/0!		0.0,0.0,	2.1033858E-4,1.4255173E-4,0.0,0.0,	0.0,0.0,0.0,0.0,	0.0,0.0,	0	8.82226e-05	0	0	0.0,0.0,	0.37404191,0.38675582,0.0,0.0,	0.0,0.0,0.0,0.0,	0.0,0.0,	0	0.190199	0	0	247	0%,0%,	13.8%,14.2%,0%,0%,	0%,0%,0%,0%,	0%,0%,	0.0,0.0,	28163.0,28163.0,0.0,0.0,	0.0,0.0,0.0,0.0,	0.0,0.0,	0.0,0.0,	4.7,4.7,0.0,0.0,	0.0,0.0,0.0,0.0,	0.0,0.0,	0,0,	3,2,0,0,	0,0,0,0,	0,0,
Tb927.11.10910	0	0	9.281,9.456,	8.182,8.668,10.84,14.04,	17.6,18.28,30.69,29.5,	12.51,15.61,	9.36849	10.4325	24.0191	14.061	0.89801	0.390043	0.666277	0.434341	0.741948		9.971275E-4,0.0010402104,	9.936487E-4,0.0010101309,0.0013222651,0.0017330946,	0.0016759997,0.0016888547,0.0026917753,0.0025435374,	0.0013648819,0.001664678,	0.00101867	0.00126478	0.00215004	0.00151478	0.58854675,0.8281002,	2.3496542,2.74973,2.5399735,3.2756286,	0.58854675,0.58854675,3.0831938,3.1975894,	1.8773985,1.5941794,	0.708323	2.72875	1.86447	1.73579	244	20.1%,26.2%,	52.5%,57.4%,54.9%,63.1%,	20.1%,20.1%,61.1%,62.3%,	45.9%,41.4%,	27610.0,27610.0,	27610.0,27610.0,27610.0,27610.0,	27610.0,27610.0,27610.0,27610.0,	27610.0,27610.0,	7.2,7.2,	7.2,7.2,7.2,7.2,	7.2,7.2,7.2,7.2,	7.2,7.2,	6,6,	14,14,17,23,	6,6,32,31,	9,11,
Tb927.2.2670	0	0	0.0,0.0,	0.0,0.0,0.0,0.0,	0.0,0.0,1.918,0.0,	5.559,2.839,	0	0	0.479585	4.1991	0	0	0	0	0		0.0,0.0,	0.0,0.0,0.0,0.0,	0.0,0.0,0.0,0.0,	0.0014801385,7.385117E-4,	0	0	0	0.00110933	0.0,0.0,	0.0,0.0,0.0,0.0,	0.0,0.0,0.0,0.0,	0.54881656,0.6595869,	0	0	0	0.604202	100	0%,0%,	0%,0%,0%,0%,	0%,0%,0%,0%,	19.0%,22.0%,	0.0,0.0,	0.0,0.0,0.0,0.0,	0.0,0.0,0.0,0.0,	11253.0,11253.0,	0.0,0.0,	0.0,0.0,0.0,0.0,	0.0,0.0,0.0,0.0,	11.2,11.2,	0,0,	0,0,0,0,	0,0,2,0,	4,2,
Tb927.11.10150	0	0	0.0,0.0,	2.338,0.0,2.551,1.831,	0.0,0.0,2.878,4.759,	0.0,2.839,	0	1.67999	1.90902	1.41938	0	0	0	0.880025	1.18361		0.0,0.0,	5.7201905E-5,0.0,6.268669E-5,4.5547167E-5,	0.0,0.0,5.084588E-5,8.265938E-5,	0.0,6.0983628E-5,	0	4.13589e-05	3.33763e-05	3.04918e-05	0.0,0.0,	0.14024973,0.0,0.11686325,0.101539254,	0.0,0.0,0.08893013,0.13501084,	0.0,0.0519619,	0	0.0896631	0.0559852	0.0259809	1211	0%,0%,	5.7%,0%,4.8%,4.2%,	0%,0%,3.7%,5.5%,	0%,2.2%,	0.0,0.0,	137639.0,0.0,137639.0,137639.0,	0.0,0.0,137639.0,137639.0,	0.0,137639.0,	0.0,0.0,	6.2,0.0,6.2,6.2,	0.0,0.0,6.2,6.2,	0.0,6.2,	0,0,	4,0,4,3,	0,0,3,5,	0,2,
Tb927.2.5200	0	0	0.0,0.0,	0.0,1.857,0.0,0.0,	0.0,0.0,14.39,2.855,	0.0,0.0,	0	0.464367	4.31067	0	0	0	0	0.107725	#DIV/0!		0.0,0.0,	0.0,7.824506E-5,0.0,0.0,	0.0,0.0,4.5610638E-4,8.8978224E-5,	0.0,0.0,	0	1.95613e-05	0.000136271	0	0.0,0.0,	0.0,0.27938128,0.0,0.0,	0.0,0.0,0.86637974,0.16680968,	0.0,0.0,	0	0.0698453	0.258297	0	675	0%,0%,	0%,10.7%,0%,0%,	0%,0%,27.1%,6.7%,	0%,0%,	0.0,0.0,	0.0,69133.0,0.0,0.0,	0.0,0.0,69133.0,69133.0,	0.0,0.0,	0.0,0.0,	0.0,9.7,0.0,0.0,	0.0,0.0,9.7,9.7,	0.0,0.0,	0,0,	0,3,0,0,	0,0,15,3,	0,0,
Tb927.2.4240	0	0	0.0,0.0,	0.0,0.0,0.0,0.0,	0.0,0.0,0.0,4.759,	0.0,0.0,	0	0	1.18965	0	0	0	0	0	#DIV/0!		0.0,0.0,	0.0,0.0,0.0,0.0,	0.0,0.0,0.0,2.7275342E-4,	0.0,0.0,	0	0	6.81884e-05	0	0.0,0.0,	0.0,0.0,0.0,0.0,	0.0,0.0,0.0,0.51356125,	0.0,0.0,	0	0	0.12839	0	367	0%,0%,	0%,0%,0%,0%,	0%,0%,0%,18.0%,	0%,0%,	0.0,0.0,	0.0,0.0,0.0,0.0,	0.0,0.0,0.0,40686.0,	0.0,0.0,	0.0,0.0,	0.0,0.0,0.0,0.0,	0.0,0.0,0.0,6.7,	0.0,0.0,	0,0,	0,0,0,0,	0,0,0,5,	0,0,
Tb927.11.7420	0	0	0.0,0.0,	1.169,1.238,0.0,0.0,	0.0,0.0,0.0,0.0,	0.0,0.0,	0	0.601805	0	0	0	0	0	#DIV/0!	#DIV/0!		0.0,0.0,	1.07564454E-4,1.0934868E-4,0.0,0.0,	0.0,0.0,0.0,0.0,	0.0,0.0,	0	5.42283e-05	0	0	0.0,0.0,	0.13762724,0.24738348,0.0,0.0,	0.0,0.0,0.0,0.0,	0.0,0.0,	0	0.0962527	0	0	322	0%,0%,	5.6%,9.6%,0%,0%,	0%,0%,0%,0%,	0%,0%,	0.0,0.0,	36057.0,36057.0,0.0,0.0,	0.0,0.0,0.0,0.0,	0.0,0.0,	0.0,0.0,	6.3,6.3,0.0,0.0,	0.0,0.0,0.0,0.0,	0.0,0.0,	0,0,	2,2,0,0,	0,0,0,0,	0,0,
Tb927.9.12820	0	0	0.0,0.0,	1.169,0.0,0.0,0.0,	0.0,0.0,0.0,0.0,	0.0,0.0,	0	0.292228	0	0	0	0	0	#DIV/0!	#DIV/0!		0.0,0.0,	2.7932058E-4,0.0,0.0,0.0,	0.0,0.0,0.0,0.0,	0.0,0.0,	0	6.98301e-05	0	0	0.0,0.0,	0.6519618,0.0,0.0,0.0,	0.0,0.0,0.0,0.0,	0.0,0.0,	0	0.16299	0	0	124	0%,0%,	21.8%,0%,0%,0%,	0%,0%,0%,0%,	0%,0%,	0.0,0.0,	14654.0,0.0,0.0,0.0,	0.0,0.0,0.0,0.0,	0.0,0.0,	0.0,0.0,	5.9,0.0,0.0,0.0,	0.0,0.0,0.0,0.0,	0.0,0.0,	0,0,	2,0,0,0,	0,0,0,0,	0,0,
Tb927.11.6180	0	0	10.83,9.456,	1.753,3.715,3.189,1.221,	14.66,12.19,9.592,6.662,	9.729,11.36,	10.1419	2.46949	10.7766	10.542	4.10687	0.9411	0.962042	0.229153	0.234252		0.0019441709,0.0017384337,	3.5584677E-4,7.234988E-4,6.49945E-4,2.518613E-4,	0.002334155,0.0018816462,0.0014058073,9.5986784E-4,	0.0017741387,0.0020233197,	0.0018413	0.000495288	0.00164537	0.00189873	0.9408858,0.9724227,	0.68267405,1.1677041,0.90985334,0.43879855,	0.7100153,0.7100153,1.2335722,1.2335722,	0.9724227,0.99986184,	0.956654	0.799758	0.971794	0.986142	146	28.8%,29.5%,	22.6%,33.6%,28.1%,15.8%,	23.3%,23.3%,34.9%,34.9%,	29.5%,30.1%,	16861.0,16861.0,	16861.0,16861.0,16861.0,16861.0,	16861.0,16861.0,16861.0,16861.0,	16861.0,16861.0,	11.5,11.5,	11.5,11.5,11.5,11.5,	11.5,11.5,11.5,11.5,	11.5,11.5,	7,6,	3,6,5,2,	5,4,10,7,	7,8,
Tb927.10.4490	0	0	30.94,28.37,	37.41,43.34,40.82,39.06,	0.0,0.0,15.35,17.13,	19.46,25.55,	29.6522	40.1562	8.1194	22.5034	0.738423	3.65202	1.31768	4.9457	1.78445		8.191889E-4,7.6912524E-4,	0.0,0.0,0.0,0.0,	0.0,0.0,3.3171376E-4,3.640018E-4,	5.232813E-4,6.7137426E-4,	0.000794157	0	0.000173929	0.000597328	0.6069412,0.503142,	0.0,0.0,0.0,0.0,	0.0,0.0,0.51356125,0.552387,	0.38356638,0.48936105,	0.555042	0	0.266487	0.436464	990	20.6%,17.7%,	0%,0%,0%,0%,	0%,0%,18.0%,19.1%,	14.1%,17.3%,	115321.0,115321.0,	0.0,0.0,0.0,0.0,	0.0,0.0,115321.0,115321.0,	115321.0,115321.0,	5.7,5.7,	0.0,0.0,0.0,0.0,	0.0,0.0,5.7,5.7,	5.7,5.7,	20,18,	64,70,64,64,	0,0,16,18,	14,18,
Tb927.10.6000	0	0	0.0,0.0,	4.091,2.477,8.929,7.323,	0.0,0.0,5.755,12.37,	0.0,0.0,	0	5.70517	4.53183	0	0	0	0	1.25891	#DIV/0!		0.0,0.0,	7.897403E-5,4.587658E-5,1.7309285E-4,1.4373321E-4,	0.0,0.0,8.022718E-5,1.6955135E-4,	0.0,0.0,	0	0.000110419	6.24446e-05	0	0.0,0.0,	0.14551294,0.08893013,0.2647363,0.29121923,	0.0,0.0,0.14024973,0.30918193,	0.0,0.0,	0	0.1976	0.112358	0	1535	0%,0%,	5.9%,3.7%,10.2%,11.1%,	0%,0%,5.7%,11.7%,	0%,0%,	0.0,0.0,	171849.0,171849.0,171849.0,171849.0,	0.0,0.0,171849.0,171849.0,	0.0,0.0,	0.0,0.0,	9.7,9.7,9.7,9.7,	0.0,0.0,9.7,9.7,	0.0,0.0,	0,0,	7,4,14,12,	0,0,6,13,	0,0,
Tb927.8.3790	0	0	6.187,7.88,	7.013,6.192,6.378,6.713,	14.66,15.24,6.714,6.662,	8.339,7.097,	7.03368	6.57408	10.819	7.71803	1.06991	0.650121	0.911331	0.607641	0.851782		7.2735164E-4,9.484728E-4,	9.3190366E-4,7.89468E-4,8.5104903E-4,9.069265E-4,	0.001528191,0.0015399123,6.442758E-4,6.2843366E-4,	9.956089E-4,8.279279E-4,	0.000837912	0.000869837	0.0010852	0.000911768	0.21618605,0.38995266,	1.3550494,1.3550494,1.3550494,1.5061095,	0.57398295,0.38995266,1.2130947,1.2130947,	0.69433784,0.67494285,	0.303069	1.39281	0.847531	0.68464	223	8.5%,14.3%,	37.2%,37.2%,37.2%,39.9%,	19.7%,14.3%,34.5%,34.5%,	22.9%,22.4%,	25120.0,25120.0,	25120.0,25120.0,25120.0,25120.0,	25120.0,25120.0,25120.0,25120.0,	25120.0,25120.0,	5.9,5.9,	5.9,5.9,5.9,5.9,	5.9,5.9,5.9,5.9,	5.9,5.9,	4,5,	12,10,10,11,	5,5,7,7,	6,5,
Tb927.3.1940	0	0	0.0,0.0,	0.0,0.0,0.0,0.0,	0.0,0.0,6.714,7.614,	0.0,0.0,	0	0	3.58198	0	0	0	0	0	#DIV/0!		0.0,0.0,	0.0,0.0,0.0,0.0,	0.0,0.0,3.2802174E-4,3.6566393E-4,	0.0,0.0,	0	0	0.000173421	0	0.0,0.0,	0.0,0.0,0.0,0.0,	0.0,0.0,0.55596566,0.64816236,	0.0,0.0,	0	0	0.301032	0	438	0%,0%,	0%,0%,0%,0%,	0%,0%,19.2%,21.7%,	0%,0%,	0.0,0.0,	0.0,0.0,0.0,0.0,	0.0,0.0,49435.0,49435.0,	0.0,0.0,	0.0,0.0,	0.0,0.0,0.0,0.0,	0.0,0.0,8.7,8.7,	0.0,0.0,	0,0,	0,0,0,0,	0,0,7,8,	0,0,
Tb927.8.4050	0	0	4.64,3.152,	8.767,10.53,3.827,7.323,	0.0,0.0,0.0,0.0,	5.559,7.097,	3.89622	7.6107	0	6.32817	0.51194	100000	0.615695	#DIV/0!	1.20267		1.6219942E-4,1.12805035E-4,	3.4635753E-4,3.9904978E-4,1.5182716E-4,2.9417398E-4,	0.0,0.0,0.0,0.0,	1.973518E-4,2.461706E-4,	0.000137502	0.000297852	0	0.000221761	0.13501084,0.08642566,	0.4321879,0.69433784,0.28528666,0.47570658,	0.0,0.0,0.0,0.0,	0.18032062,0.12979591,	0.110718	0.47188	0	0.155058	750	5.5%,3.6%,	15.6%,22.9%,10.9%,16.9%,	0%,0%,0%,0%,	7.2%,5.3%,	83064.0,83064.0,	83064.0,83064.0,83064.0,83064.0,	0.0,0.0,0.0,0.0,	83064.0,83064.0,	5.2,5.2,	5.2,5.2,5.2,5.2,	0.0,0.0,0.0,0.0,	5.2,5.2,	3,2,	15,17,6,12,	0,0,0,0,	4,5,
Tb927.11.14210	0	0	27.84,33.1,	61.37,58.82,58.68,53.09,	14.66,9.141,21.1,19.03,	38.92,51.1,	30.4695	57.9904	15.9854	45.0069	0.525424	1.90608	0.676997	3.6277	1.28848		5.013031E-4,6.101234E-4,	0.0012488853,0.0011486869,0.0011991843,0.0010986065,	2.3405674E-4,1.4151118E-4,3.1012727E-4,2.750014E-4,	7.1160507E-4,9.1299525E-4,	0.000555713	0.00117384	0.000240174	0.0008123	0.3273945,0.3614447,	2.5974934,2.250873,2.908409,2.7068074,	0.08642566,0.037528396,0.599558,0.42889392,	0.58854675,0.9408858,	0.34442	2.6159	0.288102	0.764716	1456	12.3%,13.4%,	55.6%,51.2%,59.2%,56.9%,	3.6%,1.6%,20.4%,15.5%,	20.1%,28.8%,	160134.0,160134.0,	160134.0,160134.0,160134.0,160134.0,	160134.0,160134.0,160134.0,160134.0,	160134.0,160134.0,	6.9,6.9,	6.9,6.9,6.9,6.9,	6.9,6.9,6.9,6.9,	6.9,6.9,	18,21,	105,95,92,87,	5,3,22,20,	28,36,
Tb927.10.1870	0	0	0.0,0.0,	0.0,0.0,0.0,0.0,	0.0,0.0,0.0,2.855,	0.0,0.0,	0	0	0.713787	0	0	0	0	0	#DIV/0!		0.0,0.0,	0.0,0.0,0.0,0.0,	0.0,0.0,0.0,3.3182488E-4,	0.0,0.0,	0	0	8.29562e-05	0	0.0,0.0,	0.0,0.0,0.0,0.0,	0.0,0.0,0.0,0.44543982,	0.0,0.0,	0	0	0.11136	0	181	0%,0%,	0%,0%,0%,0%,	0%,0%,0%,16.0%,	0%,0%,	0.0,0.0,	0.0,0.0,0.0,0.0,	0.0,0.0,0.0,21648.0,	0.0,0.0,	0.0,0.0,	0.0,0.0,0.0,0.0,	0.0,0.0,0.0,10.8,	0.0,0.0,	0,0,	0,0,0,0,	0,0,0,3,	0,0,
Tb927.10.6900	0	0	0.0,0.0,	1.169,0.0,2.551,4.272,	0.0,0.0,11.51,12.37,	0.0,0.0,	0	1.99804	5.97059	0	0	0	0	0.334648	#DIV/0!		0.0,0.0,	5.287901E-5,0.0,1.1589859E-4,1.9649025E-4,	0.0,0.0,3.7602664E-4,3.9734552E-4,	0.0,0.0,	0	9.1317e-05	0.000193343	0	0.0,0.0,	0.096478224,0.0,0.20503592,0.3708818,	0.0,0.0,0.68267405,0.70608246,	0.0,0.0,	0	0.168099	0.347189	0	655	0%,0%,	4.0%,0%,8.1%,13.7%,	0%,0%,22.6%,23.2%,	0%,0%,	0.0,0.0,	71800.0,0.0,71800.0,71800.0,	0.0,0.0,71800.0,71800.0,	0.0,0.0,	0.0,0.0,	9.0,0.0,9.0,9.0,	0.0,0.0,9.0,9.0,	0.0,0.0,	0,0,	2,0,4,7,	0,0,12,13,	0,0,
Tb11.1220	0	0	74.25,66.19,	62.54,61.3,49.11,45.16,	70.39,82.27,20.14,24.74,	45.87,63.87,	70.2198	54.5265	49.387	54.8687	1.28781	1.42183	1.27978	1.10407	0.993764		0.004013181,0.0036632565,	0.003820645,0.003593626,0.0030130646,0.0028052675,	0.0033727335,0.0038234277,8.8870217E-4,0.0010732425,	0.0025177612,0.0034260852,	0.00383822	0.00330815	0.00228953	0.00297192	2.0549212,2.006076,	2.9994476,2.723917,2.3884413,2.1550047,	1.4043627,1.5468302,1.2750974,1.3173947,	1.6853445,2.0199516,	2.0305	2.5667	1.38592	1.85265	485	48.5%,47.8%,	60.2%,57.1%,53.0%,49.9%,	38.1%,40.6%,35.7%,36.5%,	42.9%,48.0%,	57800.0,57800.0,	57800.0,57800.0,57800.0,57800.0,	57800.0,57800.0,57800.0,57800.0,	57800.0,57800.0,	9.7,9.7,	9.7,9.7,9.7,9.7,	9.7,9.7,9.7,9.7,	9.7,9.7,	48,42,	107,99,77,74,	24,27,21,26,	33,45,
Tb927.5.4340	0	0	0.0,0.0,	1.169,0.0,0.0,0.0,	0.0,0.0,0.0,0.0,	0.0,0.0,	0	0.292228	0	0	0	0	0	#DIV/0!	#DIV/0!		0.0,0.0,	5.9206413E-5,0.0,0.0,0.0,	0.0,0.0,0.0,0.0,	0.0,0.0,	0	1.48016e-05	0	0	0.0,0.0,	0.09900582,0.0,0.0,0.0,	0.0,0.0,0.0,0.0,	0.0,0.0,	0	0.0247515	0	0	585	0%,0%,	4.1%,0%,0%,0%,	0%,0%,0%,0%,	0%,0%,	0.0,0.0,	65537.0,0.0,0.0,0.0,	0.0,0.0,0.0,0.0,	0.0,0.0,	0.0,0.0,	7.0,0.0,0.0,0.0,	0.0,0.0,0.0,0.0,	0.0,0.0,	0,0,	2,0,0,0,	0,0,0,0,	0,0,
Tb927.8.4850	0	0	0.0,0.0,	0.0,0.0,0.0,0.0,	0.0,0.0,4.796,4.759,	0.0,0.0,	0	0	2.38861	0	0	0	0	0	#DIV/0!		0.0,0.0,	0.0,0.0,0.0,0.0,	0.0,0.0,3.4207982E-4,3.3366837E-4,	0.0,0.0,	0	0	0.000168937	0	0.0,0.0,	0.0,0.0,0.0,0.0,	0.0,0.0,0.61064565,0.72583795,	0.0,0.0,	0	0	0.334121	0	300	0%,0%,	0%,0%,0%,0%,	0%,0%,20.7%,23.7%,	0%,0%,	0.0,0.0,	0.0,0.0,0.0,0.0,	0.0,0.0,32956.0,32956.0,	0.0,0.0,	0.0,0.0,	0.0,0.0,0.0,0.0,	0.0,0.0,6.8,6.8,	0.0,0.0,	0,0,	0,0,0,0,	0,0,5,5,	0,0,
Reverse_Tb927.11.5910	0	0	0.0,0.0,	0.0,0.0,0.0,0.0,	0.0,0.0,0.0,0.0,	2.78,0.0,	0	0	0	1.38986	0	0	0	#DIV/0!	0		0.0,0.0,	0.0,0.0,0.0,0.0,	0.0,0.0,0.0,0.0,	5.8875834E-5,0.0,	0	0	0	2.94379e-05	0.0,0.0,	0.0,0.0,0.0,0.0,	0.0,0.0,0.0,0.0,	0.032761455,0.0,	0	0	0	0.0163807	1257	0%,0%,	0%,0%,0%,0%,	0%,0%,0%,0%,	1.4%,0%,	0.0,0.0,	0.0,0.0,0.0,0.0,	0.0,0.0,0.0,0.0,	143973.0,0.0,	0.0,0.0,	0.0,0.0,0.0,0.0,	0.0,0.0,0.0,0.0,	6.3,0.0,	0,0,	0,0,0,0,	0,0,0,0,	2,0,
Tb927.11.10110	0	0	4.64,4.728,	6.429,9.287,8.292,7.934,	5.866,9.141,8.633,12.37,	2.78,5.678,	4.68424	7.98542	9.00298	4.22862	0.5866	0.520299	1.10775	0.886975	1.88842		3.087552E-4,3.2209558E-4,	4.8349402E-4,6.702464E-4,6.261906E-4,6.066405E-4,	3.4597624E-4,5.2294484E-4,4.6884033E-4,6.6056167E-4,	1.8783483E-4,3.7487905E-4,	0.000315425	0.000596643	0.000499581	0.000281357	0.19124198,0.19124198,	0.8365383,1.2646441,1.6061535,1.6977394,	0.17219532,0.24165225,1.0989399,1.1379621,	0.12460494,0.24165225,	0.191242	1.35127	0.662687	0.183129	394	7.6%,7.6%,	26.4%,35.5%,41.6%,43.1%,	6.9%,9.4%,32.2%,33.0%,	5.1%,9.4%,	43483.0,43483.0,	43483.0,43483.0,43483.0,43483.0,	43483.0,43483.0,43483.0,43483.0,	43483.0,43483.0,	6.0,6.0,	6.0,6.0,6.0,6.0,	6.0,6.0,6.0,6.0,	6.0,6.0,	3,3,	11,15,13,13,	2,3,9,13,	2,4,
Tb927.9.9670	0	0	0.0,0.0,	0.0,0.0,0.0,0.0,	0.0,0.0,0.0,0.0,	2.78,0.0,	0	0	0	1.38986	0	0	0	#DIV/0!	0		0.0,0.0,	0.0,0.0,0.0,0.0,	0.0,0.0,0.0,0.0,	2.9602772E-4,0.0,	0	0	0	0.000148014	0.0,0.0,	0.0,0.0,0.0,0.0,	0.0,0.0,0.0,0.0,	0.20226443,0.0,	0	0	0	0.101132	250	0%,0%,	0%,0%,0%,0%,	0%,0%,0%,0%,	8.0%,0%,	0.0,0.0,	0.0,0.0,0.0,0.0,	0.0,0.0,0.0,0.0,	27544.0,0.0,	0.0,0.0,	0.0,0.0,0.0,0.0,	0.0,0.0,0.0,0.0,	6.7,0.0,	0,0,	0,0,0,0,	0,0,0,0,	2,0,
Tb927.2.4210	0	0	9.281,6.304,	8.767,10.53,14.67,12.21,	14.66,0.0,30.69,27.6,	16.68,19.87,	7.79244	11.542	18.2394	18.2748	0.675138	0.427232	0.426403	0.632806	0.631579		4.6342687E-4,3.223001E-4,	4.947965E-4,5.7007116E-4,8.3143444E-4,7.0041424E-4,	6.491174E-4,0.0,0.0012510347,0.0011058722,	8.457934E-4,9.846824E-4,	0.000392863	0.000649179	0.000751506	0.000915238	0.40928876,0.24451458,	0.9724227,1.5763211,1.741574,1.5882127,	0.3001696,0.0,2.6475399,2.5075188,	0.6218101,0.86208713,	0.326902	1.46963	1.36381	0.741949	525	14.9%,9.5%,	29.5%,41.1%,43.8%,41.3%,	11.4%,0%,56.2%,54.5%,	21.0%,27.0%,	58565.0,58565.0,	58565.0,58565.0,58565.0,58565.0,	58565.0,0.0,58565.0,58565.0,	58565.0,58565.0,	8.6,8.6,	8.6,8.6,8.6,8.6,	8.6,0.0,8.6,8.6,	8.6,8.6,	6,4,	15,17,23,20,	5,0,32,29,	12,14,
Reverse_Tb927.8.780	0	0	0.0,0.0,	1.753,0.0,0.0,0.0,	0.0,0.0,0.0,0.0,	0.0,0.0,	0	0.438341	0	0	0	0	0	#DIV/0!	#DIV/0!		0.0,0.0,	5.0686467E-5,0.0,0.0,0.0,	0.0,0.0,0.0,0.0,	0.0,0.0,	0	1.26716e-05	0	0	0.0,0.0,	0.08893013,0.0,0.0,0.0,	0.0,0.0,0.0,0.0,	0.0,0.0,	0	0.0222325	0	0	1025	0%,0%,	3.7%,0%,0%,0%,	0%,0%,0%,0%,	0%,0%,	0.0,0.0,	116528.0,0.0,0.0,0.0,	0.0,0.0,0.0,0.0,	0.0,0.0,	0.0,0.0,	6.2,0.0,0.0,0.0,	0.0,0.0,0.0,0.0,	0.0,0.0,	0,0,	3,0,0,0,	0,0,0,0,	0,0,
Tb927.10.14610	0	0	26.3,25.22,	32.73,35.91,38.91,35.4,	11.73,24.38,23.98,24.74,	34.75,32.65,	25.756	35.736	21.2081	33.6961	0.720731	1.21445	0.764362	1.68502	1.06054		6.24975E-4,6.136267E-4,	8.792394E-4,9.257461E-4,0.0010495757,9.6680026E-4,	2.471707E-4,4.98133E-4,4.652037E-4,4.7191535E-4,	8.387004E-4,7.699805E-4,	0.000619301	0.00095534	0.000420606	0.00080434	0.4190575,0.39958727,	1.5644841,1.6242187,1.6485,1.9107172,	0.10662377,0.17219532,0.8879913,0.8407719,	0.6982436,0.6710906,	0.409322	1.68698	0.501896	0.684667	1103	15.2%,14.6%,	40.9%,41.9%,42.3%,46.4%,	4.4%,6.9%,27.6%,26.5%,	23.0%,22.3%,	121486.0,121486.0,	121486.0,121486.0,121486.0,121486.0,	121486.0,121486.0,121486.0,121486.0,	121486.0,121486.0,	4.6,4.6,	4.6,4.6,4.6,4.6,	4.6,4.6,4.6,4.6,	4.6,4.6,	17,16,	56,58,61,58,	4,8,25,26,	25,23,
Tb927.3.1080	0	0	0.0,0.0,	0.0,0.0,1.276,1.831,	0.0,0.0,0.0,2.855,	0.0,0.0,	0	0.776622	0.713787	0	0	0	0	1.08803	#DIV/0!		0.0,0.0,	0.0,0.0,1.5122227E-4,2.1975148E-4,	0.0,0.0,0.0,2.3928408E-4,	0.0,0.0,	0	9.27434e-05	5.9821e-05	0	0.0,0.0,	0.0,0.0,0.31825674,0.455459,	0.0,0.0,0.0,0.30617094,	0.0,0.0,	0	0.193429	0.0765427	0	251	0%,0%,	0%,0%,12.0%,16.3%,	0%,0%,0%,11.6%,	0%,0%,	0.0,0.0,	0.0,0.0,28429.0,28429.0,	0.0,0.0,0.0,28429.0,	0.0,0.0,	0.0,0.0,	0.0,0.0,9.5,9.5,	0.0,0.0,0.0,9.5,	0.0,0.0,	0,0,	0,0,2,3,	0,0,0,3,	0,0,
Tb927.11.14220	0	0	3.094,0.0,	2.922,4.953,4.465,3.662,	5.866,0.0,4.796,3.807,	2.78,0.0,	1.54678	4.00049	3.61711	1.38986	0.386649	0.42763	1.11291	1.10599	2.87834		1.5716997E-4,0.0,	1.6780887E-4,2.7294786E-4,2.5745883E-4,2.1378923E-4,	2.6417567E-4,0.0,1.988836E-4,1.5519458E-4,	1.4342427E-4,0.0,	7.8585e-05	0.000228001	0.000154563	7.17121e-05	0.1428783,0.0,	0.32434154,0.4927944,0.42232883,0.42232883,	0.1428783,0.0,0.32434154,0.3614447,	0.1428783,0.0,	0.0714392	0.415448	0.207166	0.0714392	516	5.8%,0%,	12.2%,17.4%,15.3%,15.3%,	5.8%,0%,12.2%,13.4%,	5.8%,0%,	54406.0,0.0,	54406.0,54406.0,54406.0,54406.0,	54406.0,0.0,54406.0,54406.0,	54406.0,0.0,	5.8,0.0,	5.8,5.8,5.8,5.8,	5.8,0.0,5.8,5.8,	5.8,0.0,	2,0,	5,8,7,6,	2,0,5,4,	2,0,
Tb927.11.5970	0	0	17.01,15.76,	11.69,9.906,2.551,3.051,	14.66,12.19,10.55,6.662,	13.9,15.61,	16.3875	6.79957	11.0164	14.7559	2.41008	1.48756	1.11058	0.617222	0.460804		6.247176E-4,5.924634E-4,	4.8509458E-4,3.945129E-4,1.0632154E-4,1.2875261E-4,	4.7729217E-4,3.8476242E-4,3.162082E-4,1.962755E-4,	5.182558E-4,5.688816E-4,	0.000608591	0.00027867	0.000343635	0.000543569	0.4689263,0.41253757,	0.8281002,1.118361,0.1561122,0.25602996,	0.21059811,0.15877736,0.41579378,0.29717934,	0.42232883,0.4689263,	0.440732	0.589651	0.270587	0.445628	714	16.7%,15.0%,	26.2%,32.6%,6.3%,9.9%,	8.3%,6.4%,15.1%,11.3%,	15.3%,16.7%,	80450.0,80450.0,	80450.0,80450.0,80450.0,80450.0,	80450.0,80450.0,80450.0,80450.0,	80450.0,80450.0,	7.5,7.5,	7.5,7.5,7.5,7.5,	7.5,7.5,7.5,7.5,	7.5,7.5,	11,10,	20,16,4,5,	5,4,11,7,	10,11,
Tb927.10.6010	0	0	0.0,0.0,	3.507,3.715,5.103,4.882,	0.0,0.0,9.592,9.517,	4.17,0.0,	0	4.30162	4.77721	2.08479	0	0	0	0.900446	2.06333		0.0,0.0,	8.92674E-5,9.074813E-5,1.304357E-4,1.2636339E-4,	0.0,0.0,1.7632979E-4,1.7199399E-4,	9.5369745E-5,0.0,	0	0.000109204	8.70809e-05	4.76849e-05	0.0,0.0,	0.15877736,0.20781386,0.23310483,0.23594749,	0.0,0.0,0.30316675,0.33045447,	0.06905484,0.0,	0	0.208911	0.158405	0.0345274	1164	0%,0%,	6.4%,8.2%,9.1%,9.2%,	0%,0%,11.5%,12.4%,	2.9%,0%,	0.0,0.0,	128011.0,128011.0,128011.0,128011.0,	0.0,0.0,128011.0,128011.0,	128011.0,0.0,	0.0,0.0,	6.5,6.5,6.5,6.5,	0.0,0.0,6.5,6.5,	6.5,0.0,	0,0,	6,6,8,8,	0,0,10,10,	3,0,
Tb927.9.5210	0	0	0.0,0.0,	1.753,1.238,0.0,0.0,	0.0,0.0,0.0,0.0,	0.0,0.0,	0	0.747919	0	0	0	0	0	#DIV/0!	#DIV/0!		0.0,0.0,	9.004095E-5,6.1023005E-5,0.0,0.0,	0.0,0.0,0.0,0.0,	0.0,0.0,	0	3.7766e-05	0	0	0.0,0.0,	0.22461617,0.15877736,0.0,0.0,	0.0,0.0,0.0,0.0,	0.0,0.0,	0	0.0958484	0	0	577	0%,0%,	8.8%,6.4%,0%,0%,	0%,0%,0%,0%,	0%,0%,	0.0,0.0,	67278.0,67278.0,0.0,0.0,	0.0,0.0,0.0,0.0,	0.0,0.0,	0.0,0.0,	6.7,6.7,0.0,0.0,	0.0,0.0,0.0,0.0,	0.0,0.0,	0,0,	3,2,0,0,	0,0,0,0,	0,0,
Tb11.1210	0	0	0.0,0.0,	1.169,0.0,0.0,0.0,	0.0,0.0,0.0,0.0,	0.0,0.0,	0	0.292228	0	0	0	0	0	#DIV/0!	#DIV/0!		0.0,0.0,	6.4021726E-5,0.0,0.0,0.0,	0.0,0.0,0.0,0.0,	0.0,0.0,	0	1.60054e-05	0	0	0.0,0.0,	0.0519619,0.0,0.0,0.0,	0.0,0.0,0.0,0.0,	0.0,0.0,	0	0.0129905	0	0	541	0%,0%,	2.2%,0%,0%,0%,	0%,0%,0%,0%,	0%,0%,	0.0,0.0,	59672.0,0.0,0.0,0.0,	0.0,0.0,0.0,0.0,	0.0,0.0,	0.0,0.0,	5.0,0.0,0.0,0.0,	0.0,0.0,0.0,0.0,	0.0,0.0,	0,0,	2,0,0,0,	0,0,0,0,	0,0,
Tb11.NT.57_3	0	0	0.0,0.0,	0.0,0.0,0.0,0.0,	0.0,0.0,0.0,2.855,	0.0,0.0,	0	0	0.713787	0	0	0	0	0	#DIV/0!		0.0,0.0,	0.0,0.0,0.0,0.0,	0.0,0.0,0.0,2.3189306E-4,	0.0,0.0,	0	0	5.79733e-05	0	0.0,0.0,	0.0,0.0,0.0,0.0,	0.0,0.0,0.0,0.28233063,	0.0,0.0,	0	0	0.0705827	0	259	0%,0%,	0%,0%,0%,0%,	0%,0%,0%,10.8%,	0%,0%,	0.0,0.0,	0.0,0.0,0.0,0.0,	0.0,0.0,0.0,29129.0,	0.0,0.0,	0.0,0.0,	0.0,0.0,0.0,0.0,	0.0,0.0,0.0,9.4,	0.0,0.0,	0,0,	0,0,0,0,	0,0,0,3,	0,0,
Reverse_Tb927.10.10890	0	0	0.0,0.0,	0.0,1.857,0.0,0.0,	0.0,0.0,0.0,0.0,	0.0,0.0,	0	0.464367	0	0	0	0	0	#DIV/0!	#DIV/0!		0.0,0.0,	0.0,7.50219E-5,0.0,0.0,	0.0,0.0,0.0,0.0,	0.0,0.0,	0	1.87555e-05	0	0	0.0,0.0,	0.0,0.071519256,0.0,0.0,	0.0,0.0,0.0,0.0,	0.0,0.0,	0	0.0178798	0	0	704	0%,0%,	0%,3.0%,0%,0%,	0%,0%,0%,0%,	0%,0%,	0.0,0.0,	0.0,80764.0,0.0,0.0,	0.0,0.0,0.0,0.0,	0.0,0.0,	0.0,0.0,	0.0,5.2,0.0,0.0,	0.0,0.0,0.0,0.0,	0.0,0.0,	0,0,	0,3,0,0,	0,0,0,0,	0,0,
Tb11.1230	0	0	0.0,0.0,	0.0,0.0,0.0,1.221,	0.0,0.0,0.0,0.0,	0.0,0.0,	0	0.305141	0	0	0	0	0	#DIV/0!	#DIV/0!		0.0,0.0,	0.0,0.0,0.0,4.896371E-5,	0.0,0.0,0.0,0.0,	0.0,0.0,	0	1.22409e-05	0	0	0.0,0.0,	0.0,0.0,0.0,0.07646525,	0.0,0.0,0.0,0.0,	0.0,0.0,	0	0.0191163	0	0	751	0%,0%,	0%,0%,0%,3.2%,	0%,0%,0%,0%,	0%,0%,	0.0,0.0,	0.0,0.0,0.0,81893.0,	0.0,0.0,0.0,0.0,	0.0,0.0,	0.0,0.0,	0.0,0.0,0.0,6.8,	0.0,0.0,0.0,0.0,	0.0,0.0,	0,0,	0,0,0,2,	0,0,0,0,	0,0,
Tb11.NT.154_1	0	0	30.94,31.52,	32.73,35.91,22.96,19.53,	11.73,48.75,9.592,11.42,	19.46,25.55,	31.2283	27.7828	20.3744	22.5034	1.12402	1.53272	1.38771	1.36361	1.2346		0.006335914,0.00660967,	0.007576571,0.007977328,0.0053376732,0.0045964685,	0.0021299163,0.008585011,0.001603499,0.0018768845,	0.0040472536,0.0051926603,	0.00647279	0.00637201	0.00354883	0.00461996	1.2080047,0.65576994,	1.5941794,1.5941794,1.1677041,1.1677041,	0.4859357,0.4859357,0.8113401,1.1677041,	0.94536006,0.94536006,	0.931887	1.38094	0.737729	0.94536	128	34.4%,21.9%,	41.4%,41.4%,33.6%,33.6%,	17.2%,17.2%,25.8%,33.6%,	28.9%,28.9%,	14656.0,14656.0,	14656.0,14656.0,14656.0,14656.0,	14656.0,14656.0,14656.0,14656.0,	14656.0,14656.0,	9.8,9.8,	9.8,9.8,9.8,9.8,	9.8,9.8,9.8,9.8,	9.8,9.8,	20,20,	56,58,36,32,	4,16,10,12,	14,18,
Tb927.10.13180	0	0	0.0,0.0,	1.753,1.238,8.929,11.6,	0.0,0.0,31.65,36.17,	5.559,4.258,	0	5.87913	16.9544	4.90879	0	0	0	0.34676	1.19767		0.0,0.0,	4.203368E-5,2.8487279E-5,2.1496562E-4,2.8263073E-4,	0.0,0.0,5.479919E-4,6.155047E-4,	1.1975231E-4,8.962521E-5,	0	0.000142029	0.000290874	0.000104689	0.0,0.0,	0.08893013,0.07894671,0.4421153,0.733804,	0.0,0.0,1.1577444,1.0749135,	0.071519256,0.07398939,	0	0.335949	0.558164	0.0727543	1236	0%,0%,	3.7%,3.3%,15.9%,23.9%,	0%,0%,33.4%,31.7%,	3.0%,3.1%,	0.0,0.0,	136668.0,136668.0,136668.0,136668.0,	0.0,0.0,136668.0,136668.0,	136668.0,136668.0,	0.0,0.0,	8.4,8.4,8.4,8.4,	0.0,0.0,8.4,8.4,	8.4,8.4,	0,0,	3,2,14,19,	0,0,33,38,	4,3,
Tb927.10.14630	0	0	10.83,9.456,	4.091,4.953,5.103,4.882,	14.66,6.094,16.31,15.23,	8.339,8.516,	10.1419	4.75731	13.073	8.42772	2.13185	0.77579	1.2034	0.363904	0.564484		0.0,0.0,	0.0,0.0,6.6590856E-4,0.0,	0.0,6.024569E-4,0.0,0.0,	0.0,9.7172597E-4,	0	0.000166477	0.000150614	0.000485863	0.0,0.0,	0.0,0.0,1.2908678,0.0,	0.0,0.23594749,0.0,0.0,	0.0,1.19786,	0	0.322717	0.0589869	0.59893	228	0%,0%,	0%,0%,36.0%,0%,	0%,9.2%,0%,0%,	0%,34.2%,	0.0,0.0,	0.0,0.0,24998.0,0.0,	0.0,24998.0,0.0,0.0,	0.0,24998.0,	0.0,0.0,	0.0,0.0,7.8,0.0,	0.0,7.8,0.0,0.0,	0.0,7.8,	7,6,	7,8,8,8,	5,2,17,16,	6,6,
Tb927.11.10120	0	0	35.58,29.94,	23.96,30.96,31.25,29.29,	20.53,12.19,8.633,14.28,	22.24,29.81,	32.7604	28.8668	13.9067	26.0224	1.13488	2.35573	1.25893	2.07575	1.10931		0.0011629009,0.0010021644,	8.8532787E-4,0.0010975772,0.0011595278,0.0011004014,	5.9488934E-4,3.4254408E-4,2.3032803E-4,3.744408E-4,	7.382237E-4,9.668794E-4,	0.00108253	0.00106071	0.000385551	0.000852552	0.79473364,0.7823788,	1.6302679,1.9174271,1.6915348,1.9174271,	0.24738348,0.10662377,0.3520726,0.47910845,	0.599558,0.72583795,	0.788556	1.78916	0.296297	0.662698	802	25.4%,25.1%,	42.0%,46.5%,43.0%,46.5%,	9.6%,4.4%,13.1%,17.0%,	20.4%,23.7%,	92378.0,92378.0,	92378.0,92378.0,92378.0,92378.0,	92378.0,92378.0,92378.0,92378.0,	92378.0,92378.0,	9.6,9.6,	9.6,9.6,9.6,9.6,	9.6,9.6,9.6,9.6,	9.6,9.6,	23,19,	41,50,49,48,	7,4,9,15,	16,21,
Tb927.9.7540	0	0	24.75,17.34,	3.507,2.477,0.0,0.0,	0.0,0.0,0.0,0.0,	4.17,8.516,	21.0425	1.49584	0	6.34293	14.0674	100000	3.31748	#DIV/0!	0.235828		7.579411E-4,5.43599E-4,	1.2138698E-4,8.2267E-5,0.0,0.0,	0.0,0.0,0.0,0.0,	1.2968502E-4,2.5882418E-4,	0.00065077	5.09135e-05	0	0.000194255	0.5703628,0.41579378,	0.23594749,0.16680968,0.0,0.0,	0.0,0.0,0.0,0.0,	0.10407865,0.25892544,	0.493078	0.100689	0	0.181502	856	19.6%,15.1%,	9.2%,6.7%,0%,0%,	0%,0%,0%,0%,	4.3%,10.0%,	95449.0,95449.0,	95449.0,95449.0,0.0,0.0,	0.0,0.0,0.0,0.0,	95449.0,95449.0,	5.2,5.2,	5.2,5.2,0.0,0.0,	0.0,0.0,0.0,0.0,	5.2,5.2,	16,11,	6,4,0,0,	0,0,0,0,	3,6,
Reverse_Tb927.8.760	0	0	0.0,0.0,	1.169,0.0,0.0,0.0,	0.0,0.0,0.0,0.0,	0.0,0.0,	0	0.292228	0	0	0	0	0	#DIV/0!	#DIV/0!		0.0,0.0,	1.055968E-4,0.0,0.0,0.0,	0.0,0.0,0.0,0.0,	0.0,0.0,	0	2.63992e-05	0	0	0.0,0.0,	0.20781386,0.0,0.0,0.0,	0.0,0.0,0.0,0.0,	0.0,0.0,	0	0.0519535	0	0	328	0%,0%,	8.2%,0%,0%,0%,	0%,0%,0%,0%,	0%,0%,	0.0,0.0,	35043.0,0.0,0.0,0.0,	0.0,0.0,0.0,0.0,	0.0,0.0,	0.0,0.0,	4.2,0.0,0.0,0.0,	0.0,0.0,0.0,0.0,	0.0,0.0,	0,0,	2,0,0,0,	0,0,0,0,	0,0,
Tb927.10.13890	0	0	0.0,0.0,	1.169,0.0,0.0,0.0,	0.0,0.0,0.0,0.0,	0.0,0.0,	0	0.292228	0	0	0	0	0	#DIV/0!	#DIV/0!		0.0,0.0,	5.7439058E-5,0.0,0.0,0.0,	0.0,0.0,0.0,0.0,	0.0,0.0,	0	1.43598e-05	0	0	0.0,0.0,	0.17760599,0.0,0.0,0.0,	0.0,0.0,0.0,0.0,	0.0,0.0,	0	0.0444015	0	0	603	0%,0%,	7.1%,0%,0%,0%,	0%,0%,0%,0%,	0%,0%,	0.0,0.0,	66638.0,0.0,0.0,0.0,	0.0,0.0,0.0,0.0,	0.0,0.0,	0.0,0.0,	9.0,0.0,0.0,0.0,	0.0,0.0,0.0,0.0,	0.0,0.0,	0,0,	2,0,0,0,	0,0,0,0,	0,0,
Tb927.10.9330	0	0	0.0,0.0,	0.0,0.0,0.0,1.221,	0.0,0.0,0.0,0.0,	0.0,0.0,	0	0.305141	0	0	0	0	0	#DIV/0!	#DIV/0!		0.0,0.0,	0.0,0.0,0.0,6.098134E-5,	0.0,0.0,0.0,0.0,	0.0,0.0,	0	1.52453e-05	0	0	0.0,0.0,	0.0,0.0,0.0,0.12979591,	0.0,0.0,0.0,0.0,	0.0,0.0,	0	0.032449	0	0	603	0%,0%,	0%,0%,0%,5.3%,	0%,0%,0%,0%,	0%,0%,	0.0,0.0,	0.0,0.0,0.0,66032.0,	0.0,0.0,0.0,0.0,	0.0,0.0,	0.0,0.0,	0.0,0.0,0.0,7.0,	0.0,0.0,0.0,0.0,	0.0,0.0,	0,0,	0,0,0,2,	0,0,0,0,	0,0,
Tb927.9.830	0	0	0.0,0.0,	1.753,0.0,0.0,0.0,	0.0,0.0,0.0,0.0,	0.0,0.0,	0	0.438341	0	0	0	0	0	#DIV/0!	#DIV/0!		0.0,0.0,	1.055968E-4,0.0,0.0,0.0,	0.0,0.0,0.0,0.0,	0.0,0.0,	0	2.63992e-05	0	0	0.0,0.0,	0.11429453,0.0,0.0,0.0,	0.0,0.0,0.0,0.0,	0.0,0.0,	0	0.0285736	0	0	492	0%,0%,	4.7%,0%,0%,0%,	0%,0%,0%,0%,	0%,0%,	0.0,0.0,	52970.0,0.0,0.0,0.0,	0.0,0.0,0.0,0.0,	0.0,0.0,	0.0,0.0,	8.3,0.0,0.0,0.0,	0.0,0.0,0.0,0.0,	0.0,0.0,	0,0,	3,0,0,0,	0,0,0,0,	0,0,
Tb927.11.2830	0	0	20.11,17.34,	26.3,23.53,27.43,31.73,	0.0,0.0,1.918,1.903,	8.339,12.77,	18.7223	27.2473	0.955443	10.5568	0.687126	19.5955	1.77349	28.518	2.58103		5.088302E-4,4.4915135E-4,	7.5222435E-4,6.457483E-4,7.877133E-4,9.2284306E-4,	0.0,0.0,3.962314E-5,3.8648843E-5,	2.1430576E-4,3.2078213E-4,	0.000478991	0.000777132	1.9568e-05	0.000267544	0.32129562,0.29717934,	1.741574,1.6977394,1.3823195,2.0199516,	0.0,0.0,0.071519256,0.06414306,	0.17489755,0.21059811,	0.309237	1.7104	0.0339156	0.192748	1036	12.1%,11.3%,	43.8%,43.1%,37.7%,48.0%,	0%,0%,3.0%,2.7%,	7.0%,8.3%,	115186.0,115186.0,	115186.0,115186.0,115186.0,115186.0,	0.0,0.0,115186.0,115186.0,	115186.0,115186.0,	7.7,7.7,	7.7,7.7,7.7,7.7,	0.0,0.0,7.7,7.7,	7.7,7.7,	13,11,	45,38,43,52,	0,0,2,2,	6,9,
Tb927.9.12800	0	0	26.3,22.06,	46.17,46.44,50.39,51.26,	8.799,9.141,10.55,10.47,	23.63,19.87,	24.18	48.565	9.73992	21.7495	0.497889	2.48256	1.11175	4.98618	2.23293		6.5094186E-4,5.5923173E-4,	0.0012918906,0.0012468228,0.001415763,0.0014583695,	1.9308022E-4,1.9456116E-4,2.1319422E-4,2.0795195E-4,	5.9401215E-4,4.8815692E-4,	0.000605087	0.00135321	0.000202197	0.000541085	0.45881426,0.3708818,	3.1209755,2.9174187,2.8018937,3.3351092,	0.07894671,0.07894671,0.38995266,0.37404191,	0.503142,0.42560756,	0.414848	3.04385	0.230472	0.464375	1059	16.4%,13.7%,	61.5%,59.3%,58.0%,63.7%,	3.3%,3.3%,14.3%,13.8%,	17.7%,15.4%,	120054.0,120054.0,	120054.0,120054.0,120054.0,120054.0,	120054.0,120054.0,120054.0,120054.0,	120054.0,120054.0,	5.5,5.5,	5.5,5.5,5.5,5.5,	5.5,5.5,5.5,5.5,	5.5,5.5,	17,14,	79,75,79,84,	3,3,11,11,	17,14,
Reverse_Tb927.2.4990	0	0	0.0,0.0,	0.0,1.238,0.0,0.0,	0.0,0.0,0.0,0.0,	0.0,0.0,	0	0.309578	0	0	0	0	0	#DIV/0!	#DIV/0!		0.0,0.0,	0.0,4.070552E-5,0.0,0.0,	0.0,0.0,0.0,0.0,	0.0,0.0,	0	1.01764e-05	0	0	0.0,0.0,	0.0,0.15345323,0.0,0.0,	0.0,0.0,0.0,0.0,	0.0,0.0,	0	0.0383633	0	0	865	0%,0%,	0%,6.2%,0%,0%,	0%,0%,0%,0%,	0%,0%,	0.0,0.0,	0.0,94060.0,0.0,0.0,	0.0,0.0,0.0,0.0,	0.0,0.0,	0.0,0.0,	0.0,6.9,0.0,0.0,	0.0,0.0,0.0,0.0,	0.0,0.0,	0,0,	0,2,0,0,	0,0,0,0,	0,0,
Tb927.9.5220	0	0	6.187,4.728,	4.091,4.334,5.74,3.662,	5.866,9.141,7.673,7.614,	5.559,5.678,	5.45764	4.45684	7.57354	5.61848	1.22455	0.720619	0.971372	0.588475	0.793246		0.0014880679,0.0011642722,	0.0011121571,0.0011306051,0.0015670233,0.0010120665,	0.001250593,0.0018902777,0.0015064063,0.0014693651,	0.0013579251,0.0013550672,	0.00132617	0.00120546	0.00152916	0.0013565	1.3768401,1.0090928,	2.8636699,2.8636699,3.3853064,2.784426,	0.4321879,1.2335722,2.784426,2.784426,	1.0511622,1.0090928,	1.19297	2.97427	1.80865	1.03013	109	37.6%,30.3%,	58.7%,58.7%,64.2%,57.8%,	15.6%,34.9%,57.8%,57.8%,	31.2%,30.3%,	12201.0,12201.0,	12201.0,12201.0,12201.0,12201.0,	12201.0,12201.0,12201.0,12201.0,	12201.0,12201.0,	8.6,8.6,	8.6,8.6,8.6,8.6,	8.6,8.6,8.6,8.6,	8.6,8.6,	4,3,	7,7,9,6,	2,3,8,8,	4,4,
Tb927.8.4030	0	0	0.0,0.0,	0.0,0.0,0.0,0.0,	0.0,0.0,0.0,1.903,	0.0,0.0,	0	0	0.475858	0	0	0	0	0	#DIV/0!		0.0,0.0,	0.0,0.0,0.0,0.0,	0.0,0.0,0.0,1.8886887E-4,	0.0,0.0,	0	0	4.72172e-05	0	0.0,0.0,	0.0,0.0,0.0,0.0,	0.0,0.0,0.0,0.33967674,	0.0,0.0,	0	0	0.0849192	0	212	0%,0%,	0%,0%,0%,0%,	0%,0%,0%,12.7%,	0%,0%,	0.0,0.0,	0.0,0.0,0.0,0.0,	0.0,0.0,0.0,23557.0,	0.0,0.0,	0.0,0.0,	0.0,0.0,0.0,0.0,	0.0,0.0,0.0,5.3,	0.0,0.0,	0,0,	0,0,0,0,	0,0,0,2,	0,0,
Tb927.10.2240	0	0	13.92,12.61,	14.03,11.76,17.86,15.26,	23.46,24.38,41.24,36.17,	13.9,14.19,	13.2647	14.7267	31.3123	14.0462	0.900723	0.423626	0.944363	0.470317	1.04845		6.20661E-4,5.755359E-4,	7.0685206E-4,5.688735E-4,9.037331E-4,7.817123E-4,	9.273105E-4,9.3442295E-4,0.0015009623,0.001293816,	6.293106E-4,6.2798616E-4,	0.000598098	0.000740293	0.00116413	0.000628648	0.4859357,0.2705741,	1.6001594,1.22331,1.7478943,1.3878112,	0.30617094,0.30617094,1.5882127,1.9716659,	0.47231245,0.30617094,	0.378255	1.48979	1.04306	0.389242	588	17.2%,10.4%,	41.5%,34.7%,43.9%,37.8%,	11.6%,11.6%,41.3%,47.3%,	16.8%,11.6%,	66352.0,66352.0,	66352.0,66352.0,66352.0,66352.0,	66352.0,66352.0,66352.0,66352.0,	66352.0,66352.0,	8.5,8.5,	8.5,8.5,8.5,8.5,	8.5,8.5,8.5,8.5,	8.5,8.5,	9,8,	24,19,28,25,	8,8,43,38,	10,10,
Tb927.10.6020	0	0	0.0,0.0,	0.0,0.0,0.0,0.0,	0.0,0.0,2.878,4.759,	2.78,2.839,	0	0	1.90902	2.80924	0	0	0	0	0		0.0,0.0,	0.0,0.0,0.0,0.0,	0.0,0.0,3.4592338E-4,5.623624E-4,	4.1576926E-4,4.1489422E-4,	0	0	0.000227071	0.000415332	0.0,0.0,	0.0,0.0,0.0,0.0,	0.0,0.0,1.118361,0.8836491,	0.4927944,0.4927944,	0	0	0.500502	0.492794	178	0%,0%,	0%,0%,0%,0%,	0%,0%,32.6%,27.5%,	17.4%,17.4%,	0.0,0.0,	0.0,0.0,0.0,0.0,	0.0,0.0,18564.0,18564.0,	18564.0,18564.0,	0.0,0.0,	0.0,0.0,0.0,0.0,	0.0,0.0,4.8,4.8,	4.8,4.8,	0,0,	0,0,0,0,	0,0,3,5,	2,2,
Tb927.5.1490	0	0	0.0,0.0,	2.922,1.238,21.05,16.48,	0.0,0.0,20.14,30.45,	0.0,0.0,	0	10.4216	12.6494	0	0	0	0	0.823881	#DIV/0!		0.0,0.0,	7.7450255E-5,3.1493983E-5,5.601852E-4,4.4402378E-4,	0.0,0.0,3.855282E-4,5.7302613E-4,	0.0,0.0,	0	0.000278288	0.000239639	0	0.0,0.0,	0.14551294,0.071519256,1.1037784,1.032357,	0.0,0.0,0.62929606,0.8793168,	0.0,0.0,	0	0.588292	0.377153	0	1118	0%,0%,	5.9%,3.0%,32.3%,30.8%,	0%,0%,21.2%,27.4%,	0%,0%,	0.0,0.0,	122105.0,122105.0,122105.0,122105.0,	0.0,0.0,122105.0,122105.0,	0.0,0.0,	0.0,0.0,	7.9,7.9,7.9,7.9,	0.0,0.0,7.9,7.9,	0.0,0.0,	0,0,	5,2,33,27,	0,0,21,32,	0,0,
Tb927.10.13880	0	0	0.0,0.0,	0.0,0.0,0.0,0.0,	0.0,0.0,2.878,0.0,	0.0,0.0,	0	0	0.719377	0	0	0	0	0	#DIV/0!		0.0,0.0,	0.0,0.0,0.0,0.0,	0.0,0.0,5.669831E-5,0.0,	0.0,0.0,	0	0	1.41746e-05	0	0.0,0.0,	0.0,0.0,0.0,0.0,	0.0,0.0,0.08143401,0.0,	0.0,0.0,	0	0	0.0203585	0	1086	0%,0%,	0%,0%,0%,0%,	0%,0%,3.4%,0%,	0%,0%,	0.0,0.0,	0.0,0.0,0.0,0.0,	0.0,0.0,120871.0,0.0,	0.0,0.0,	0.0,0.0,	0.0,0.0,0.0,0.0,	0.0,0.0,5.0,0.0,	0.0,0.0,	0,0,	0,0,0,0,	0,0,3,0,	0,0,
Tb927.9.7590	0	0	3.094,6.304,	2.338,3.096,3.189,2.441,	5.866,0.0,8.633,8.565,	4.17,4.258,	4.69887	2.76596	5.76593	4.21386	1.69882	0.814938	1.1151	0.479707	0.656395		4.1803968E-4,8.7220385E-4,	3.570696E-4,4.5374065E-4,4.891339E-4,3.7909017E-4,	7.026528E-4,0.0,9.521808E-4,9.2876755E-4,	5.722185E-4,5.710142E-4,	0.000645122	0.000419759	0.0006459	0.000571616	0.28233063,0.47910845,	0.58854675,0.9678863,0.8113401,0.94536006,	0.19398808,0.0,1.1379621,1.0370419,	0.46217716,0.44543982,	0.38072	0.828283	0.592248	0.453809	194	10.8%,17.0%,	20.1%,29.4%,25.8%,28.9%,	7.7%,0%,33.0%,30.9%,	16.5%,16.0%,	22369.0,22369.0,	22369.0,22369.0,22369.0,22369.0,	22369.0,0.0,22369.0,22369.0,	22369.0,22369.0,	10.3,10.3,	10.3,10.3,10.3,10.3,	10.3,0.0,10.3,10.3,	10.3,10.3,	2,4,	4,5,5,4,	2,0,9,9,	3,3,
Tb927.11.2880	0	0	0.0,0.0,	2.338,1.238,1.276,1.831,	0.0,0.0,0.0,0.0,	0.0,0.0,	0	1.67065	0	0	0	0	0	#DIV/0!	#DIV/0!		0.0,0.0,	8.036137E-5,4.0847186E-5,4.4033393E-5,6.398796E-5,	0.0,0.0,0.0,0.0,	0.0,0.0,	0	5.73075e-05	0	0	0.0,0.0,	0.25025904,0.12201846,0.083926916,0.16680968,	0.0,0.0,0.0,0.0,	0.0,0.0,	0	0.155754	0	0	862	0%,0%,	9.7%,5.0%,3.5%,6.7%,	0%,0%,0%,0%,	0%,0%,	0.0,0.0,	96060.0,96060.0,96060.0,96060.0,	0.0,0.0,0.0,0.0,	0.0,0.0,	0.0,0.0,	9.1,9.1,9.1,9.1,	0.0,0.0,0.0,0.0,	0.0,0.0,	0,0,	4,2,2,3,	0,0,0,0,	0,0,
Tb927.9.9140	0	0	0.0,0.0,	0.0,1.238,2.551,3.051,	0.0,0.0,2.878,3.807,	2.78,0.0,	0	1.71025	1.67109	1.38986	0	0	0	1.02343	1.23052		0.0,0.0,	0.0,9.241542E-5,1.9924823E-4,2.4128443E-4,	0.0,0.0,1.616125E-4,2.1018478E-4,	1.942439E-4,0.0,	0	0.000133237	9.29493e-05	9.7122e-05	0.0,0.0,	0.0,0.19949937,0.37720942,0.37720942,	0.0,0.0,0.36772883,0.38675582,	0.19124198,0.0,	0	0.23848	0.188621	0.095621	381	0%,0%,	0%,7.9%,13.9%,13.9%,	0%,0%,13.6%,14.2%,	7.6%,0%,	0.0,0.0,	0.0,42330.0,42330.0,42330.0,	0.0,0.0,42330.0,42330.0,	42330.0,0.0,	0.0,0.0,	0.0,5.7,5.7,5.7,	0.0,0.0,5.7,5.7,	5.7,0.0,	0,0,	0,2,4,5,	0,0,3,4,	2,0,
Tb927.10.6920	0	0	3.094,4.728,	0.0,0.0,0.0,0.0,	0.0,0.0,0.0,1.903,	0.0,4.258,	3.91085	0	0.475858	2.12907	100000	8.21853	1.83688	0	0		2.5343656E-4,3.9658023E-4,	0.0,0.0,0.0,0.0,	0.0,0.0,0.0,1.2512563E-4,	0.0,3.4617737E-4,	0.000325008	0	3.12814e-05	0.000173089	0.17219532,0.17219532,	0.0,0.0,0.0,0.0,	0.0,0.0,0.0,0.25025904,	0.0,0.38356638,	0.172195	0	0.0625648	0.191783	320	6.9%,6.9%,	0%,0%,0%,0%,	0%,0%,0%,9.7%,	0%,14.1%,	35954.0,35954.0,	0.0,0.0,0.0,0.0,	0.0,0.0,0.0,35954.0,	0.0,35954.0,	6.6,6.6,	0.0,0.0,0.0,0.0,	0.0,0.0,0.0,6.6,	0.0,6.6,	2,3,	0,0,0,0,	0,0,0,2,	0,3,
Reverse_Tb05.5K5.370	0	0	0.0,0.0,	0.0,0.0,0.0,0.0,	0.0,0.0,0.0,0.0,	0.0,2.839,	0	0	0	1.41938	0	0	0	#DIV/0!	0		0.0,0.0,	0.0,0.0,0.0,0.0,	0.0,0.0,0.0,0.0,	0.0,1.4013505E-4,	0	0	0	7.00675e-05	0.0,0.0,	0.0,0.0,0.0,0.0,	0.0,0.0,0.0,0.0,	0.0,0.11943793,	0	0	0	0.059719	527	0%,0%,	0%,0%,0%,0%,	0%,0%,0%,0%,	0%,4.9%,	0.0,0.0,	0.0,0.0,0.0,0.0,	0.0,0.0,0.0,0.0,	0.0,60449.0,	0.0,0.0,	0.0,0.0,0.0,0.0,	0.0,0.0,0.0,0.0,	0.0,10.3,	0,0,	0,0,0,0,	0,0,0,0,	0,2,
Tb927.3.1970	0	0	0.0,0.0,	2.338,2.477,0.0,1.831,	0.0,0.0,0.0,0.0,	0.0,0.0,	0	1.66132	0	0	0	0	0	#DIV/0!	#DIV/0!		0.0,0.0,	2.1512891E-4,2.1869736E-4,0.0,1.7129697E-4,	0.0,0.0,0.0,0.0,	0.0,0.0,	0	0.000151281	0	0	0.0,0.0,	0.53461695,0.3489629,0.0,0.22179961,	0.0,0.0,0.0,0.0,	0.0,0.0,	0	0.276345	0	0	322	0%,0%,	18.6%,13.0%,0%,8.7%,	0%,0%,0%,0%,	0%,0%,	0.0,0.0,	36499.0,36499.0,0.0,36499.0,	0.0,0.0,0.0,0.0,	0.0,0.0,	0.0,0.0,	7.8,7.8,0.0,7.8,	0.0,0.0,0.0,0.0,	0.0,0.0,	0,0,	4,4,0,3,	0,0,0,0,	0,0,
Tb927.7.2720	0	0	0.0,0.0,	1.753,1.857,1.913,0.0,	0.0,0.0,0.0,0.0,	0.0,0.0,	0	1.38107	0	0	0	0	0	#DIV/0!	#DIV/0!		0.0,0.0,	7.836144E-5,7.966126E-5,8.587509E-5,0.0,	0.0,0.0,0.0,0.0,	0.0,0.0,	0	6.09744e-05	0	0	0.0,0.0,	0.10917485,0.13762724,0.09395635,0.0,	0.0,0.0,0.0,0.0,	0.0,0.0,	0	0.0851896	0	0	663	0%,0%,	4.5%,5.6%,3.9%,0%,	0%,0%,0%,0%,	0%,0%,	0.0,0.0,	74109.0,74109.0,74109.0,0.0,	0.0,0.0,0.0,0.0,	0.0,0.0,	0.0,0.0,	7.5,7.5,7.5,0.0,	0.0,0.0,0.0,0.0,	0.0,0.0,	0,0,	3,3,3,0,	0,0,0,0,	0,0,
Tb927.10.2290	0	0	0.0,0.0,	2.338,3.096,2.551,2.441,	0.0,0.0,10.55,6.662,	0.0,4.258,	0	2.6065	4.30322	2.12907	0	0	0	0.60571	1.22425		0.0,0.0,	1.6651805E-4,2.1160021E-4,1.8248457E-4,1.7678725E-4,	0.0,0.0,5.4272276E-4,3.3687672E-4,	0.0,2.6629027E-4,	0	0.000184348	0.0002199	0.000133145	0.0,0.0,	0.30316675,0.37720942,0.40928876,0.29121923,	0.0,0.0,0.9952624,0.599558,	0.0,0.14815366,	0	0.345221	0.398705	0.0740768	416	0%,0%,	11.5%,13.9%,14.9%,11.1%,	0%,0%,30.0%,20.4%,	0%,6.0%,	0.0,0.0,	46796.0,46796.0,46796.0,46796.0,	0.0,0.0,46796.0,46796.0,	0.0,46796.0,	0.0,0.0,	7.0,7.0,7.0,7.0,	0.0,0.0,7.0,7.0,	0.0,7.0,	0,0,	4,5,4,4,	0,0,11,7,	0,3,
Tb927.11.5020	0	0	0.0,0.0,	0.0,0.0,0.0,0.0,	0.0,0.0,0.0,2.855,	0.0,0.0,	0	0	0.713787	0	0	0	0	0	#DIV/0!		0.0,0.0,	0.0,0.0,0.0,0.0,	0.0,0.0,0.0,3.5205336E-5,	0.0,0.0,	0	0	8.80133e-06	0	0.0,0.0,	0.0,0.0,0.0,0.0,	0.0,0.0,0.0,0.061695576,	0.0,0.0,	0	0	0.0154239	0	1706	0%,0%,	0%,0%,0%,0%,	0%,0%,0%,2.6%,	0%,0%,	0.0,0.0,	0.0,0.0,0.0,0.0,	0.0,0.0,0.0,186515.0,	0.0,0.0,	0.0,0.0,	0.0,0.0,0.0,0.0,	0.0,0.0,0.0,6.3,	0.0,0.0,	0,0,	0,0,0,0,	0,0,0,3,	0,0,
Tb927.3.1020	0	0	6.187,4.728,	1.169,1.857,1.913,3.051,	0.0,9.141,4.796,6.662,	4.17,4.258,	5.45764	1.99781	5.1498	4.21386	2.73181	1.05978	1.29516	0.38794	0.474105		3.2900486E-4,2.5741514E-4,	7.0255075E-5,1.07130654E-4,1.15487186E-4,1.8646932E-4,	0.0,4.179316E-4,2.0816215E-4,2.8426107E-4,	2.2517321E-4,2.2469931E-4,	0.00029321	0.000119836	0.000227589	0.000224936	0.22743917,0.19949937,	0.12460494,0.18304157,0.22743917,0.3001696,	0.0,0.1614486,0.33045447,0.566751,	0.11943793,0.1614486,	0.213469	0.208814	0.264664	0.140443	493	8.9%,7.9%,	5.1%,7.3%,8.9%,11.4%,	0%,6.5%,12.4%,19.5%,	4.9%,6.5%,	54341.0,54341.0,	54341.0,54341.0,54341.0,54341.0,	0.0,54341.0,54341.0,54341.0,	54341.0,54341.0,	5.5,5.5,	5.5,5.5,5.5,5.5,	0.0,5.5,5.5,5.5,	5.5,5.5,	4,3,	2,3,3,5,	0,3,5,7,	3,3,
Tb927.10.13870	0	0	0.0,0.0,	2.338,4.334,5.103,5.493,	0.0,0.0,0.0,1.903,	0.0,0.0,	0	4.31675	0.475858	0	0	0	0	9.07152	#DIV/0!		0.0,0.0,	1.5961177E-4,2.8395382E-4,3.4983215E-4,3.812739E-4,	0.0,0.0,0.0,9.225853E-5,	0.0,0.0,	0	0.000293668	2.30646e-05	0	0.0,0.0,	0.23026884,0.48251808,0.5848932,0.7458222,	0.0,0.0,0.0,0.19674051,	0.0,0.0,	0	0.510876	0.0491851	0	434	0%,0%,	9.0%,17.1%,20.0%,24.2%,	0%,0%,0%,7.8%,	0%,0%,	0.0,0.0,	50357.0,50357.0,50357.0,50357.0,	0.0,0.0,0.0,50357.0,	0.0,0.0,	0.0,0.0,	8.5,8.5,8.5,8.5,	0.0,0.0,0.0,8.5,	0.0,0.0,	0,0,	4,7,8,9,	0,0,0,2,	0,0,
Tb927.9.2310	0	0	0.0,0.0,	0.0,0.0,2.551,1.221,	0.0,0.0,2.878,3.807,	0.0,0.0,	0	0.942962	1.67109	0	0	0	0	0.564278	#DIV/0!		0.0,0.0,	0.0,0.0,1.6647714E-4,8.0639795E-5,	0.0,0.0,1.350315E-4,1.7561491E-4,	0.0,0.0,	0	6.17792e-05	7.76616e-05	0	0.0,0.0,	0.0,0.0,0.35518944,0.22461617,	0.0,0.0,0.18850219,0.35518944,	0.0,0.0,	0	0.144951	0.135923	0	456	0%,0%,	0%,0%,13.2%,8.8%,	0%,0%,7.5%,13.2%,	0%,0%,	0.0,0.0,	0.0,0.0,50588.0,50588.0,	0.0,0.0,50588.0,50588.0,	0.0,0.0,	0.0,0.0,	0.0,0.0,5.1,5.1,	0.0,0.0,5.1,5.1,	0.0,0.0,	0,0,	0,0,4,2,	0,0,3,4,	0,0,
Tb927.8.4800	0	0	0.0,0.0,	0.0,0.0,0.0,0.0,	0.0,0.0,0.0,4.759,	0.0,0.0,	0	0	1.18965	0	0	0	0	0	#DIV/0!		0.0,0.0,	0.0,0.0,0.0,0.0,	0.0,0.0,0.0,2.4296239E-4,	0.0,0.0,	0	0	6.07406e-05	0	0.0,0.0,	0.0,0.0,0.0,0.0,	0.0,0.0,0.0,0.30918193,	0.0,0.0,	0	0	0.0772955	0	412	0%,0%,	0%,0%,0%,0%,	0%,0%,0%,11.7%,	0%,0%,	0.0,0.0,	0.0,0.0,0.0,0.0,	0.0,0.0,0.0,44672.0,	0.0,0.0,	0.0,0.0,	0.0,0.0,0.0,0.0,	0.0,0.0,0.0,6.1,	0.0,0.0,	0,0,	0,0,0,0,	0,0,0,5,	0,0,
Tb927.10.6910	0	0	0.0,0.0,	1.169,1.238,0.0,0.0,	0.0,0.0,0.0,0.0,	0.0,0.0,	0	0.601805	0	0	0	0	0	#DIV/0!	#DIV/0!		0.0,0.0,	9.647842E-5,9.807876E-5,0.0,0.0,	0.0,0.0,0.0,0.0,	0.0,0.0,	0	4.86393e-05	0	0	0.0,0.0,	0.2133888,0.2133888,0.0,0.0,	0.0,0.0,0.0,0.0,	0.0,0.0,	0	0.106694	0	0	359	0%,0%,	8.4%,8.4%,0%,0%,	0%,0%,0%,0%,	0%,0%,	0.0,0.0,	40128.0,40128.0,0.0,0.0,	0.0,0.0,0.0,0.0,	0.0,0.0,	0.0,0.0,	5.5,5.5,0.0,0.0,	0.0,0.0,0.0,0.0,	0.0,0.0,	0,0,	2,2,0,0,	0,0,0,0,	0,0,
Tb927.11.13900	0	0	3.094,3.152,	1.753,3.715,5.103,3.051,	0.0,6.094,0.0,0.0,	6.949,5.678,	3.12283	3.40557	1.52356	6.31341	0.916977	2.0497	0.494634	2.23528	0.539418		4.360199E-4,4.5485902E-4,	2.7932058E-4,5.6790764E-4,8.16275E-4,4.942439E-4,	0.0,7.3849555E-4,0.0,0.0,	9.947168E-4,7.940986E-4,	0.000445439	0.000539437	0.000184624	0.000894408	0.33045447,0.33045447,	0.8793168,1.128139,1.128139,0.8793168,	0.0,0.33045447,0.0,0.0,	1.128139,1.4660394,	0.330454	1.00373	0.0826136	1.29709	186	12.4%,12.4%,	27.4%,32.8%,32.8%,27.4%,	0%,12.4%,0%,0%,	32.8%,39.2%,	20711.0,20711.0,	20711.0,20711.0,20711.0,20711.0,	0.0,20711.0,0.0,0.0,	20711.0,20711.0,	5.3,5.3,	5.3,5.3,5.3,5.3,	0.0,5.3,0.0,0.0,	5.3,5.3,	2,2,	3,6,8,5,	0,2,0,0,	5,4,
Tb927.8.4010	0	0	4.64,3.152,	3.507,2.477,0.0,0.0,	14.66,15.24,1.918,1.903,	8.339,9.936,	3.89622	1.49584	8.43042	9.13741	2.60471	0.462162	0.426403	0.177433	0.163705		2.2280139E-4,1.5495198E-4,	1.9030634E-4,1.2897537E-4,0.0,0.0,	6.241513E-4,6.2893855E-4,7.518237E-5,7.33337E-5,	4.0663147E-4,4.7340494E-4,	0.000188877	7.98204e-05	0.000350401	0.000440018	0.16412604,0.096478224,	0.42560756,0.30316675,0.0,0.0,	0.17760599,0.28233063,0.12979591,0.12979591,	0.41253757,0.39636838,	0.130302	0.182194	0.179882	0.404453	546	6.6%,4.0%,	15.4%,11.5%,0%,0%,	7.1%,10.8%,5.3%,5.3%,	15.0%,14.5%,	59462.0,59462.0,	59462.0,59462.0,0.0,0.0,	59462.0,59462.0,59462.0,59462.0,	59462.0,59462.0,	5.7,5.7,	5.7,5.7,0.0,0.0,	5.7,5.7,5.7,5.7,	5.7,5.7,	3,2,	6,4,0,0,	5,5,2,2,	6,7,
Tb927.6.4390	0	0	0.0,0.0,	1.169,0.0,0.0,0.0,	0.0,0.0,0.0,0.0,	0.0,0.0,	0	0.292228	0	0	0	0	0	#DIV/0!	#DIV/0!		0.0,0.0,	3.1175296E-5,0.0,0.0,0.0,	0.0,0.0,0.0,0.0,	0.0,0.0,	0	7.79382e-06	0	0	0.0,0.0,	0.054386854,0.0,0.0,0.0,	0.0,0.0,0.0,0.0,	0.0,0.0,	0	0.0135967	0	0	1111	0%,0%,	2.3%,0%,0%,0%,	0%,0%,0%,0%,	0%,0%,	0.0,0.0,	125899.0,0.0,0.0,0.0,	0.0,0.0,0.0,0.0,	0.0,0.0,	0.0,0.0,	5.3,0.0,0.0,0.0,	0.0,0.0,0.0,0.0,	0.0,0.0,	0,0,	2,0,0,0,	0,0,0,0,	0,0,
Tb927.11.4980	0	0	0.0,0.0,	1.753,0.0,8.292,9.154,	0.0,0.0,22.06,26.65,	2.78,2.839,	0	4.79982	12.1772	2.80924	0	0	0	0.394163	1.70858		0.0,0.0,	8.64453E-5,0.0,4.1051433E-4,4.5888202E-4,	0.0,0.0,7.854744E-4,9.327168E-4,	1.2313965E-4,1.2288048E-4,	0	0.00023896	0.000429548	0.00012301	0.0,0.0,	0.18850219,0.0,0.86637974,1.3496327,	0.0,0.0,2.0269132,1.9107172,	0.07894671,0.083926916,	0	0.601129	0.984408	0.0814368	601	0%,0%,	7.5%,0%,27.1%,37.1%,	0%,0%,48.1%,46.4%,	3.3%,3.5%,	0.0,0.0,	65275.0,0.0,65275.0,65275.0,	0.0,0.0,65275.0,65275.0,	65275.0,65275.0,	0.0,0.0,	9.8,0.0,9.8,9.8,	0.0,0.0,9.8,9.8,	9.8,9.8,	0,0,	3,0,13,15,	0,0,23,28,	2,2,
Tb927.4.3310	0	0	0.0,0.0,	0.0,1.238,0.0,0.0,	0.0,0.0,0.0,0.0,	0.0,0.0,	0	0.309578	0	0	0	0	0	#DIV/0!	#DIV/0!		0.0,0.0,	0.0,5.2318388E-5,0.0,0.0,	0.0,0.0,0.0,0.0,	0.0,0.0,	0	1.30796e-05	0	0	0.0,0.0,	0.0,0.11173177,0.0,0.0,	0.0,0.0,0.0,0.0,	0.0,0.0,	0	0.0279329	0	0	673	0%,0%,	0%,4.6%,0%,0%,	0%,0%,0%,0%,	0%,0%,	0.0,0.0,	0.0,73887.0,0.0,0.0,	0.0,0.0,0.0,0.0,	0.0,0.0,	0.0,0.0,	0.0,7.2,0.0,0.0,	0.0,0.0,0.0,0.0,	0.0,0.0,	0,0,	0,2,0,0,	0,0,0,0,	0,0,
Tb927.10.14600	0	0	10.83,11.03,	11.69,9.287,12.12,10.37,	11.73,9.141,36.45,29.5,	15.29,9.936,	10.9299	10.8675	21.7061	12.6121	1.00575	0.50354	0.866623	0.500663	0.861672		0.0010671014,0.0011132077,	0.001302096,9.927709E-4,0.0013555996,0.0011750371,	0.0010249221,7.7458745E-4,0.0029321127,0.0023331696,	0.0015302183,9.7172597E-4,	0.00109015	0.00120638	0.0017662	0.00125097	0.93196833,0.81551564,	1.6853445,1.4603674,1.7542286,1.7542286,	0.43879855,0.38995266,2.1915379,2.4753616,	1.4603674,0.8323144,	0.873742	1.66354	1.37391	1.14634	266	28.6%,25.9%,	42.9%,39.1%,44.0%,44.0%,	15.8%,14.3%,50.4%,54.1%,	39.1%,26.3%,	28642.0,28642.0,	28642.0,28642.0,28642.0,28642.0,	28642.0,28642.0,28642.0,28642.0,	28642.0,28642.0,	10.0,10.0,	10.0,10.0,10.0,10.0,	10.0,10.0,10.0,10.0,	10.0,10.0,	7,7,	20,15,19,17,	4,3,38,31,	11,7,
Tb927.2.4280	0	0	6.187,11.03,	4.091,7.43,5.74,5.493,	11.73,21.33,11.51,19.03,	13.9,11.36,	8.60973	5.6885	15.9014	12.6268	1.51353	0.541444	0.68186	0.357735	0.450509		1.556616E-4,2.8417778E-4,	1.163389E-4,2.027463E-4,1.6392088E-4,1.5880313E-4,	2.6164038E-4,4.6138256E-4,2.3636992E-4,3.8426297E-4,	3.551196E-4,2.8349776E-4,	0.00021992	0.000160452	0.000335914	0.000319309	0.096478224,0.21618605,	0.30617094,0.32434154,0.34276497,0.2705741,	0.10917485,0.15877736,0.36458313,0.64058983,	0.31219995,0.25025904,	0.156332	0.310963	0.318281	0.28123	1042	4.0%,8.5%,	11.6%,12.2%,12.8%,10.4%,	4.5%,6.4%,13.5%,21.5%,	11.8%,9.7%,	114912.0,114912.0,	114912.0,114912.0,114912.0,114912.0,	114912.0,114912.0,114912.0,114912.0,	114912.0,114912.0,	7.0,7.0,	7.0,7.0,7.0,7.0,	7.0,7.0,7.0,7.0,	7.0,7.0,	4,7,	7,12,9,9,	4,7,12,20,	10,8,
Tb927.7.2730	0	0	0.0,0.0,	3.507,3.096,4.465,3.051,	0.0,0.0,2.878,2.855,	0.0,0.0,	0	3.52967	1.43316	0	0	0	0	2.46285	#DIV/0!		0.0,0.0,	3.3846012E-4,2.8672864E-4,4.327321E-4,2.994442E-4,	0.0,0.0,2.0056796E-4,1.9563617E-4,	0.0,0.0,	0	0.000339341	9.9051e-05	0	0.0,0.0,	0.67880404,0.54525447,0.91866875,0.55596566,	0.0,0.0,0.3001696,0.44543982,	0.0,0.0,	0	0.674673	0.186402	0	307	0%,0%,	22.5%,18.9%,28.3%,19.2%,	0%,0%,11.4%,16.0%,	0%,0%,	0.0,0.0,	33928.0,33928.0,33928.0,33928.0,	0.0,0.0,33928.0,33928.0,	0.0,0.0,	0.0,0.0,	7.6,7.6,7.6,7.6,	0.0,0.0,7.6,7.6,	0.0,0.0,	0,0,	6,5,7,5,	0,0,3,3,	0,0,
Tb927.3.1010	0	0	24.75,34.67,	15.78,17.96,11.48,15.87,	32.26,27.42,32.61,33.31,	26.41,24.13,	29.7108	15.271	31.4019	25.2684	1.94557	0.946147	1.17581	0.486308	0.604351		0.0010813294,0.0015510692,	7.793045E-4,8.50915E-4,5.6935183E-4,7.967212E-4,	0.0012495508,0.0010302013,0.0011630714,0.0011678392,	0.0011717763,0.001046225,	0.0013162	0.000749073	0.00115267	0.001109	1.032357,1.6121614,	1.5585859,1.7861211,1.0653801,2.2885165,	0.6032454,0.566751,2.741106,2.548134,	1.4945948,1.0749135,	1.32226	1.67465	1.61481	1.28475	600	30.8%,41.7%,	40.8%,44.5%,31.5%,51.7%,	20.5%,19.5%,57.3%,55.0%,	39.7%,31.7%,	64339.0,64339.0,	64339.0,64339.0,64339.0,64339.0,	64339.0,64339.0,64339.0,64339.0,	64339.0,64339.0,	5.7,5.7,	5.7,5.7,5.7,5.7,	5.7,5.7,5.7,5.7,	5.7,5.7,	16,22,	27,29,18,26,	11,9,34,35,	19,17,
Tb927.2.5240	0	0	7.734,6.304,	2.922,4.334,5.74,3.662,	11.73,0.0,17.27,15.23,	8.339,9.936,	7.01905	4.16461	11.056	9.13741	1.6854	0.634864	0.768166	0.376684	0.455776		3.983286E-4,3.3243134E-4,	1.7011666E-4,2.4211388E-4,3.3557083E-4,2.1672936E-4,	5.3561747E-4,0.0,7.2582747E-4,6.2931556E-4,	4.3619014E-4,5.078175E-4,	0.00036538	0.000241133	0.00047269	0.000472004	0.30617094,0.24165225,	0.47570658,0.56314766,0.9010782,0.33045447,	0.24165225,0.0,1.3604782,1.3713737,	0.34276497,0.34276497,	0.273912	0.567597	0.743376	0.342765	509	11.6%,9.4%,	16.9%,19.4%,27.9%,12.4%,	9.4%,0%,37.3%,37.5%,	12.8%,12.8%,	54268.0,54268.0,	54268.0,54268.0,54268.0,54268.0,	54268.0,0.0,54268.0,54268.0,	54268.0,54268.0,	5.6,5.6,	5.6,5.6,5.6,5.6,	5.6,0.0,5.6,5.6,	5.6,5.6,	5,4,	5,7,9,6,	4,0,18,16,	6,7,
Tb927.9.10560	0	0	0.0,0.0,	0.0,0.0,0.0,0.0,	0.0,0.0,1.918,1.903,	0.0,0.0,	0	0	0.955443	0	0	0	0	0	#DIV/0!		0.0,0.0,	0.0,0.0,0.0,0.0,	0.0,0.0,2.4434272E-4,2.3833454E-4,	0.0,0.0,	0	0	0.000120669	0	0.0,0.0,	0.0,0.0,0.0,0.0,	0.0,0.0,0.38995266,0.54881656,	0.0,0.0,	0	0	0.234692	0	168	0%,0%,	0%,0%,0%,0%,	0%,0%,14.3%,19.0%,	0%,0%,	0.0,0.0,	0.0,0.0,0.0,0.0,	0.0,0.0,19036.0,19036.0,	0.0,0.0,	0.0,0.0,	0.0,0.0,0.0,0.0,	0.0,0.0,9.3,9.3,	0.0,0.0,	0,0,	0,0,0,0,	0,0,2,2,	0,0,
Tb927.11.2150	0	0	0.0,0.0,	4.676,1.857,3.189,3.662,	5.866,0.0,4.796,3.807,	4.17,0.0,	0	3.34598	3.61711	2.08479	0	0	0	0.925041	1.60495		0.0,0.0,	2.7988487E-4,1.066978E-4,1.9170095E-4,2.2285906E-4,	2.7538312E-4,0.0,2.0732108E-4,1.617786E-4,	2.2426341E-4,0.0,	0	0.000200286	0.000161121	0.000112132	0.0,0.0,	0.55596566,0.40928876,0.56314766,0.6904409,	0.09144032,0.0,0.51356125,0.30918193,	0.1614486,0.0,	0	0.554711	0.228546	0.0807243	495	0%,0%,	19.2%,14.9%,19.4%,22.8%,	3.8%,0%,18.0%,11.7%,	6.5%,0%,	0.0,0.0,	54332.0,54332.0,54332.0,54332.0,	54332.0,0.0,54332.0,54332.0,	54332.0,0.0,	0.0,0.0,	7.0,7.0,7.0,7.0,	7.0,0.0,7.0,7.0,	7.0,0.0,	0,0,	8,3,5,6,	2,0,5,4,	3,0,
Tb927.7.1490	0	0	0.0,0.0,	1.169,0.0,0.0,0.0,	0.0,0.0,0.0,0.0,	0.0,0.0,	0	0.292228	0	0	0	0	0	#DIV/0!	#DIV/0!		0.0,0.0,	1.4079573E-4,0.0,0.0,0.0,	0.0,0.0,0.0,0.0,	0.0,0.0,	0	3.51989e-05	0	0	0.0,0.0,	0.2647363,0.0,0.0,0.0,	0.0,0.0,0.0,0.0,	0.0,0.0,	0	0.0661841	0	0	246	0%,0%,	10.2%,0%,0%,0%,	0%,0%,0%,0%,	0%,0%,	0.0,0.0,	27511.0,0.0,0.0,0.0,	0.0,0.0,0.0,0.0,	0.0,0.0,	0.0,0.0,	5.5,0.0,0.0,0.0,	0.0,0.0,0.0,0.0,	0.0,0.0,	0,0,	2,0,0,0,	0,0,0,0,	0,0,
Reverse_Tb05.5K5.390	0	0	0.0,0.0,	1.169,0.0,0.0,0.0,	0.0,0.0,0.0,0.0,	0.0,0.0,	0	0.292228	0	0	0	0	0	#DIV/0!	#DIV/0!		0.0,0.0,	7.261164E-5,0.0,0.0,0.0,	0.0,0.0,0.0,0.0,	0.0,0.0,	0	1.81529e-05	0	0	0.0,0.0,	0.1561122,0.0,0.0,0.0,	0.0,0.0,0.0,0.0,	0.0,0.0,	0	0.0390281	0	0	477	0%,0%,	6.3%,0%,0%,0%,	0%,0%,0%,0%,	0%,0%,	0.0,0.0,	55916.0,0.0,0.0,0.0,	0.0,0.0,0.0,0.0,	0.0,0.0,	0.0,0.0,	11.6,0.0,0.0,0.0,	0.0,0.0,0.0,0.0,	0.0,0.0,	0,0,	2,0,0,0,	0,0,0,0,	0,0,
Tb927.11.10900	0	0	17.01,23.64,	37.99,34.67,35.72,34.79,	0.0,0.0,2.878,3.807,	16.68,19.87,	20.3276	35.7916	1.67109	18.2748	0.567945	12.1643	1.11233	21.4181	1.95852		5.2600045E-4,7.482645E-4,	0.0013274315,0.0011626034,0.0012532902,0.0012358428,	0.0,0.0,7.261128E-5,9.4434436E-5,	5.236339E-4,6.0962053E-4,	0.000637132	0.00124479	4.17614e-05	0.000566627	0.38675582,0.50660706,	2.1622777,2.2658782,2.250873,2.2960973,	0.0,0.0,0.11173177,0.18576872,	0.38995266,0.599558,	0.446681	2.24378	0.0743751	0.494755	848	14.2%,17.8%,	50.0%,51.4%,51.2%,51.8%,	0%,0%,4.6%,7.4%,	14.3%,20.4%,	99793.0,99793.0,	99793.0,99793.0,99793.0,99793.0,	0.0,0.0,99793.0,99793.0,	99793.0,99793.0,	6.8,6.8,	6.8,6.8,6.8,6.8,	0.0,0.0,6.8,6.8,	6.8,6.8,	11,15,	65,56,56,57,	0,0,3,4,	12,14,
Tb927.11.13930	0	0	0.0,0.0,	0.0,0.0,0.0,0.0,	0.0,0.0,2.878,1.903,	0.0,0.0,	0	0	1.19523	0	0	0	0	0	#DIV/0!		0.0,0.0,	0.0,0.0,0.0,0.0,	0.0,0.0,2.7245292E-4,1.7716903E-4,	0.0,0.0,	0	0	0.000112405	0	0.0,0.0,	0.0,0.0,0.0,0.0,	0.0,0.0,0.45881426,0.33045447,	0.0,0.0,	0	0	0.197317	0	226	0%,0%,	0%,0%,0%,0%,	0%,0%,16.4%,12.4%,	0%,0%,	0.0,0.0,	0.0,0.0,0.0,0.0,	0.0,0.0,26669.0,26669.0,	0.0,0.0,	0.0,0.0,	0.0,0.0,0.0,0.0,	0.0,0.0,9.7,9.7,	0.0,0.0,	0,0,	0,0,0,0,	0,0,3,2,	0,0,
Tb927.10.6940	0	0	3.094,0.0,	2.338,3.096,0.0,1.221,	0.0,0.0,0.0,0.0,	0.0,0.0,	1.54678	1.66354	0	0	0.929814	100000	100000	#DIV/0!	#DIV/0!		9.541141E-5,0.0,	8.1495884E-5,1.03559636E-4,0.0,4.3260876E-5,	0.0,0.0,0.0,0.0,	0.0,0.0,	4.77057e-05	5.70791e-05	0	0	0.08642566,0.0,	0.22743917,0.25602996,0.0,0.10662377,	0.0,0.0,0.0,0.0,	0.0,0.0,	0.0432128	0.147523	0	0	850	3.6%,0%,	8.9%,9.9%,0%,4.4%,	0%,0%,0%,0%,	0%,0%,	93684.0,0.0,	93684.0,93684.0,0.0,93684.0,	0.0,0.0,0.0,0.0,	0.0,0.0,	6.5,0.0,	6.5,6.5,0.0,6.5,	0.0,0.0,0.0,0.0,	0.0,0.0,	2,0,	4,5,0,2,	0,0,0,0,	0,0,
Tb927.8.4810	0	0	10.83,6.304,	3.507,2.477,3.827,4.272,	8.799,0.0,13.43,16.18,	8.339,7.097,	8.56583	3.52056	9.60154	7.71803	2.43309	0.892132	1.10985	0.366667	0.456148		0.0010247255,6.108576E-4,	3.7511645E-4,2.542258E-4,4.1108436E-4,4.6462496E-4,	7.38166E-4,0.0,0.0010373539,0.0012286705,	8.015191E-4,6.6652684E-4,	0.000817792	0.000376263	0.000751048	0.000734023	0.7458222,0.38356638,	0.552387,0.4421153,0.7906058,0.7579236,	0.27350307,0.0,1.7797134,1.7797134,	0.5170504,0.503142,	0.564694	0.635758	0.958232	0.510096	277	24.2%,14.1%,	19.1%,15.9%,25.3%,24.5%,	10.5%,0%,44.4%,44.4%,	18.1%,17.7%,	31429.0,31429.0,	31429.0,31429.0,31429.0,31429.0,	31429.0,0.0,31429.0,31429.0,	31429.0,31429.0,	8.8,8.8,	8.8,8.8,8.8,8.8,	8.8,0.0,8.8,8.8,	8.8,8.8,	7,4,	6,4,6,7,	3,0,14,17,	6,5,
Tb927.9.8070	0	0	27.84,23.64,	9.936,11.14,12.76,11.6,	43.99,48.75,28.78,31.41,	22.24,24.13,	25.7414	11.3581	38.2321	23.1836	2.26635	0.673292	1.11033	0.297082	0.489918		0.0034267479,0.0029790064,	0.0013821779,0.001487758,0.0017820089,0.0016400544,	0.0047998116,0.005159068,0.0028908153,0.0031017058,	0.0027796028,0.0029471125,	0.00320288	0.001573	0.00398785	0.00286336	2.0478952,1.5882127,	1.7925436,1.7925436,1.9785166,2.3962524,	1.5882127,1.7605777,2.775722,2.775722,	2.2809527,1.5882127,	1.81805	1.98996	2.22506	1.93458	213	48.4%,41.3%,	44.6%,44.6%,47.4%,53.1%,	41.3%,44.1%,57.7%,57.7%,	51.6%,41.3%,	24736.0,24736.0,	24736.0,24736.0,24736.0,24736.0,	24736.0,24736.0,24736.0,24736.0,	24736.0,24736.0,	10.5,10.5,	10.5,10.5,10.5,10.5,	10.5,10.5,10.5,10.5,	10.5,10.5,	18,15,	17,18,20,19,	15,16,30,33,	16,17,
Tb927.9.5900	0	0	9.281,9.456,	10.52,10.53,1.276,3.662,	14.66,18.28,2.878,7.614,	15.29,15.61,	9.36849	6.49579	10.8596	15.4508	1.44224	0.862694	0.606342	0.598163	0.420417		2.4526118E-4,2.5585818E-4,	3.1423566E-4,3.0170096E-4,3.826289E-5,1.1120488E-4,	3.435349E-4,4.1540375E-4,6.2070925E-5,1.6145242E-4,	4.1032064E-4,4.0945708E-4,	0.00025056	0.000191351	0.000245615	0.000409889	0.1614486,0.18576872,	0.7619761,0.70608246,0.07398939,0.18576872,	0.11173177,0.20226443,0.09144032,0.24451458,	0.25892544,0.38038433,	0.173609	0.431954	0.162488	0.319655	992	6.5%,7.4%,	24.6%,23.2%,3.1%,7.4%,	4.6%,8.0%,3.8%,9.5%,	10.0%,14.0%,	112113.0,112113.0,	112113.0,112113.0,112113.0,112113.0,	112113.0,112113.0,112113.0,112113.0,	112113.0,112113.0,	7.5,7.5,	7.5,7.5,7.5,7.5,	7.5,7.5,7.5,7.5,	7.5,7.5,	6,6,	18,17,2,6,	5,6,3,8,	11,11,
Tb927.11.4970	0	0	0.0,0.0,	0.0,0.0,0.0,0.0,	0.0,0.0,1.918,2.855,	0.0,0.0,	0	0	1.19337	0	0	0	0	0	#DIV/0!		0.0,0.0,	0.0,0.0,0.0,0.0,	0.0,0.0,8.790059E-5,1.2860878E-4,	0.0,0.0,	0	0	5.41273e-05	0	0.0,0.0,	0.0,0.0,0.0,0.0,	0.0,0.0,0.18850219,0.27350307,	0.0,0.0,	0	0	0.115501	0	467	0%,0%,	0%,0%,0%,0%,	0%,0%,7.5%,10.5%,	0%,0%,	0.0,0.0,	0.0,0.0,0.0,0.0,	0.0,0.0,51508.0,51508.0,	0.0,0.0,	0.0,0.0,	0.0,0.0,0.0,0.0,	0.0,0.0,5.7,5.7,	0.0,0.0,	0,0,	0,0,0,0,	0,0,2,3,	0,0,
Tb927.7.2700	0	0	3.094,3.152,	2.922,4.334,5.103,4.272,	0.0,6.094,9.592,16.18,	5.559,11.36,	3.12283	4.15773	7.96627	8.45724	0.75109	0.392006	0.369249	0.521916	0.491618		2.8257736E-4,2.9478667E-4,	3.0170518E-4,4.2939358E-4,5.2901445E-4,4.4843592E-4,	0.0,4.786069E-4,7.151494E-4,0.0011858597,	5.1572773E-4,0.0010292847,	0.000288682	0.000427137	0.000594904	0.000772506	0.18304157,0.16412604,	0.7538805,0.9010782,1.4945948,1.0606298,	0.0,0.20226443,1.7925436,3.8194785,	0.38995266,0.9952624,	0.173584	1.05255	1.45357	0.692608	287	7.3%,6.6%,	24.4%,27.9%,39.7%,31.4%,	0%,8.0%,44.6%,68.3%,	14.3%,30.0%,	31857.0,31857.0,	31857.0,31857.0,31857.0,31857.0,	0.0,31857.0,31857.0,31857.0,	31857.0,31857.0,	8.8,8.8,	8.8,8.8,8.8,8.8,	0.0,8.8,8.8,8.8,	8.8,8.8,	2,2,	5,7,8,7,	0,2,10,17,	4,8,
Tb927.5.4380	0	0	9.281,3.152,	7.013,8.668,8.929,9.154,	0.0,6.094,6.714,9.517,	6.949,11.36,	6.2164	8.44134	5.58139	9.15217	0.736423	1.11377	0.679227	1.51241	0.922332		3.8254578E-4,1.330248E-4,	3.267524E-4,3.8753447E-4,4.177634E-4,4.336291E-4,	0.0,2.1597512E-4,2.2590175E-4,3.1478147E-4,	2.9090774E-4,4.6447275E-4,	0.000257785	0.00039142	0.000189165	0.00037769	0.32129562,0.08642566,	0.733804,1.0090928,0.9678863,0.8793168,	0.0,0.059253693,0.38675582,0.3708818,	0.18576872,0.4689263,	0.203861	0.897525	0.204223	0.327348	636	12.1%,3.6%,	23.9%,30.3%,29.4%,27.4%,	0%,2.5%,14.2%,13.7%,	7.4%,16.7%,	71371.0,71371.0,	71371.0,71371.0,71371.0,71371.0,	0.0,71371.0,71371.0,71371.0,	71371.0,71371.0,	7.5,7.5,	7.5,7.5,7.5,7.5,	0.0,7.5,7.5,7.5,	7.5,7.5,	6,2,	12,14,14,15,	0,2,7,10,	5,8,
Reverse_Tb927.11.10190	0	0	0.0,0.0,	0.0,1.238,0.0,0.0,	0.0,0.0,0.0,0.0,	0.0,0.0,	0	0.309578	0	0	0	0	0	#DIV/0!	#DIV/0!		0.0,0.0,	0.0,2.9538822E-5,0.0,0.0,	0.0,0.0,0.0,0.0,	0.0,0.0,	0	7.38471e-06	0	0	0.0,0.0,	0.0,0.071519256,0.0,0.0,	0.0,0.0,0.0,0.0,	0.0,0.0,	0	0.0178798	0	0	1192	0%,0%,	0%,3.0%,0%,0%,	0%,0%,0%,0%,	0%,0%,	0.0,0.0,	0.0,132513.0,0.0,0.0,	0.0,0.0,0.0,0.0,	0.0,0.0,	0.0,0.0,	0.0,9.7,0.0,0.0,	0.0,0.0,0.0,0.0,	0.0,0.0,	0,0,	0,2,0,0,	0,0,0,0,	0,0,
Reverse_Tb11.0890	0	0	0.0,0.0,	0.0,1.238,0.0,0.0,	0.0,0.0,0.0,0.0,	0.0,0.0,	0	0.309578	0	0	0	0	0	#DIV/0!	#DIV/0!		0.0,0.0,	0.0,7.1420436E-5,0.0,0.0,	0.0,0.0,0.0,0.0,	0.0,0.0,	0	1.78551e-05	0	0	0.0,0.0,	0.0,0.08893013,0.0,0.0,	0.0,0.0,0.0,0.0,	0.0,0.0,	0	0.0222325	0	0	493	0%,0%,	0%,3.7%,0%,0%,	0%,0%,0%,0%,	0%,0%,	0.0,0.0,	0.0,53966.0,0.0,0.0,	0.0,0.0,0.0,0.0,	0.0,0.0,	0.0,0.0,	0.0,6.5,0.0,0.0,	0.0,0.0,0.0,0.0,	0.0,0.0,	0,0,	0,2,0,0,	0,0,0,0,	0,0,
Tb927.3.1990	0	0	20.11,22.06,	23.38,17.96,21.69,21.36,	41.06,27.42,21.1,19.03,	13.9,19.87,	21.0864	21.0949	27.1551	16.885	0.999599	0.776519	1.24883	0.77683	1.24933		0.001095942,0.00123124,	0.001440156,0.0010614324,0.0013415081,0.0013378494,	0.001983789,0.0012850745,9.3876367E-4,8.324366E-4,	7.693027E-4,0.0010747572,	0.00116359	0.00129524	0.00126002	0.00092203	0.7864876,0.81970084,	3.1879354,2.198895,2.491403,2.5563133,	1.032357,0.46554792,1.6546056,1.7605777,	0.7021586,0.9906733,	0.803094	2.60864	1.22827	0.846416	481	25.2%,26.0%,	62.2%,50.5%,54.3%,55.1%,	30.8%,16.6%,42.4%,44.1%,	23.1%,29.9%,	53497.0,53497.0,	53497.0,53497.0,53497.0,53497.0,	53497.0,53497.0,53497.0,53497.0,	53497.0,53497.0,	6.4,6.4,	6.4,6.4,6.4,6.4,	6.4,6.4,6.4,6.4,	6.4,6.4,	13,14,	40,29,34,35,	14,9,22,20,	10,14,
Tb927.3.1040	0	0	12.37,12.61,	14.61,11.76,10.84,11.6,	14.66,12.19,9.592,11.42,	9.729,14.19,	12.4913	12.2034	11.9663	11.9614	1.02359	1.04388	1.0443	1.01982	1.02023		8.150724E-4,8.502892E-4,	0.0010878063,8.404463E-4,8.106349E-4,8.7771757E-4,	8.562478E-4,6.902521E-4,5.1569816E-4,6.036211E-4,	6.508147E-4,9.2777854E-4,	0.000832681	0.000904151	0.000666455	0.000789297	0.65576994,0.72186863,	2.2359364,1.8840315,2.1045597,2.491403,	0.43879855,0.38356638,1.2594359,1.1086283,	0.58854675,0.733804,	0.688819	2.17898	0.797607	0.661175	398	21.9%,23.6%,	51.0%,46.0%,49.2%,54.3%,	15.8%,14.1%,35.4%,32.4%,	20.1%,23.9%,	46322.0,46322.0,	46322.0,46322.0,46322.0,46322.0,	46322.0,46322.0,46322.0,46322.0,	46322.0,46322.0,	6.0,6.0,	6.0,6.0,6.0,6.0,	6.0,6.0,6.0,6.0,	6.0,6.0,	8,8,	25,19,17,19,	5,4,10,12,	7,10,
[truncated: 3,451 more rows]
[truncated: 19 more columns]

## Sheet: DRC1p proximity proteome
accession	t-test p-value	q-value	norm spec count 1 (AC1p0313)	norm spec count 2 (DRC1p0313_0623)	norm spec count 3 (29-13p0313_0623)	norm spec count 4 (AC1Δ45p0313)	norm spec count Average 1 (AC1p0313)	norm spec count Average 2 (DRC1p0313_0623)	norm spec count Average 3 (29-13p0313_0623)	norm spec count Average 4 (AC1Δ45p 0313)	avg ratio change 1/2 (AC1/DRC1)	avg ratio change 1/3 (AC1p/29-13p)	avg ratio change 1/4 (AC1p/AC1Δ45p)	DRC1p/29-13p	DRC1p/AC1Δ45p		NSAF-1	NSAF-2	NSAF-3	NSAF-4	NSAF average 1	NSAF average 2	NSAF average 3	NSAF average 4	EMPAI-1	EMPAI-2	EMPAI-3	EMPAI-4	EMPAI-AVG-1	EMPAI-AVG-2	EMPAI-AVG-3	EMPAI-AVG-4	Length	SEQUENCE-COVERAGE-1	SEQUENCE-COVERAGE-2	SEQUENCE-COVERAGE-3	SEQUENCE-COVERAGE-4	MOL_WT-1	MOL_WT-2	MOL_WT-3	MOL_WT-4	PI-1	PI-2	PI-3	PI-4	spec count 1	spec count 2	spec count 3	spec count 4
[truncated: 4,127 more rows]
[truncated: 19 more columns]
