# Supplementary material for: APEX2 Proximity Proteomics Resolves Flagellum Subdomains and Identifies Flagellum Tip-Specific Proteins in Trypanosoma brucei
Source: mSphere. 2021 Feb 10;6(1):e01090-20. doi: 10.1128/mSphere.01090-20 (PMC8141408; doi:10.1128/mSphere.01090-20)
Supplement: TABLE S5 [file mSphere.01090-20-st005.xlsx]

## Sheet: All Supes
accession	t-test p-value	q-value	norm spec count 1 (AC1)	norm spec count 2 (29-13)	norm spec count 3 (FS179)	norm spec count 4 (DRC1s)	norm spec count 5 (Δ45s)	norm spec count Average 1 (AC1)	norm spec count Average 2 (29-13)	norm spec count Average 3 (FS179s)	norm spec count Average 4 (DRC1s)	norm spec count Average 5 (Δ45s)	avg ratio change 1/2 (AC1/29-13)	avg ratio change 1/3 (AC1/FS179)	avg ratio change 1/4 (AC1/DRC1s)	avg ratio change 1/5 (AC1/Δ45)	FS179s/29-13s	FS179s/Δ45s	FS179s/AC1s		NSAF-1	NSAF-2	NSAF-3	NSAF-4	NSAF-5	NSAF average 1	NSAF average 2	NSAF average 3	NSAF average 4	NSAF average 5	EMPAI-1	EMPAI-2	EMPAI-3	EMPAI-4	EMPAI-5	EMPAI-AVG-1	EMPAI-AVG-2	EMPAI-AVG-3	EMPAI-AVG-4	EMPAI-AVG-5	Length	SEQUENCE-COVERAGE-1	SEQUENCE-COVERAGE-2	SEQUENCE-COVERAGE-3	SEQUENCE-COVERAGE-4	SEQUENCE-COVERAGE-5	MOL_WT-1	MOL_WT-2	MOL_WT-3
Reverse_Tb11.v5.0262	0	0	0.0,0.0,1.521,0.0,	0.0,0.0,0.0,1.894,0.0,0.0,	0.0,0.0,	0.0,0.0,	0.0,0.0,	0.380308	0.315683	0	0	0	1.20471	100000	100000	100000	0	#DIV/0!	0		0.0,0.0,1.3754079E-5,0.0,	0.0,0.0,0.0,1.5453303E-5,0.0,0.0,	0.0,0.0,	0.0,0.0,	0.0,0.0,	3.43852e-06	2.57555e-06	0	0	0	0.0,0.0,0.044720173,0.0,	0.0,0.0,0.0,0.044720173,0.0,0.0,	0.0,0.0,	0.0,0.0,	0.0,0.0,	0.01118	0.00745336	0	0	0	1643	0%,0%,1.9%,0%,	0%,0%,0%,1.9%,0%,0%,	0%,0%,	0%,0%,	0%,0%,	0.0,0.0,180771.0,0.0,	0.0,0.0,0.0,180771.0,0.0,0.0,	0.0,0.0,
Tb927.9.7650	0	0	0.0,0.0,1.521,0.0,	0.0,0.0,0.0,0.0,0.0,2.02,	1.457,0.0,	0.0,0.0,	0.0,0.0,	0.380308	0.336656	0.728344	0	0	1.12966	0.522154	100000	100000	2.16347	#DIV/0!	1.91514		0.0,0.0,1.19565884E-4,0.0,	0.0,0.0,0.0,0.0,0.0,1.4430622E-4,	1.2532623E-4,0.0,	0.0,0.0,	0.0,0.0,	2.98915e-05	2.4051e-05	6.26631e-05	0	0	0.0,0.0,0.4421153,0.0,	0.0,0.0,0.0,0.0,0.0,0.29121923,	0.4962356,0.0,	0.0,0.0,	0.0,0.0,	0.110529	0.0485365	0.248118	0	0	189	0%,0%,15.9%,0%,	0%,0%,0%,0%,0%,11.1%,	17.5%,0%,	0%,0%,	0%,0%,	0.0,0.0,21295.0,0.0,	0.0,0.0,0.0,0.0,0.0,21295.0,	21295.0,0.0,
Tb927.1.480	0	0	0.0,0.0,0.0,0.0,	0.0,0.0,0.0,0.0,0.0,0.0,	4.37,0.0,	4.841,6.313,	0.0,0.0,	0	0	2.18503	5.57741	0	0	0	0	0	#DIV/0!	#DIV/0!	#DIV/0!		0.0,0.0,0.0,0.0,	0.0,0.0,0.0,0.0,0.0,0.0,	5.0975596E-5,0.0,	5.7543653E-5,7.465299E-5,	0.0,0.0,	0	0	2.54878e-05	6.60983e-05	0	0.0,0.0,0.0,0.0,	0.0,0.0,0.0,0.0,0.0,0.0,	0.09395635,0.0,	0.10662377,0.17760599,	0.0,0.0,	0	0	0.0469782	0.142115	0	1394	0%,0%,0%,0%,	0%,0%,0%,0%,0%,0%,	3.9%,0%,	4.4%,7.1%,	0%,0%,	0.0,0.0,0.0,0.0,	0.0,0.0,0.0,0.0,0.0,0.0,	154347.0,0.0,
Tb927.8.4970	0	0	4.763,7.405,19.78,14.11,	0.0,0.0,0.0,0.0,0.0,0.0,	30.59,28.47,	33.89,32.97,	0.0,0.0,	11.5124	0	29.5307	33.43	0	100000	0.389845	0.344373	100000	#DIV/0!	#DIV/0!	2.56512		1.11393725E-4,1.627669E-4,4.896223E-4,3.5144098E-4,	0.0,0.0,0.0,0.0,0.0,0.0,	8.290331E-4,7.77938E-4,	9.3585154E-4,9.0576196E-4,	0.0,0.0,	0.000278806	0	0.000803486	0.000920807	0	0.18304157,0.28233063,2.006076,1.3878112,	0.0,0.0,0.0,0.0,0.0,0.0,	2.6057863,3.1879354,	2.1477482,3.497799,	0.0,0.0,	0.964815	0	2.89686	2.82277	0	600	7.3%,10.8%,47.8%,37.8%,	0%,0%,0%,0%,0%,0%,	55.7%,62.2%,	49.8%,65.3%,	0%,0%,	69597.0,69597.0,69597.0,69597.0,	0.0,0.0,0.0,0.0,0.0,0.0,	69597.0,69597.0,
Tb927.10.3800	0	0	0.0,0.0,0.0,0.0,	0.0,0.0,0.0,0.0,0.0,0.0,	1.457,0.0,	0.0,1.403,	0.0,0.0,	0	0	0.728344	0.701481	0	0	0	0	0	#DIV/0!	#DIV/0!	#DIV/0!		0.0,0.0,0.0,0.0,	0.0,0.0,0.0,0.0,0.0,0.0,	2.3498671E-5,0.0,	0.0,2.29423E-5,	0.0,0.0,	0	0	1.17493e-05	1.14711e-05	0	0.0,0.0,0.0,0.0,	0.0,0.0,0.0,0.0,0.0,0.0,	0.06659615,0.0,	0.0,0.08893013,	0.0,0.0,	0	0	0.0332981	0.0444651	0	1008	0%,0%,0%,0%,	0%,0%,0%,0%,0%,0%,	2.8%,0%,	0%,3.7%,	0%,0%,	0.0,0.0,0.0,0.0,	0.0,0.0,0.0,0.0,0.0,0.0,	108120.0,0.0,
Reverse_Tb927.10.2020	0	0	0.0,0.0,0.0,1.567,	0.0,0.0,0.0,0.0,0.0,0.0,	0.0,0.0,	0.0,0.0,	0.0,0.0,	0.391843	0	0	0	0	100000	100000	100000	100000	#DIV/0!	#DIV/0!	0		0.0,0.0,0.0,4.974395E-5,	0.0,0.0,0.0,0.0,0.0,0.0,	0.0,0.0,	0.0,0.0,	0.0,0.0,	1.2436e-05	0	0	0	0	0.0,0.0,0.0,0.21618605,	0.0,0.0,0.0,0.0,0.0,0.0,	0.0,0.0,	0.0,0.0,	0.0,0.0,	0.0540465	0	0	0	0	471	0%,0%,0%,8.5%,	0%,0%,0%,0%,0%,0%,	0%,0%,	0%,0%,	0%,0%,	0.0,0.0,0.0,51149.0,	0.0,0.0,0.0,0.0,0.0,0.0,	0.0,0.0,
Tb927.10.2350	0	0	4.763,7.405,3.042,3.135,	0.0,7.236,4.839,3.788,3.081,4.04,	2.185,2.847,	3.228,2.806,	5.615,5.845,	4.58612	3.83055	2.51606	3.01679	5.72983	1.19725	1.82274	1.5202	0.800393	0.656841	0.439117	0.548626		2.5706246E-4,3.756159E-4,1.738304E-4,1.8022614E-4,	0.0,3.582369E-4,2.4822252E-4,1.9530598E-4,1.5973007E-4,2.0979904E-4,	1.366538E-4,1.7952414E-4,	2.0568166E-4,1.7789107E-4,	2.664717E-4,2.751906E-4,	0.000246684	0.000195216	0.000158089	0.000191786	0.000270831	0.4521116,0.4521116,0.7021586,0.31522477,	0.0,0.4521116,0.7021586,0.7021586,0.4521116,0.7021586,	0.4521116,0.4521116,	0.61435854,0.7021586,	0.23594749,0.31522477,	0.480402	0.501783	0.452112	0.658259	0.275586	260	16.2%,16.2%,23.1%,11.9%,	0%,16.2%,23.1%,23.1%,16.2%,23.1%,	16.2%,16.2%,	20.8%,23.1%,	9.2%,11.9%,	27335.0,27335.0,27335.0,27335.0,	0.0,27335.0,27335.0,27335.0,27335.0,27335.0,	27335.0,27335.0,
Tb10.v4.0052	0	0	25.4,16.66,16.73,11.76,	14.8,16.28,5.806,7.576,6.162,7.07,	8.74,7.83,	10.49,14.03,	14.97,17.53,	17.6376	9.61635	8.28482	12.2598	16.2537	1.83412	2.1289	1.43865	1.08514	0.861535	0.509719	0.469726		7.304507E-5,4.5027726E-5,0.0,3.60083E-5,	0.0,4.294438E-5,1.5869964E-5,2.0811294E-5,0.0,1.9561181E-5,	0.0,0.0,	3.5614958E-5,4.738901E-5,	0.0,0.0,	3.85203e-05	1.65311e-05	0	4.1502e-05	0	0.037528396,0.02093947,0.0,0.025651932,	0.0,0.025651932,0.02093947,0.025651932,0.0,0.02093947,	0.0,0.0,	0.044720173,0.049542427,	0.0,0.0,	0.0210299	0.0155305	0	0.0471313	0	4880	1.6%,0.9%,0%,1.1%,	0%,1.1%,0.9%,1.1%,0%,0.9%,	0%,0%,	1.9%,2.1%,	0%,0%,	561224.0,561224.0,0.0,561224.0,	0.0,561224.0,561224.0,561224.0,0.0,561224.0,	0.0,0.0,
Tb927.11.16230	0	0	0.0,0.0,0.0,0.0,	0.0,0.0,0.0,0.0,0.0,0.0,	0.0,2.847,	0.0,2.806,	0.0,0.0,	0	0	1.42355	1.40296	0	0	0	0	0	#DIV/0!	#DIV/0!	#DIV/0!		0.0,0.0,0.0,0.0,	0.0,0.0,0.0,0.0,0.0,0.0,	0.0,4.797151E-5,	0.0,4.7535126E-5,	0.0,0.0,	0	0	2.39858e-05	2.37676e-05	0	0.0,0.0,0.0,0.0,	0.0,0.0,0.0,0.0,0.0,0.0,	0.0,0.15345323,	0.0,0.17760599,	0.0,0.0,	0	0	0.0767266	0.088803	0	973	0%,0%,0%,0%,	0%,0%,0%,0%,0%,0%,	0%,6.2%,	0%,7.1%,	0%,0%,	0.0,0.0,0.0,0.0,	0.0,0.0,0.0,0.0,0.0,0.0,	0.0,111775.0,
Tb10.v4.0053	0	0	25.4,16.66,22.82,11.76,	0.0,18.09,6.774,8.523,0.0,7.07,	0.0,0.0,	10.49,13.33,	0.0,0.0,	19.1588	6.74279	0	11.909	0	2.84138	100000	1.60876	100000	0	#DIV/0!	0		0.0,5.334676E-5,8.229407E-5,4.266096E-5,	0.0,5.6531677E-5,2.193566E-5,2.7738286E-5,0.0,2.3175178E-5,	0.0,0.0,	0.0,0.0,	0.0,0.0,	4.45754e-05	2.15635e-05	0	0	0	0.0,0.023293018,0.054386854,0.032761455,	0.0,0.03038609,0.023293018,0.03038609,0.0,0.023293018,	0.0,0.0,	0.0,0.0,	0.0,0.0,	0.0276103	0.017893	0	0	0	4119	0%,1.0%,2.3%,1.4%,	0%,1.3%,1.0%,1.3%,0%,1.0%,	0%,0%,	0%,0%,	0%,0%,	0.0,483816.0,483816.0,483816.0,	0.0,483816.0,483816.0,483816.0,0.0,483816.0,	0.0,0.0,
Tb927.4.640	0	0	0.0,0.0,2.282,0.0,	0.0,0.0,0.0,0.0,0.0,0.0,	2.913,2.847,	2.421,4.91,	3.743,0.0,	0.570462	0	2.88024	3.66556	1.8716	100000	0.198061	0.155627	0.304799	#DIV/0!	1.53892	5.04896		0.0,0.0,7.336998E-5,0.0,	0.0,0.0,0.0,0.0,0.0,0.0,	1.0253965E-4,1.010309E-4,	8.6813685E-5,1.7519575E-4,	9.997495E-5,0.0,	1.83425e-05	0	0.000101785	0.000131005	4.99875e-05	0.0,0.0,0.23310483,0.0,	0.0,0.0,0.0,0.0,0.0,0.0,	0.30918193,0.32129562,	0.19124198,0.5205476,	0.12201846,0.0,	0.0582762	0	0.315239	0.355895	0.0610092	462	0%,0%,9.1%,0%,	0%,0%,0%,0%,0%,0%,	11.7%,12.1%,	7.6%,18.2%,	5.0%,0%,	0.0,0.0,52056.0,0.0,	0.0,0.0,0.0,0.0,0.0,0.0,	52056.0,52056.0,
Tb927.9.8700	0	0	4.763,5.553,2.282,5.486,	0.0,7.236,3.871,3.788,0.0,2.02,	0.0,0.0,	0.0,0.0,	5.615,7.793,	4.52094	2.81913	0	0	6.70397	1.60366	100000	100000	0.674368	0	0	0		1.9261165E-4,2.11081E-4,9.7685675E-5,2.3631958E-4,	0.0,2.6841956E-4,1.4879044E-4,1.4633877E-4,0.0,7.859906E-5,	0.0,0.0,	0.0,0.0,	1.9966181E-4,2.7492625E-4,	0.000184424	0.000107025	0	0	0.000237294	0.10407865,0.10407865,0.21898961,0.61064565,	0.0,0.24451458,0.23594749,0.31219995,0.0,0.18850219,	0.0,0.0,	0.0,0.0,	0.17219532,0.17219532,	0.259448	0.163527	0	0	0.172195	347	4.3%,4.3%,8.6%,20.7%,	0%,9.5%,9.2%,11.8%,0%,7.5%,	0%,0%,	0%,0%,	6.9%,6.9%,	38062.0,38062.0,38062.0,38062.0,	0.0,38062.0,38062.0,38062.0,0.0,38062.0,	0.0,0.0,
Tb927.2.2580	0	0	0.0,0.0,3.042,2.351,	0.0,0.0,5.806,4.735,5.135,5.05,	2.185,2.847,	0.0,2.104,	0.0,7.793,	1.34838	3.45436	2.51606	1.05222	3.89658	0.390341	0.535909	1.28146	0.346042	0.728373	0.645711	1.86599		0.0,0.0,4.275866E-5,3.324891E-5,	0.0,0.0,7.326908E-5,6.005151E-5,6.548379E-5,6.4507745E-5,	3.3613993E-5,4.4159202E-5,	0.0,3.2818123E-5,	0.0,9.025488E-5,	1.90019e-05	4.38854e-05	3.88866e-05	1.64091e-05	4.51274e-05	0.0,0.0,0.11943793,0.11943793,	0.0,0.0,0.16412604,0.16412604,0.16412604,0.16412604,	0.11943793,0.11943793,	0.0,0.1271975,	0.0,0.13762724,	0.059719	0.109417	0.119438	0.0635987	0.0688136	1057	0%,0%,4.9%,4.9%,	0%,0%,6.6%,6.6%,6.6%,6.6%,	4.9%,4.9%,	0%,5.2%,	0%,5.6%,	0.0,0.0,113270.0,113270.0,	0.0,0.0,113270.0,113270.0,113270.0,113270.0,	113270.0,113270.0,
Tb927.11.2940	0	0	0.0,0.0,3.803,0.0,	12.95,3.618,6.774,2.841,5.135,4.04,	3.642,2.847,	3.228,2.806,	11.23,3.897,	0.950769	5.89345	3.24441	3.01679	7.56309	0.161327	0.293049	0.315159	0.125712	0.550511	0.428979	3.4124		0.0,0.0,1.5065302E-4,0.0,	4.4777725E-4,1.2418878E-4,2.409413E-4,1.0155912E-4,1.8457697E-4,1.4546067E-4,	1.5791107E-4,1.2447007E-4,	1.4260595E-4,1.233378E-4,	3.6950744E-4,1.2719921E-4,	3.76633e-05	0.000207417	0.000141191	0.000132972	0.000248353	0.0,0.0,0.23310483,0.0,	0.30316675,0.10407865,0.44543982,0.23310483,0.39315677,0.31825674,	0.39315677,0.3273945,	0.455459,0.25602996,	0.30316675,0.30316675,	0.0582762	0.299534	0.360276	0.355744	0.303167	375	0%,0%,9.1%,0%,	11.5%,4.3%,16.0%,9.1%,14.4%,12.0%,	14.4%,12.3%,	16.3%,9.9%,	11.5%,11.5%,	0.0,0.0,41287.0,0.0,	41287.0,41287.0,41287.0,41287.0,41287.0,41287.0,	41287.0,41287.0,
Tb927.7.6450	0	0	0.0,0.0,0.0,0.0,	3.701,0.0,1.935,2.841,4.108,6.06,	2.185,3.559,	1.614,2.104,	0.0,0.0,	0	3.10751	2.87195	1.85914	0	0	0	0	0	0.924197	#DIV/0!	#DIV/0!		0.0,0.0,0.0,0.0,	9.08639E-5,0.0,4.8892314E-5,7.213005E-5,1.0487328E-4,1.5496521E-4,	6.729165E-5,1.1050255E-4,	5.064132E-5,6.5698405E-5,	0.0,0.0,	0	7.86208e-05	8.88971e-05	5.81699e-05	0	0.0,0.0,0.0,0.0,	0.15345323,0.0,0.15877736,0.20226443,0.18032062,0.4927944,	0.18576872,0.34586036,	0.15080035,0.12460494,	0.0,0.0,	0	0.197935	0.265815	0.137703	0	528	0%,0%,0%,0%,	6.2%,0%,6.4%,8.0%,7.2%,17.4%,	7.4%,12.9%,	6.1%,5.1%,	0%,0%,	0.0,0.0,0.0,0.0,	59182.0,0.0,59182.0,59182.0,59182.0,59182.0,	59182.0,59182.0,
Reverse_Tb927.1.4870	0	0	0.0,0.0,0.0,0.0,	0.0,0.0,0.0,1.894,0.0,0.0,	0.0,0.0,	0.0,0.0,	0.0,0.0,	0	0.315683	0	0	0	0	0	0	0	0	#DIV/0!	#DIV/0!		0.0,0.0,0.0,0.0,	0.0,0.0,0.0,7.740786E-5,0.0,0.0,	0.0,0.0,	0.0,0.0,	0.0,0.0,	0	1.29013e-05	0	0	0	0.0,0.0,0.0,0.0,	0.0,0.0,0.0,0.30617094,0.0,0.0,	0.0,0.0,	0.0,0.0,	0.0,0.0,	0	0.0510285	0	0	0	328	0%,0%,0%,0%,	0%,0%,0%,11.6%,0%,0%,	0%,0%,	0%,0%,	0%,0%,	0.0,0.0,0.0,0.0,	0.0,0.0,0.0,36188.0,0.0,0.0,	0.0,0.0,
Reverse_Tb11.v5.0254	0	0	0.0,0.0,0.0,0.0,	0.0,0.0,0.0,0.0,0.0,0.0,	0.0,0.0,	0.0,0.0,	0.0,0.0,	0	0	0	0	0	0	0	0	0	#DIV/0!	#DIV/0!	#DIV/0!		0.0,0.0,0.0,0.0,	0.0,0.0,0.0,0.0,0.0,0.0,	0.0,0.0,	0.0,0.0,	0.0,0.0,	0	0	0	0	0	0.0,0.0,0.0,0.0,	0.0,0.0,0.0,0.0,0.0,0.0,	0.0,0.0,	0.0,0.0,	0.0,0.0,	0	0	0	0	0	1467	0%,0%,0%,0%,	0%,0%,0%,0%,0%,0%,	0%,0%,	0%,0%,	0%,0%,	0.0,0.0,0.0,0.0,	0.0,0.0,0.0,0.0,0.0,0.0,	0.0,0.0,
Reverse_Tb11.v5.0252	0	0	0.0,0.0,0.0,0.0,	0.0,0.0,0.0,0.0,0.0,0.0,	0.0,0.0,	2.421,0.0,	0.0,0.0,	0	0	0	1.21037	0	0	0	0	0	#DIV/0!	#DIV/0!	#DIV/0!		0.0,0.0,0.0,0.0,	0.0,0.0,0.0,0.0,0.0,0.0,	0.0,0.0,	1.3642151E-4,0.0,	0.0,0.0,	0	0	0	6.82108e-05	0	0.0,0.0,0.0,0.0,	0.0,0.0,0.0,0.0,0.0,0.0,	0.0,0.0,	0.31522477,0.0,	0.0,0.0,	0	0	0	0.157612	0	294	0%,0%,0%,0%,	0%,0%,0%,0%,0%,0%,	0%,0%,	11.9%,0%,	0%,0%,	0.0,0.0,0.0,0.0,	0.0,0.0,0.0,0.0,0.0,0.0,	0.0,0.0,
Tb927.9.10470	0	0	0.0,0.0,1.521,0.0,	0.0,0.0,0.0,0.0,0.0,0.0,	2.185,2.847,	0.0,0.0,	0.0,0.0,	0.380308	0	2.51606	0	0	100000	0.151152	100000	100000	#DIV/0!	#DIV/0!	6.61586		0.0,0.0,5.565998E-5,0.0,	0.0,0.0,0.0,0.0,0.0,0.0,	8.7512286E-5,1.1496619E-4,	0.0,0.0,	0.0,0.0,	1.3915e-05	0	0.000101239	0	0	0.0,0.0,0.19124198,0.0,	0.0,0.0,0.0,0.0,0.0,0.0,	0.24165225,0.34276497,	0.0,0.0,	0.0,0.0,	0.0478105	0	0.292209	0	0	406	0%,0%,7.6%,0%,	0%,0%,0%,0%,0%,0%,	9.4%,12.8%,	0%,0%,	0%,0%,	0.0,0.0,46829.0,0.0,	0.0,0.0,0.0,0.0,0.0,0.0,	46829.0,46829.0,
Reverse_Tb927.10.2010	0	0	0.0,0.0,0.0,1.567,	0.0,0.0,0.0,0.0,0.0,0.0,	0.0,0.0,	0.0,0.0,	0.0,0.0,	0.391843	0	0	0	0	100000	100000	100000	100000	#DIV/0!	#DIV/0!	0		0.0,0.0,0.0,4.974395E-5,	0.0,0.0,0.0,0.0,0.0,0.0,	0.0,0.0,	0.0,0.0,	0.0,0.0,	1.2436e-05	0	0	0	0	0.0,0.0,0.0,0.21618605,	0.0,0.0,0.0,0.0,0.0,0.0,	0.0,0.0,	0.0,0.0,	0.0,0.0,	0.0540465	0	0	0	0	471	0%,0%,0%,8.5%,	0%,0%,0%,0%,0%,0%,	0%,0%,	0%,0%,	0%,0%,	0.0,0.0,0.0,51295.0,	0.0,0.0,0.0,0.0,0.0,0.0,	0.0,0.0,
Tb927.10.3810	0	0	9.525,9.256,3.042,1.567,	9.252,9.045,0.0,2.841,3.081,2.02,	0.0,0.0,	3.228,4.91,	5.615,9.741,	5.84774	4.37313	0	4.06902	7.67812	1.3372	100000	1.43714	0.761611	0	0	0		2.2465963E-4,2.0516837E-4,7.5959506E-5,3.937714E-5,	2.015804E-4,1.9567562E-4,0.0,6.400784E-5,6.979802E-5,4.5838446E-5,	0.0,0.0,	8.98777E-5,1.3603434E-4,	1.1644142E-4,2.0041893E-4,	0.000136291	9.61501e-05	0	0.000112956	0.00015843	0.20781386,0.20503592,0.24165225,0.15345323,	0.15345323,0.27643883,0.0,0.23594749,0.15345323,0.15345323,	0.0,0.0,	0.19949937,0.47910845,	0.11429453,0.25025904,	0.201989	0.162124	0	0.339304	0.182277	595	8.2%,8.1%,9.4%,6.2%,	6.2%,10.6%,0%,9.2%,6.2%,6.2%,	0%,0%,	7.9%,17.0%,	4.7%,9.7%,	64889.0,64889.0,64889.0,64889.0,	64889.0,64889.0,0.0,64889.0,64889.0,64889.0,	0.0,0.0,
Tb927.8.4980	0	0	4.763,7.405,19.78,14.11,	0.0,0.0,0.0,0.0,0.0,0.0,	30.59,28.47,	33.89,32.97,	0.0,0.0,	11.5124	0	29.5307	33.43	0	100000	0.389845	0.344373	100000	#DIV/0!	#DIV/0!	2.56512		1.11393725E-4,1.627669E-4,4.896223E-4,3.5144098E-4,	0.0,0.0,0.0,0.0,0.0,0.0,	8.290331E-4,7.77938E-4,	9.3585154E-4,9.0576196E-4,	0.0,0.0,	0.000278806	0	0.000803486	0.000920807	0	0.18304157,0.28233063,2.006076,1.3878112,	0.0,0.0,0.0,0.0,0.0,0.0,	2.6057863,3.1879354,	2.1477482,3.497799,	0.0,0.0,	0.964815	0	2.89686	2.82277	0	600	7.3%,10.8%,47.8%,37.8%,	0%,0%,0%,0%,0%,0%,	55.7%,62.2%,	49.8%,65.3%,	0%,0%,	69597.0,69597.0,69597.0,69597.0,	0.0,0.0,0.0,0.0,0.0,0.0,	69597.0,69597.0,
Tb927.3.1840	0	0	12.7,11.11,12.17,10.97,	22.21,14.47,4.839,14.21,7.189,8.08,	14.57,15.66,	19.37,12.63,	13.1,13.64,	11.7372	11.8316	15.113	15.9963	13.3696	0.992026	0.776633	0.733744	0.877903	1.27734	1.1304	1.28761		5.9808715E-4,4.9157784E-4,6.066564E-4,5.50355E-4,	9.659624E-4,6.2511134E-4,2.1656997E-4,6.390045E-4,3.2517756E-4,3.6609228E-4,	7.948543E-4,8.6147484E-4,	0.0010767228,6.9843134E-4,	5.4248155E-4,5.6023145E-4,	0.000561669	0.000522986	0.000828165	0.000887577	0.000551356	0.39315677,0.5776112,1.0370419,0.9010782,	0.6904409,0.70608246,0.62554884,0.9010782,0.58854675,0.48251808,	1.084491,1.0370419,	1.5882127,1.3227367,	0.6904409,0.39315677,	0.727222	0.665703	1.06077	1.45547	0.541799	298	14.4%,19.8%,30.9%,27.9%,	22.8%,23.2%,21.1%,27.9%,20.1%,17.1%,	31.9%,30.9%,	41.3%,36.6%,	22.8%,14.4%,	33355.0,33355.0,33355.0,33355.0,	33355.0,33355.0,33355.0,33355.0,33355.0,33355.0,	33355.0,33355.0,
Tb10.v4.0061	0	0	0.0,0.0,0.0,0.0,	0.0,0.0,0.0,0.0,0.0,0.0,	0.0,0.0,	0.0,0.0,	0.0,0.0,	0	0	0	0	0	0	0	0	0	#DIV/0!	#DIV/0!	#DIV/0!		0.0,0.0,0.0,0.0,	0.0,0.0,0.0,0.0,0.0,0.0,	0.0,0.0,	0.0,0.0,	0.0,0.0,	0	0	0	0	0	0.0,0.0,0.0,0.0,	0.0,0.0,0.0,0.0,0.0,0.0,	0.0,0.0,	0.0,0.0,	0.0,0.0,	0	0	0	0	0	502	0%,0%,0%,0%,	0%,0%,0%,0%,0%,0%,	0%,0%,	0%,0%,	0%,0%,	0.0,0.0,0.0,0.0,	0.0,0.0,0.0,0.0,0.0,0.0,	0.0,0.0,
Tb927.9.5100	0	0	41.28,27.77,47.92,47.8,	20.35,18.09,18.39,16.1,21.57,22.22,	45.89,44.84,	36.31,35.07,	14.97,19.48,	41.1919	19.4527	45.3637	35.6926	17.2278	2.11755	0.908036	1.15407	2.39101	2.33201	2.63316	1.10128		6.2621344E-4,3.959195E-4,7.6955196E-4,7.725369E-4,	2.8526352E-4,0.0,2.6512847E-4,2.3331148E-4,3.1427972E-4,3.2433798E-4,	8.066268E-4,7.9475826E-4,	6.503988E-4,6.250227E-4,	1.9973375E-4,2.5783625E-4,	0.000641055	0.000237054	0.000800693	0.000637711	0.000228785	0.99986184,0.503142,2.491403,2.5318315,	0.27643883,0.0,0.73780084,0.67494285,0.5205476,0.733804,	2.1045597,2.2734067,	1.6061535,2.2062693,	0.19124198,0.23594749,	1.63156	0.490589	2.18898	1.90621	0.213595	925	30.1%,17.7%,54.3%,54.8%,	10.6%,0%,24.0%,22.4%,18.2%,23.9%,	49.2%,51.5%,	41.6%,50.6%,	7.6%,9.2%,	103218.0,103218.0,103218.0,103218.0,	103218.0,0.0,103218.0,103218.0,103218.0,103218.0,	103218.0,103218.0,
Tb927.11.16220	0	0	11.11,20.36,5.324,3.135,	18.5,19.9,7.742,6.629,10.27,7.07,	5.827,1.424,	4.841,4.209,	20.59,23.38,	9.98364	11.6855	3.62515	4.52519	21.9835	0.854361	2.75399	2.20624	0.454142	0.310226	0.164903	0.363109		8.3396374E-4,0.0014361785,4.2295633E-4,2.505818E-4,	0.0012827844,0.0013697293,5.5219553E-4,4.7520976E-4,7.4028195E-4,5.104736E-4,	5.066665E-4,1.2480289E-4,	4.2896174E-4,3.7100274E-4,	0.0013584832,0.0015304717,	0.00073592	0.000821779	0.000315735	0.000399982	0.00144448	1.1478305,2.1841977,1.1478305,0.5776112,	1.6791685,1.6121614,1.6424088,1.3988328,1.8840315,1.42661,	1.19786,0.39315677,	0.7619761,0.9678863,	1.6121614,1.6121614,	1.26437	1.6072	0.795508	0.864931	1.61216	187	33.2%,50.3%,33.2%,19.8%,	42.8%,41.7%,42.2%,38.0%,46.0%,38.5%,	34.2%,14.4%,	24.6%,29.4%,	41.7%,41.7%,	22002.0,22002.0,22002.0,22002.0,	22002.0,22002.0,22002.0,22002.0,22002.0,22002.0,	22002.0,22002.0,
Tb11.0640	0	0	0.0,3.702,0.0,0.0,	0.0,0.0,0.0,0.0,0.0,0.0,	0.0,0.0,	1.614,0.0,	0.0,0.0,	0.925568	0	0	0.806916	0	100000	100000	1.14704	100000	#DIV/0!	#DIV/0!	0		0.0,1.00473386E-4,0.0,0.0,	0.0,0.0,0.0,0.0,0.0,0.0,	0.0,0.0,	5.501773E-5,0.0,	0.0,0.0,	2.51183e-05	0	0	2.75089e-05	0	0.0,0.11429453,0.0,0.0,	0.0,0.0,0.0,0.0,0.0,0.0,	0.0,0.0,	0.10917485,0.0,	0.0,0.0,	0.0285736	0	0	0.0545874	0	486	0%,4.7%,0%,0%,	0%,0%,0%,0%,0%,0%,	0%,0%,	4.5%,0%,	0%,0%,	0.0,53166.0,0.0,0.0,	0.0,0.0,0.0,0.0,0.0,0.0,	0.0,0.0,
Tb927.6.4290	0	0	0.0,0.0,3.042,0.0,	0.0,0.0,0.0,0.0,0.0,0.0,	0.0,0.0,	4.035,4.91,	0.0,0.0,	0.760615	0	0	4.47247	0	100000	100000	0.170066	100000	#DIV/0!	#DIV/0!	0		0.0,0.0,1.765465E-4,0.0,	0.0,0.0,0.0,0.0,0.0,0.0,	0.0,0.0,	2.611193E-4,3.1617357E-4,	0.0,0.0,	4.41366e-05	0	0	0.000288646	0	0.0,0.0,0.4996848,0.0,	0.0,0.0,0.0,0.0,0.0,0.0,	0.0,0.0,	0.9275249,1.7164392,	0.0,0.0,	0.124921	0	0	1.32198	0	256	0%,0%,17.6%,0%,	0%,0%,0%,0%,0%,0%,	0%,0%,	28.5%,43.4%,	0%,0%,	0.0,0.0,27738.0,0.0,	0.0,0.0,0.0,0.0,0.0,0.0,	0.0,0.0,
Reverse_Tb927.5.3570	0	0	0.0,0.0,0.0,0.0,	0.0,0.0,0.0,0.0,0.0,0.0,	0.0,0.0,	0.0,0.0,	3.743,0.0,	0	0	0	0	1.8716	0	0	0	0	#DIV/0!	0	#DIV/0!		0.0,0.0,0.0,0.0,	0.0,0.0,0.0,0.0,0.0,0.0,	0.0,0.0,	0.0,0.0,	1.6918838E-4,0.0,	0	0	0	0	8.45942e-05	0.0,0.0,0.0,0.0,	0.0,0.0,0.0,0.0,0.0,0.0,	0.0,0.0,	0.0,0.0,	0.38995266,0.0,	0	0	0	0	0.194976	273	0%,0%,0%,0%,	0%,0%,0%,0%,0%,0%,	0%,0%,	0%,0%,	14.3%,0%,	0.0,0.0,0.0,0.0,	0.0,0.0,0.0,0.0,0.0,0.0,	0.0,0.0,
Tb927.4.630	0	0	0.0,0.0,0.0,0.0,	0.0,0.0,0.0,0.0,0.0,0.0,	0.0,0.0,	1.614,0.0,	0.0,0.0,	0	0	0	0.806916	0	0	0	0	0	#DIV/0!	#DIV/0!	#DIV/0!		0.0,0.0,0.0,0.0,	0.0,0.0,0.0,0.0,0.0,0.0,	0.0,0.0,	8.883261E-5,0.0,	0.0,0.0,	0	0	0	4.44163e-05	0	0.0,0.0,0.0,0.0,	0.0,0.0,0.0,0.0,0.0,0.0,	0.0,0.0,	0.30617094,0.0,	0.0,0.0,	0	0	0	0.153085	0	301	0%,0%,0%,0%,	0%,0%,0%,0%,0%,0%,	0%,0%,	11.6%,0%,	0%,0%,	0.0,0.0,0.0,0.0,	0.0,0.0,0.0,0.0,0.0,0.0,	0.0,0.0,
Tb927.11.4050	0	0	0.0,3.702,2.282,4.702,	3.701,0.0,1.935,4.735,0.0,0.0,	2.913,4.271,	2.421,5.612,	0.0,0.0,	2.67156	1.72859	3.59201	4.0163	0	1.54551	0.743751	0.665179	100000	2.078	#DIV/0!	1.34454		0.0,8.910596E-5,6.185571E-5,1.2826313E-4,	8.754769E-5,0.0,4.710792E-5,1.1582927E-4,0.0,0.0,	8.644766E-5,1.2776353E-4,	7.318964E-5,1.6880174E-4,	0.0,0.0,	6.98062e-05	4.17475e-05	0.000107106	0.000120996	0	0.0,0.16412604,0.13501084,0.18850219,	0.11173177,0.0,0.10662377,0.25025904,0.0,0.0,	0.28233063,0.41579378,	0.21898961,0.46554792,	0.0,0.0,	0.12191	0.0781024	0.349062	0.342269	0	548	0%,6.6%,5.5%,7.5%,	4.6%,0%,4.4%,9.7%,0%,0%,	10.8%,15.1%,	8.6%,16.6%,	0%,0%,	0.0,61380.0,61380.0,61380.0,	61380.0,0.0,61380.0,61380.0,0.0,0.0,	61380.0,61380.0,
Tb927.11.2950	0	0	3.175,5.553,0.0,3.135,	14.8,10.85,1.935,0.0,0.0,0.0,	2.185,0.0,	3.228,3.507,	14.97,3.897,	2.96583	4.59875	1.09252	3.36754	9.43469	0.64492	2.71467	0.880711	0.314353	0.237568	0.115798	0.368368		5.5976747E-5,9.201646E-5,0.0,5.8867834E-5,	2.410861E-4,1.7551807E-4,3.2431082E-5,0.0,0.0,0.0,	4.4635664E-5,0.0,	6.718245E-5,7.26314E-5,	2.3210265E-4,5.992425E-5,	5.17153e-05	7.48392e-05	2.23178e-05	6.99069e-05	0.000146013	0.08642566,0.12201846,0.0,0.16680968,	0.27938128,0.2705741,0.08642566,0.0,0.0,0.0,	0.10407865,0.0,	0.1271975,0.19949937,	0.25314116,0.07894671,	0.0938135	0.106064	0.0520393	0.163348	0.166044	796	3.6%,5.0%,0%,6.7%,	10.7%,10.4%,3.6%,0%,0%,0%,	4.3%,0%,	5.2%,7.9%,	9.8%,3.3%,	89155.0,89155.0,0.0,89155.0,	89155.0,89155.0,89155.0,0.0,0.0,0.0,	89155.0,0.0,
Reverse_Tb11.v5.0257	0	0	0.0,0.0,0.0,0.0,	0.0,0.0,0.0,0.0,0.0,0.0,	0.0,0.0,	1.614,0.0,	0.0,0.0,	0	0	0	0.806916	0	0	0	0	0	#DIV/0!	#DIV/0!	#DIV/0!		0.0,0.0,0.0,0.0,	0.0,0.0,0.0,0.0,0.0,0.0,	0.0,0.0,	5.3908498E-5,0.0,	0.0,0.0,	0	0	0	2.69542e-05	0	0.0,0.0,0.0,0.0,	0.0,0.0,0.0,0.0,0.0,0.0,	0.0,0.0,	0.17760599,0.0,	0.0,0.0,	0	0	0	0.088803	0	496	0%,0%,0%,0%,	0%,0%,0%,0%,0%,0%,	0%,0%,	7.1%,0%,	0%,0%,	0.0,0.0,0.0,0.0,	0.0,0.0,0.0,0.0,0.0,0.0,	0.0,0.0,
Tb927.10.14500	0	0	9.525,18.51,4.564,6.269,	5.551,14.47,6.774,5.682,8.216,4.04,	3.642,7.118,	16.14,13.33,	5.615,7.793,	9.7175	7.45578	5.37973	14.7332	6.70397	1.30335	1.80632	0.659563	1.44951	0.721552	0.802469	0.553613		3.9665424E-4,7.244817E-4,2.0116873E-4,2.7809376E-4,	2.1354364E-4,5.5276905E-4,2.6810975E-4,2.2602177E-4,3.286237E-4,1.6186276E-4,	1.7571705E-4,3.4626317E-4,	7.934308E-4,6.519153E-4,	2.0558649E-4,2.830843E-4,	0.0004001	0.000291822	0.00026099	0.000722673	0.000244335	1.1037784,1.6181829,0.914256,1.1478305,	0.2882495,0.9952624,0.8365383,0.6904409,0.8879913,0.30617094,	0.72583795,1.1037784,	2.0690222,2.6643758,	0.34276497,0.50660706,	1.19601	0.667442	0.914808	2.3667	0.424686	337	32.3%,41.8%,28.2%,33.2%,	11.0%,30.0%,26.4%,22.8%,27.6%,11.6%,	23.7%,32.3%,	48.7%,56.4%,	12.8%,17.8%,	37028.0,37028.0,37028.0,37028.0,	37028.0,37028.0,37028.0,37028.0,37028.0,37028.0,	37028.0,37028.0,
Tb927.9.2220	0	0	0.0,0.0,1.521,1.567,	0.0,0.0,3.871,4.735,3.081,2.02,	0.0,0.0,	0.0,0.0,	0.0,0.0,	0.772151	2.28449	0	0	0	0.337997	100000	100000	100000	0	#DIV/0!	0		0.0,0.0,3.0373592E-5,3.1491127E-5,	0.0,0.0,6.939554E-5,8.5315114E-5,5.5819648E-5,3.6658435E-5,	0.0,0.0,	0.0,0.0,	0.0,0.0,	1.54662e-05	4.11981e-05	0	0	0	0.0,0.0,0.1271975,0.15345323,	0.0,0.0,0.21898961,0.32129562,0.17489755,0.17489755,	0.0,0.0,	0.0,0.0,	0.0,0.0,	0.0701627	0.148347	0	0	0	744	0%,0%,5.2%,6.2%,	0%,0%,8.6%,12.1%,7.0%,7.0%,	0%,0%,	0%,0%,	0%,0%,	0.0,0.0,82915.0,82915.0,	0.0,0.0,82915.0,82915.0,82915.0,82915.0,	0.0,0.0,
Reverse_Tb11.v5.0241	0	0	0.0,0.0,0.0,0.0,	0.0,0.0,0.0,0.0,0.0,0.0,	0.0,0.0,	0.0,0.0,	0.0,3.897,	0	0	0	0	1.94829	0	0	0	0	#DIV/0!	0	#DIV/0!		0.0,0.0,0.0,0.0,	0.0,0.0,0.0,0.0,0.0,0.0,	0.0,0.0,	0.0,0.0,	0.0,8.368369E-5,	0	0	0	0	4.18418e-05	0.0,0.0,0.0,0.0,	0.0,0.0,0.0,0.0,0.0,0.0,	0.0,0.0,	0.0,0.0,	0.0,0.11173177,	0	0	0	0	0.0558659	570	0%,0%,0%,0%,	0%,0%,0%,0%,0%,0%,	0%,0%,	0%,0%,	0%,4.6%,	0.0,0.0,0.0,0.0,	0.0,0.0,0.0,0.0,0.0,0.0,	0.0,0.0,
Reverse_Tb11.v5.0242	0	0	3.175,3.702,0.0,0.0,	0.0,0.0,0.0,0.0,0.0,0.0,	0.0,0.0,	1.614,2.104,	0.0,0.0,	1.71935	0	0	1.85914	0	100000	100000	0.924813	100000	#DIV/0!	#DIV/0!	0		0.0,1.4161852E-5,0.0,0.0,	0.0,0.0,0.0,0.0,0.0,0.0,	0.0,0.0,	0.0,1.0060544E-5,	0.0,0.0,	3.54046e-06	0	0	5.03027e-06	0	0.0,0.013911366,0.0,0.0,	0.0,0.0,0.0,0.0,0.0,0.0,	0.0,0.0,	0.0,0.03992021,	0.0,0.0,	0.00347784	0	0	0.0199601	0	3448	0%,0.6%,0%,0%,	0%,0%,0%,0%,0%,0%,	0%,0%,	0%,1.7%,	0%,0%,	0.0,395232.0,0.0,0.0,	0.0,0.0,0.0,0.0,0.0,0.0,	0.0,0.0,
Tb927.9.7670	0	0	6.35,5.553,6.085,5.486,	3.701,3.618,9.677,8.523,10.27,11.11,	3.642,5.694,	4.035,2.806,	3.743,5.845,	5.86861	7.81643	4.66796	3.42025	4.79403	0.750804	1.25721	1.71584	1.22415	0.597198	0.973701	0.795411		3.792127E-4,3.1168127E-4,3.84646E-4,3.489485E-4,	2.0415377E-4,1.9817358E-4,5.492583E-4,4.8618726E-4,5.8907544E-4,6.3832477E-4,	2.5198574E-4,3.9724488E-4,	2.8445336E-4,1.9681564E-4,	1.965465E-4,3.0446617E-4,	0.000356122	0.000444195	0.000324615	0.000240634	0.000250506	0.87068224,0.5703628,2.2734067,1.6915348,	0.3273945,0.3273945,1.2335722,1.7164392,1.9107172,2.243396,	0.7823788,1.7164392,	0.633052,0.9275249,	0.3273945,0.3273945,	1.3515	1.29315	1.24941	0.780288	0.327394	235	27.2%,19.6%,51.5%,43.0%,	12.3%,12.3%,34.9%,43.4%,46.4%,51.1%,	25.1%,43.4%,	21.3%,28.5%,	12.3%,12.3%,	26419.0,26419.0,26419.0,26419.0,	26419.0,26419.0,26419.0,26419.0,26419.0,26419.0,	26419.0,26419.0,
Reverse_Tb927.11.15510	0	0	0.0,0.0,1.521,0.0,	0.0,0.0,0.0,0.0,0.0,0.0,	0.0,0.0,	0.0,0.0,	0.0,0.0,	0.380308	0	0	0	0	100000	100000	100000	100000	#DIV/0!	#DIV/0!	0		0.0,0.0,7.8738514E-5,0.0,	0.0,0.0,0.0,0.0,0.0,0.0,	0.0,0.0,	0.0,0.0,	0.0,0.0,	1.96846e-05	0	0	0	0	0.0,0.0,0.50660706,0.0,	0.0,0.0,0.0,0.0,0.0,0.0,	0.0,0.0,	0.0,0.0,	0.0,0.0,	0.126652	0	0	0	0	287	0%,0%,17.8%,0%,	0%,0%,0%,0%,0%,0%,	0%,0%,	0%,0%,	0%,0%,	0.0,0.0,31894.0,0.0,	0.0,0.0,0.0,0.0,0.0,0.0,	0.0,0.0,
Tb927.8.4950	0	0	0.0,0.0,1.521,0.0,	0.0,3.618,0.0,0.0,0.0,0.0,	7.283,4.982,	0.0,2.104,	0.0,0.0,	0.380308	0.602981	6.13293	1.05222	0	0.630712	0.0620108	0.361433	100000	10.171	#DIV/0!	16.1262		0.0,0.0,1.5520573E-5,0.0,	0.0,3.1985437E-5,0.0,0.0,0.0,0.0,	8.134155E-5,5.6101297E-5,	0.0,2.3824698E-5,	0.0,0.0,	3.88014e-06	5.33091e-06	6.87214e-05	1.19123e-05	0	0.0,0.0,0.037528396,0.0,	0.0,0.03992021,0.0,0.0,0.0,0.0,	0.1428783,0.096478224,	0.0,0.1271975,	0.0,0.0,	0.0093821	0.00665337	0.119678	0.0635987	0	1456	0%,0%,1.6%,0%,	0%,1.7%,0%,0%,0%,0%,	5.8%,4.0%,	0%,5.2%,	0%,0%,	0.0,0.0,165148.0,0.0,	0.0,165148.0,0.0,0.0,0.0,0.0,	165148.0,165148.0,
Tb10.v4.0039	0	0	0.0,0.0,3.042,3.135,	0.0,0.0,0.0,0.0,0.0,0.0,	7.283,7.118,	4.841,5.612,	0.0,0.0,	1.5443	0	7.20059	5.22667	0	100000	0.214469	0.295466	100000	#DIV/0!	#DIV/0!	4.66268		0.0,0.0,4.5652432E-5,4.733212E-5,	0.0,0.0,0.0,0.0,0.0,0.0,	1.1962959E-4,1.17869386E-4,	8.1026104E-5,9.343773E-5,	0.0,0.0,	2.32461e-05	0	0.000118749	8.72319e-05	0	0.0,0.0,0.10662377,0.09144032,	0.0,0.0,0.0,0.0,0.0,0.0,	0.3001696,0.30316675,	0.19949937,0.18576872,	0.0,0.0,	0.049516	0	0.301668	0.192634	0	990	0%,0%,4.4%,3.8%,	0%,0%,0%,0%,0%,0%,	11.4%,11.5%,	7.9%,7.4%,	0%,0%,	0.0,0.0,115334.0,115334.0,	0.0,0.0,0.0,0.0,0.0,0.0,	115334.0,115334.0,
Tb927.10.13070	0	0	0.0,0.0,1.521,0.0,	0.0,5.427,0.0,0.0,0.0,0.0,	0.0,0.0,	0.0,0.0,	0.0,0.0,	0.380308	0.904472	0	0	0	0.420475	100000	100000	100000	0	#DIV/0!	0		0.0,0.0,1.806391E-5,0.0,	0.0,5.5840283E-5,0.0,0.0,0.0,0.0,	0.0,0.0,	0.0,0.0,	0.0,0.0,	4.51598e-06	9.30671e-06	0	0	0	0.0,0.0,0.05681753,0.0,	0.0,0.071519256,0.0,0.0,0.0,0.0,	0.0,0.0,	0.0,0.0,	0.0,0.0,	0.0142044	0.0119199	0	0	0	1251	0%,0%,2.4%,0%,	0%,3.0%,0%,0%,0%,0%,	0%,0%,	0%,0%,	0%,0%,	0.0,0.0,141182.0,0.0,	0.0,141182.0,0.0,0.0,0.0,0.0,	0.0,0.0,
Tb927.3.1800	0	0	3.175,5.553,7.606,6.269,	0.0,0.0,0.0,0.0,0.0,0.0,	11.65,11.39,	22.59,21.75,	0.0,0.0,	5.65105	0	11.5209	22.1698	0	100000	0.490502	0.254899	100000	#DIV/0!	#DIV/0!	2.03873		3.0497942E-5,5.013354E-5,7.7337274E-5,6.41462E-5,	0.0,0.0,0.0,0.0,0.0,0.0,	1.2970107E-4,1.2779268E-4,	2.5622218E-4,2.45346E-4,	0.0,0.0,	5.55287e-05	0	0.000128747	0.000250784	0	0.044720173,0.06905484,0.17489755,0.16412604,	0.0,0.0,0.0,0.0,0.0,0.0,	0.35518944,0.40928876,	0.64058983,0.6672472,	0.0,0.0,	0.1132	0	0.382239	0.653918	0	1461	1.9%,2.9%,7.0%,6.6%,	0%,0%,0%,0%,0%,0%,	13.2%,14.9%,	21.5%,22.2%,	0%,0%,	161946.0,161946.0,161946.0,161946.0,	0.0,0.0,0.0,0.0,0.0,0.0,	161946.0,161946.0,
Tb927.11.20080	0	0	0.0,0.0,0.0,0.0,	0.0,0.0,0.0,0.0,0.0,0.0,	0.0,0.0,	0.0,0.0,	5.615,0.0,	0	0	0	0	2.8074	0	0	0	0	#DIV/0!	0	#DIV/0!		0.0,0.0,0.0,0.0,	0.0,0.0,0.0,0.0,0.0,0.0,	0.0,0.0,	0.0,0.0,	1.2806404E-4,0.0,	0	0	0	0	6.4032e-05	0.0,0.0,0.0,0.0,	0.0,0.0,0.0,0.0,0.0,0.0,	0.0,0.0,	0.0,0.0,	0.1271975,0.0,	0	0	0	0	0.0635987	541	0%,0%,0%,0%,	0%,0%,0%,0%,0%,0%,	0%,0%,	0%,0%,	5.2%,0%,	0.0,0.0,0.0,0.0,	0.0,0.0,0.0,0.0,0.0,0.0,	0.0,0.0,
Tb10.v4.0037	0	0	0.0,0.0,6.085,3.135,	0.0,0.0,0.0,0.0,2.054,2.02,	6.555,7.83,	2.421,7.015,	0.0,0.0,	2.30492	0.678973	7.1923	4.71778	0	3.39471	0.32047	0.48856	100000	10.5929	#DIV/0!	3.12042		0.0,0.0,0.0,4.180089E-5,	0.0,0.0,0.0,0.0,2.4698078E-5,2.4329951E-5,	9.508472E-5,1.14504684E-4,	3.57787E-5,0.0,	0.0,0.0,	1.04502e-05	8.17134e-06	0.000104795	1.78893e-05	0	0.0,0.0,0.0,0.17219532,	0.0,0.0,0.0,0.0,0.06905484,0.059253693,	0.30918193,0.3614447,	0.09144032,0.0,	0.0,0.0,	0.0430488	0.0213848	0.335313	0.0457202	0	1121	0%,0%,0%,6.9%,	0%,0%,0%,0%,2.9%,2.5%,	11.7%,13.4%,	3.8%,0%,	0%,0%,	0.0,0.0,0.0,123883.0,	0.0,0.0,0.0,0.0,123883.0,123883.0,	123883.0,123883.0,
Tb927.10.3820	0	0	0.0,0.0,1.521,0.0,	0.0,0.0,1.935,0.0,0.0,0.0,	0.0,0.0,	13.72,10.52,	0.0,0.0,	0.380308	0.322575	0	12.1199	0	1.17898	100000	0.0313788	100000	0	#DIV/0!	0		0.0,0.0,1.0525362E-5,0.0,	0.0,0.0,1.2023819E-5,0.0,0.0,0.0,	0.0,0.0,	1.0585852E-4,8.078425E-5,	0.0,0.0,	2.63134e-06	2.00397e-06	0	9.33214e-05	0	0.0,0.0,0.054386854,0.0,	0.0,0.0,0.044720173,0.0,0.0,0.0,	0.0,0.0,	0.31522477,0.29419577,	0.0,0.0,	0.0135967	0.00745336	0	0.30471	0	2147	0%,0%,2.3%,0%,	0%,0%,1.9%,0%,0%,0%,	0%,0%,	11.9%,11.2%,	0%,0%,	0.0,0.0,233134.0,0.0,	0.0,0.0,233134.0,0.0,0.0,0.0,	0.0,0.0,
Tb10.v4.0036	0	0	4.763,5.553,11.41,9.404,	11.1,14.47,11.61,12.31,14.38,17.17,	8.012,7.83,	1.614,2.806,	14.97,7.793,	7.7824	13.5075	7.92065	2.20988	11.383	0.576153	0.982546	3.52164	0.683688	0.586388	0.695833	1.01776		2.0439216E-4,2.2399113E-4,5.183017E-4,4.2989722E-4,	4.40148E-4,5.696734E-4,4.736723E-4,5.0468976E-4,5.926783E-4,7.0895394E-4,	3.9839948E-4,3.925375E-4,	8.176947E-5,1.4144243E-4,	5.649961E-4,2.917413E-4,	0.000344146	0.000548303	0.000395469	0.000111606	0.000428369	0.2705741,0.21059811,1.2181964,1.2181964,	0.5381547,0.51356125,1.2181964,0.87068224,1.1086283,1.6791685,	1.1086283,1.1232445,	0.20226443,0.36458313,	0.6595869,0.40281367,	0.729391	0.988065	1.11594	0.283424	0.5312	327	10.4%,8.3%,34.6%,34.6%,	18.7%,18.0%,34.6%,27.2%,32.4%,42.8%,	32.4%,32.7%,	8.0%,13.5%,	22.0%,14.7%,	36984.0,36984.0,36984.0,36984.0,	36984.0,36984.0,36984.0,36984.0,36984.0,36984.0,	36984.0,36984.0,
Tb10.v4.0035	0	0	0.0,0.0,0.0,0.0,	0.0,0.0,0.0,1.894,0.0,0.0,	0.0,0.0,	0.0,2.104,	0.0,0.0,	0	0.315683	0	1.05222	0	0	0	0	0	0	#DIV/0!	#DIV/0!		0.0,0.0,0.0,0.0,	0.0,0.0,0.0,9.879291E-5,0.0,0.0,	0.0,0.0,	0.0,1.3497571E-4,	0.0,0.0,	0	1.64655e-05	0	6.74879e-05	0	0.0,0.0,0.0,0.0,	0.0,0.0,0.0,0.3335215,0.0,0.0,	0.0,0.0,	0.0,0.3335215,	0.0,0.0,	0	0.0555869	0	0.166761	0	257	0%,0%,0%,0%,	0%,0%,0%,12.5%,0%,0%,	0%,0%,	0%,12.5%,	0%,0%,	0.0,0.0,0.0,0.0,	0.0,0.0,0.0,28425.0,0.0,0.0,	0.0,0.0,
Tb10.v4.0034	0	0	0.0,0.0,1.521,0.0,	0.0,0.0,0.0,0.0,0.0,0.0,	0.0,1.424,	5.648,4.91,	0.0,0.0,	0.380308	0	0.711774	5.27939	0	100000	0.53431	0.0720363	100000	#DIV/0!	#DIV/0!	1.87157		0.0,0.0,7.8738514E-5,0.0,	0.0,0.0,0.0,0.0,0.0,0.0,	0.0,8.131756E-5,	3.2608066E-4,2.820224E-4,	0.0,0.0,	1.96846e-05	0	4.06588e-05	0.000304052	0	0.0,0.0,0.39958727,0.0,	0.0,0.0,0.0,0.0,0.0,0.0,	0.0,0.35518944,	0.8113401,0.6710906,	0.0,0.0,	0.0998968	0	0.177595	0.741215	0	287	0%,0%,14.6%,0%,	0%,0%,0%,0%,0%,0%,	0%,13.2%,	25.8%,22.3%,	0%,0%,	0.0,0.0,30902.0,0.0,	0.0,0.0,0.0,0.0,0.0,0.0,	0.0,30902.0,
Tb10.v4.0033	0	0	6.35,5.553,5.324,4.702,	9.252,9.045,5.806,4.735,6.162,7.07,	7.283,6.406,	2.421,3.507,	5.615,5.845,	5.48253	7.01165	6.8447	2.96408	5.72983	0.781918	0.800989	1.84966	0.95684	0.97619	1.19457	1.24846		1.5579542E-4,1.2805087E-4,1.3827419E-4,1.2288147E-4,	2.096859E-4,2.0354368E-4,1.3539409E-4,1.1096931E-4,1.4520915E-4,1.668856E-4,	2.0705121E-4,1.8360424E-4,	7.0118745E-5,1.0107447E-4,	1.211235E-4,1.2508663E-4,	0.00013625	0.000161948	0.000195328	8.55966e-05	0.000123105	0.25892544,0.15080035,0.48251808,0.34586036,	0.18304157,0.2618276,0.41253757,0.25314116,0.4421153,0.51356125,	0.69433784,0.72186863,	0.18032062,0.23879659,	0.13762724,0.18850219,	0.309526	0.344371	0.708103	0.209559	0.163065	572	10.0%,6.1%,17.1%,12.9%,	7.3%,10.1%,15.0%,9.8%,15.9%,18.0%,	22.9%,23.6%,	7.2%,9.3%,	5.6%,7.5%,	63852.0,63852.0,63852.0,63852.0,	63852.0,63852.0,63852.0,63852.0,63852.0,63852.0,	63852.0,63852.0,
Tb927.3.1810	0	0	12.7,14.81,3.042,3.135,	14.8,10.85,5.806,5.682,5.135,9.09,	2.913,2.135,	4.035,4.209,	18.72,17.53,	8.42172	8.56169	2.52435	4.12173	18.1253	0.983652	3.3362	2.04325	0.464639	0.294842	0.139272	0.299743		5.4671767E-4,5.9914193E-4,1.3863774E-4,1.4373864E-4,	5.886642E-4,4.285656E-4,2.3756265E-4,2.3364827E-4,2.1232014E-4,3.7647987E-4,	1.4531692E-4,1.07384076E-4,	2.0505073E-4,2.1281447E-4,	7.084115E-4,6.584315E-4,	0.000357059	0.000346207	0.00012635	0.000208933	0.000683421	0.5703628,0.7579236,0.41253757,0.2705741,	0.6519618,0.5703628,0.5703628,0.41253757,0.41253757,0.50660706,	0.19398808,0.41253757,	0.41253757,0.41253757,	0.7579236,0.7579236,	0.502849	0.520728	0.303263	0.412538	0.757924	326	19.6%,24.5%,15.0%,10.4%,	21.8%,19.6%,19.6%,15.0%,15.0%,17.8%,	7.7%,15.0%,	15.0%,15.0%,	24.5%,24.5%,	36118.0,36118.0,36118.0,36118.0,	36118.0,36118.0,36118.0,36118.0,36118.0,36118.0,	36118.0,36118.0,
Tb927.2.4900	0	0	0.0,3.702,2.282,1.567,	0.0,5.427,2.903,4.735,0.0,3.03,	0.0,0.0,	1.614,2.806,	0.0,0.0,	1.88787	2.68252	0	2.20988	0	0.703767	100000	0.854288	100000	0	#DIV/0!	0		0.0,1.4978548E-4,1.0397831E-4,7.186932E-5,	0.0,2.142828E-4,1.18781325E-4,1.947069E-4,0.0,1.254933E-4,	0.0,0.0,	8.202029E-5,1.418763E-4,	0.0,0.0,	8.14083e-05	0.000108877	0	0.000111948	0	0.0,0.21059811,0.3273945,0.21898961,	0.0,0.3273945,0.23594749,0.64058983,0.0,0.37404191,	0.0,0.0,	0.19398808,0.47570658,	0.0,0.0,	0.189246	0.262996	0	0.334847	0	326	0%,8.3%,12.3%,8.6%,	0%,12.3%,9.2%,21.5%,0%,13.8%,	0%,0%,	7.7%,16.9%,	0%,0%,	0.0,34716.0,34716.0,34716.0,	0.0,34716.0,34716.0,34716.0,0.0,34716.0,	0.0,0.0,
Tb927.10.2370	0	0	0.0,0.0,1.521,0.0,	0.0,0.0,0.0,0.0,0.0,0.0,	0.0,1.424,	0.0,0.0,	0.0,0.0,	0.380308	0	0.711774	0	0	100000	0.53431	100000	100000	#DIV/0!	#DIV/0!	1.87157		0.0,0.0,6.7456574E-5,0.0,	0.0,0.0,0.0,0.0,0.0,0.0,	0.0,6.9666086E-5,	0.0,0.0,	0.0,0.0,	1.68641e-05	0	3.4833e-05	0	0	0.0,0.0,0.18850219,0.0,	0.0,0.0,0.0,0.0,0.0,0.0,	0.0,0.14024973,	0.0,0.0,	0.0,0.0,	0.0471255	0	0.0701249	0	0	335	0%,0%,7.5%,0%,	0%,0%,0%,0%,0%,0%,	0%,5.7%,	0%,0%,	0%,0%,	0.0,0.0,37660.0,0.0,	0.0,0.0,0.0,0.0,0.0,0.0,	0.0,37660.0,
Tb927.10.14510	0	0	6.35,12.96,11.41,10.97,	18.5,19.9,19.35,16.1,18.49,20.2,	13.11,8.541,	8.876,11.22,	20.59,15.59,	10.4223	18.7569	10.8257	10.0499	18.0869	0.55565	0.962731	1.03705	0.576232	0.577161	0.598539	1.03871		1.04350096E-4,2.0012322E-4,1.9845978E-4,1.9204424E-4,	2.808907E-4,2.99929E-4,3.02285E-4,2.5270856E-4,2.917786E-4,3.1936623E-4,	2.496252E-4,1.6396819E-4,	1.7220419E-4,2.1663548E-4,	2.9746647E-4,2.2341781E-4,	0.000173744	0.00029116	0.000206797	0.00019442	0.000260442	0.18576872,0.22743917,0.8323144,0.6032454,	0.40604758,0.4421153,1.0653801,0.7139573,0.8749945,0.9275249,	1.0230191,0.5703628,	0.39636838,0.7619761,	0.39636838,0.26765192,	0.462192	0.738337	0.796691	0.579172	0.33201	854	7.4%,8.9%,26.3%,20.5%,	14.8%,15.9%,31.5%,23.4%,27.3%,28.5%,	30.6%,19.6%,	14.5%,24.6%,	14.5%,10.3%,	95106.0,95106.0,95106.0,95106.0,	95106.0,95106.0,95106.0,95106.0,95106.0,95106.0,	95106.0,95106.0,
Tb927.4.620	0	0	0.0,0.0,1.521,2.351,	0.0,0.0,1.935,0.0,0.0,0.0,	0.0,0.0,	9.683,8.418,	0.0,0.0,	0.968072	0.322575	0	9.05038	0	3.00108	100000	0.106965	100000	0	#DIV/0!	0		0.0,0.0,9.0283465E-6,1.4040791E-5,	0.0,0.0,1.0313679E-5,0.0,0.0,0.0,	0.0,0.0,	6.4095766E-5,5.543549E-5,	0.0,0.0,	5.76728e-06	1.71895e-06	0	5.97656e-05	0	0.0,0.0,0.023293018,0.03038609,	0.0,0.0,0.02093947,0.0,0.0,0.0,	0.0,0.0,	0.14815366,0.1428783,	0.0,0.0,	0.0134198	0.00348991	0	0.145516	0	2503	0%,0%,1.0%,1.3%,	0%,0%,0.9%,0%,0%,0%,	0%,0%,	6.0%,5.8%,	0%,0%,	0.0,0.0,276137.0,276137.0,	0.0,0.0,276137.0,0.0,0.0,0.0,	0.0,0.0,
Reverse_Tb11.v5.0248	0	0	0.0,0.0,0.0,0.0,	0.0,0.0,0.0,0.0,0.0,0.0,	0.0,0.0,	1.614,0.0,	0.0,0.0,	0	0	0	0.806916	0	0	0	0	0	#DIV/0!	#DIV/0!	#DIV/0!		0.0,0.0,0.0,0.0,	0.0,0.0,0.0,0.0,0.0,0.0,	0.0,0.0,	3.038479E-5,0.0,	0.0,0.0,	0	0	0	1.51924e-05	0	0.0,0.0,0.0,0.0,	0.0,0.0,0.0,0.0,0.0,0.0,	0.0,0.0,	0.07398939,0.0,	0.0,0.0,	0	0	0	0.0369947	0	880	0%,0%,0%,0%,	0%,0%,0%,0%,0%,0%,	0%,0%,	3.1%,0%,	0%,0%,	0.0,0.0,0.0,0.0,	0.0,0.0,0.0,0.0,0.0,0.0,	0.0,0.0,
Reverse_Tb927.10.5350	0	0	4.763,3.702,0.0,0.0,	0.0,0.0,0.0,0.0,2.054,0.0,	0.0,0.0,	2.421,2.104,	0.0,0.0,	2.11625	0.342317	0	2.2626	0	6.18213	100000	0.935319	100000	0	#DIV/0!	0		1.6136222E-5,1.1789008E-5,0.0,0.0,	0.0,0.0,0.0,0.0,6.6843427E-6,0.0,	0.0,0.0,	9.683226E-6,8.374881E-6,	0.0,0.0,	6.98131e-06	1.11406e-06	0	9.02905e-06	0	0.02093947,0.011579514,0.0,0.0,	0.0,0.0,0.0,0.0,0.009252906,0.0,	0.0,0.0,	0.016248703,0.032761455,	0.0,0.0,	0.00812975	0.00154215	0	0.0245051	0	4142	0.9%,0.5%,0%,0%,	0%,0%,0%,0%,0.4%,0%,	0%,0%,	0.7%,1.4%,	0%,0%,	474708.0,474708.0,0.0,0.0,	0.0,0.0,0.0,0.0,474708.0,0.0,	0.0,0.0,
Tb927.9.8720	0	0	12.7,12.96,1.521,0.0,	11.1,16.28,1.935,0.0,0.0,0.0,	1.457,2.135,	8.876,7.015,	5.615,9.741,	6.79494	4.88641	1.796	7.94544	7.67812	1.39058	3.78337	0.8552	0.884975	0.367551	0.233912	0.264315		5.092285E-4,4.883007E-4,6.4565575E-5,0.0,	4.11224E-4,5.9876736E-4,7.375755E-5,0.0,0.0,0.0,	6.767617E-5,1.0002059E-4,	4.2017826E-4,3.303691E-4,	1.979504E-4,3.4071217E-4,	0.000265524	0.000180625	8.38484e-05	0.000375274	0.000269331	0.6069412,0.6069412,0.21059811,0.0,	0.64816236,0.62554884,0.25025904,0.0,0.0,0.0,	0.17760599,0.33659554,	1.0464447,0.7021586,	0.18576872,0.48251808,	0.35612	0.253995	0.257101	0.874302	0.334143	350	20.6%,20.6%,8.3%,0%,	21.7%,21.1%,9.7%,0%,0%,0%,	7.1%,12.6%,	31.1%,23.1%,	7.4%,17.1%,	38534.0,38534.0,38534.0,0.0,	38534.0,38534.0,38534.0,0.0,0.0,0.0,	38534.0,38534.0,
Tb927.9.12710	0	0	0.0,0.0,1.521,0.0,	0.0,0.0,0.0,0.0,0.0,0.0,	2.185,2.847,	3.228,2.806,	0.0,0.0,	0.380308	0	2.51606	3.01679	0	100000	0.151152	0.126064	100000	#DIV/0!	#DIV/0!	6.61586		0.0,0.0,5.735521E-5,0.0,	0.0,0.0,0.0,0.0,0.0,0.0,	9.017764E-5,1.184677E-4,	1.3572902E-4,1.1739004E-4,	0.0,0.0,	1.43388e-05	0	0.000104323	0.00012656	0	0.0,0.0,0.20503592,0.0,	0.0,0.0,0.0,0.0,0.0,0.0,	0.25602996,0.25602996,	0.5310875,0.32434154,	0.0,0.0,	0.051259	0	0.25603	0.427715	0	394	0%,0%,8.1%,0%,	0%,0%,0%,0%,0%,0%,	9.9%,9.9%,	18.5%,12.2%,	0%,0%,	0.0,0.0,44783.0,0.0,	0.0,0.0,0.0,0.0,0.0,0.0,	44783.0,44783.0,
Tb927.9.10490	0	0	0.0,5.553,9.127,5.486,	5.551,5.427,9.677,10.42,10.27,8.08,	8.012,7.83,	8.069,9.821,	3.743,0.0,	5.04165	8.23702	7.92065	8.94495	1.8716	0.612072	0.63652	0.563631	2.69377	0.961591	4.23202	1.57104		0.0,1.252053E-4,2.3177388E-4,1.401759E-4,	1.2301574E-4,1.19412296E-4,2.2064224E-4,2.3870732E-4,2.3663716E-4,1.8648803E-4,	2.2269509E-4,2.194184E-4,	2.285352E-4,2.7671942E-4,	7.895458E-5,0.0,	0.000124289	0.000187484	0.000221057	0.000252627	3.94773e-05	0.0,0.18576872,1.0230191,0.57398295,	0.20226443,0.18576872,0.62929606,0.7988709,0.7139573,0.48936105,	0.7619761,0.6865531,	0.86208713,1.0230191,	0.18850219,0.0,	0.445693	0.503253	0.724265	0.942553	0.0942511	585	0%,7.4%,30.6%,19.7%,	8.0%,7.4%,21.2%,25.5%,23.4%,17.3%,	24.6%,22.7%,	27.0%,30.6%,	7.5%,0%,	0.0,65272.0,65272.0,65272.0,	65272.0,65272.0,65272.0,65272.0,65272.0,65272.0,	65272.0,65272.0,
Tb927.10.14530	0	0	0.0,0.0,0.0,0.0,	0.0,0.0,0.0,0.0,0.0,0.0,	0.0,2.135,	0.0,0.0,	0.0,0.0,	0	0	1.06766	0	0	0	0	0	0	#DIV/0!	#DIV/0!	#DIV/0!		0.0,0.0,0.0,0.0,	0.0,0.0,0.0,0.0,0.0,0.0,	0.0,9.188243E-5,	0.0,0.0,	0.0,0.0,	0	0	4.59412e-05	0	0	0.0,0.0,0.0,0.0,	0.0,0.0,0.0,0.0,0.0,0.0,	0.0,0.25892544,	0.0,0.0,	0.0,0.0,	0	0	0.129463	0	0	381	0%,0%,0%,0%,	0%,0%,0%,0%,0%,0%,	0%,10.0%,	0%,0%,	0%,0%,	0.0,0.0,0.0,0.0,	0.0,0.0,0.0,0.0,0.0,0.0,	0.0,42351.0,
Tb11.NT.155_1	0	0	41.28,33.32,34.99,39.18,	44.41,21.71,30.97,24.62,12.32,16.16,	96.14,103.9,	50.03,45.6,	22.46,19.48,	37.1925	25.0318	100.03	47.8125	20.971	1.48581	0.371813	0.777882	1.77352	3.99612	4.76992	2.68953		0.0045253704,0.0034333642,0.0040605697,0.0045760544,	0.004497763,0.002183006,0.0032268926,0.0025786494,0.0012978069,0.0017046172,	0.012213434,0.013310032,	0.0064757587,0.0058717947,	0.0021650826,0.0018632697,	0.00414884	0.00258146	0.0127617	0.00617378	0.00201418	1.2080047,1.2080047,1.4154608,1.0511622,	1.2080047,1.2080047,1.0511622,1.4154608,0.8450154,1.0511622,	1.1677041,1.1677041,	1.5941794,1.5941794,	0.65576994,0.65576994,	1.22066	1.1298	1.1677	1.59418	0.65577	128	34.4%,34.4%,38.3%,31.2%,	34.4%,34.4%,31.2%,38.3%,26.6%,31.2%,	33.6%,33.6%,	41.4%,41.4%,	21.9%,21.9%,	14656.0,14656.0,14656.0,14656.0,	14656.0,14656.0,14656.0,14656.0,14656.0,14656.0,	14656.0,14656.0,
Tb927.1.450	0	0	17.46,18.51,12.93,14.89,	27.76,16.28,20.32,17.05,15.4,18.18,	12.38,14.95,	11.3,9.119,	31.82,27.28,	15.9488	19.1649	13.6645	10.208	29.5466	0.832186	1.16717	1.56238	0.539784	0.712998	0.462474	0.856776		1.2054412E-4,1.2009363E-4,9.448234E-5,1.0948317E-4,	1.7699017E-4,1.0308341E-4,1.3332955E-4,1.1239941E-4,1.0213925E-4,1.20740224E-4,	9.903424E-5,1.2053637E-4,	9.206606E-5,7.393898E-5,	1.9311444E-4,1.6423901E-4,	0.000111151	0.00012478	0.000109785	8.30025e-05	0.000178677	0.07646525,0.10662377,0.22461617,0.21898961,	0.19124198,0.096478224,0.25025904,0.24165225,0.17760599,0.18850219,	0.21618605,0.2133888,	0.1614486,0.17489755,	0.14815366,0.12979591,	0.156674	0.190957	0.214787	0.168173	0.138975	2033	3.2%,4.4%,8.8%,8.6%,	7.6%,4.0%,9.7%,9.4%,7.1%,7.5%,	8.5%,8.4%,	6.5%,7.0%,	6.0%,5.3%,	229008.0,229008.0,229008.0,229008.0,	229008.0,229008.0,229008.0,229008.0,229008.0,229008.0,	229008.0,229008.0,
Tb927.8.4960	0	0	0.0,0.0,0.0,0.0,	0.0,0.0,0.0,0.0,0.0,0.0,	0.0,0.0,	0.0,0.0,	0.0,0.0,	0	0	0	0	0	0	0	0	0	#DIV/0!	#DIV/0!	#DIV/0!		0.0,0.0,0.0,0.0,	0.0,0.0,0.0,0.0,0.0,0.0,	0.0,0.0,	0.0,0.0,	0.0,0.0,	0	0	0	0	0	0.0,0.0,0.0,0.0,	0.0,0.0,0.0,0.0,0.0,0.0,	0.0,0.0,	0.0,0.0,	0.0,0.0,	0	0	0	0	0	1459	0%,0%,0%,0%,	0%,0%,0%,0%,0%,0%,	0%,0%,	0%,0%,	0%,0%,	0.0,0.0,0.0,0.0,	0.0,0.0,0.0,0.0,0.0,0.0,	0.0,0.0,
Tb10.v4.0047	0	0	0.0,0.0,0.0,0.0,	0.0,0.0,0.0,0.0,0.0,0.0,	0.0,0.0,	0.0,1.403,	0.0,0.0,	0	0	0	0.701481	0	0	0	0	0	#DIV/0!	#DIV/0!	#DIV/0!		0.0,0.0,0.0,0.0,	0.0,0.0,0.0,0.0,0.0,0.0,	0.0,0.0,	0.0,4.4644476E-5,	0.0,0.0,	0	0	0	2.23222e-05	0	0.0,0.0,0.0,0.0,	0.0,0.0,0.0,0.0,0.0,0.0,	0.0,0.0,	0.0,0.33045447,	0.0,0.0,	0	0	0	0.165227	0	518	0%,0%,0%,0%,	0%,0%,0%,0%,0%,0%,	0%,0%,	0%,12.4%,	0%,0%,	0.0,0.0,0.0,0.0,	0.0,0.0,0.0,0.0,0.0,0.0,	0.0,0.0,
Tb10.v4.0041	0	0	0.0,3.702,2.282,2.351,	0.0,3.618,0.0,2.841,4.108,4.04,	4.37,2.135,	2.421,1.403,	0.0,0.0,	2.08379	2.43445	3.25269	1.91186	0	0.855961	0.640637	1.08993	100000	1.33611	#DIV/0!	1.56095		0.0,1.3639683E-4,9.468416E-5,9.8167875E-5,	0.0,1.3008602E-4,0.0,1.06381754E-4,1.5467344E-4,1.5236801E-4,	1.9849157E-4,9.77855E-5,	1.1203331E-4,6.459731E-5,	0.0,0.0,	8.23122e-05	9.05849e-05	0.000148139	8.83153e-05	0	0.0,0.16680968,0.24451458,0.33659554,	0.0,0.16680968,0.0,0.24451458,0.25314116,0.33659554,	0.54881656,0.23594749,	0.23594749,0.22743917,	0.0,0.0,	0.18698	0.166843	0.392382	0.231693	0	358	0%,6.7%,9.5%,12.6%,	0%,6.7%,0%,9.5%,9.8%,12.6%,	19.0%,9.2%,	9.2%,8.9%,	0%,0%,	0.0,40374.0,40374.0,40374.0,	0.0,40374.0,0.0,40374.0,40374.0,40374.0,	40374.0,40374.0,
Tb10.v4.0043	0	0	11.11,12.96,7.606,9.404,	7.402,9.045,11.61,11.36,10.27,11.11,	7.283,7.83,	3.228,3.507,	9.358,5.845,	10.2703	10.1338	7.55648	3.36754	7.60143	1.01347	1.35914	3.04981	1.35111	0.74567	0.994086	0.735757		4.2378047E-4,4.644164E-4,3.0703738E-4,3.8200108E-4,	2.6073988E-4,3.1637767E-4,4.20899E-4,4.1396377E-4,3.7617589E-4,4.0762586E-4,	3.218296E-4,3.488037E-4,	1.4531857E-4,1.5710488E-4,	3.1378007E-4,1.9442814E-4,	0.000394309	0.000365964	0.000335317	0.000151212	0.000254104	0.91866875,0.7906058,1.3878112,1.3878112,	0.30918193,0.42889392,1.4490633,1.3550494,1.1577444,1.285599,	0.8578044,1.3442287,	0.4927944,0.68267405,	0.48251808,0.30918193,	1.12122	0.997589	1.10102	0.587734	0.39585	368	28.3%,25.3%,37.8%,37.8%,	11.7%,15.5%,38.9%,37.2%,33.4%,35.9%,	26.9%,37.0%,	17.4%,22.6%,	17.1%,11.7%,	40222.0,40222.0,40222.0,40222.0,	40222.0,40222.0,40222.0,40222.0,40222.0,40222.0,	40222.0,40222.0,
Tb10.v4.0044	0	0	0.0,0.0,0.0,0.0,	0.0,0.0,0.0,0.0,0.0,0.0,	0.0,0.0,	0.0,1.403,	0.0,0.0,	0	0	0	0.701481	0	0	0	0	0	#DIV/0!	#DIV/0!	#DIV/0!		0.0,0.0,0.0,0.0,	0.0,0.0,0.0,0.0,0.0,0.0,	0.0,0.0,	0.0,3.4880602E-5,	0.0,0.0,	0	0	0	1.74403e-05	0	0.0,0.0,0.0,0.0,	0.0,0.0,0.0,0.0,0.0,0.0,	0.0,0.0,	0.0,0.09144032,	0.0,0.0,	0	0	0	0.0457202	0	663	0%,0%,0%,0%,	0%,0%,0%,0%,0%,0%,	0%,0%,	0%,3.8%,	0%,0%,	0.0,0.0,0.0,0.0,	0.0,0.0,0.0,0.0,0.0,0.0,	0.0,0.0,
Tb927.10.2380	0	0	4.763,0.0,0.0,2.351,	0.0,0.0,0.0,0.0,0.0,0.0,	2.913,2.135,	13.72,12.63,	0.0,0.0,	1.77844	0	2.52435	13.1721	0	100000	0.704516	0.135016	100000	#DIV/0!	#DIV/0!	1.41941		7.2965326E-5,0.0,0.0,3.836692E-5,	0.0,0.0,0.0,0.0,0.0,0.0,	5.1717598E-5,3.8217477E-5,	2.4812034E-4,2.2721893E-4,	0.0,0.0,	2.78331e-05	0	4.49675e-05	0.00023767	0	0.083926916,0.0,0.0,0.13501084,	0.0,0.0,0.0,0.0,0.0,0.0,	0.1428783,0.15345323,	0.62554884,0.8492687,	0.0,0.0,	0.0547344	0	0.148166	0.737409	0	916	3.5%,0%,0%,5.5%,	0%,0%,0%,0%,0%,0%,	5.8%,6.2%,	21.1%,26.7%,	0%,0%,	102454.0,0.0,0.0,102454.0,	0.0,0.0,0.0,0.0,0.0,0.0,	102454.0,102454.0,
Tb10.v4.0040	0	0	0.0,0.0,3.042,0.0,	0.0,0.0,0.0,0.0,0.0,0.0,	0.0,0.0,	0.0,2.806,	0.0,0.0,	0.760615	0	0	1.40296	0	100000	100000	0.54215	100000	#DIV/0!	#DIV/0!	0		0.0,0.0,1.3949354E-4,0.0,	0.0,0.0,0.0,0.0,0.0,0.0,	0.0,0.0,	0.0,1.4275209E-4,	0.0,0.0,	3.48734e-05	0	0	7.1376e-05	0	0.0,0.0,0.45881426,0.0,	0.0,0.0,0.0,0.0,0.0,0.0,	0.0,0.0,	0.0,0.42560756,	0.0,0.0,	0.114704	0	0	0.212804	0	324	0%,0%,16.4%,0%,	0%,0%,0%,0%,0%,0%,	0%,0%,	0%,15.4%,	0%,0%,	0.0,0.0,37007.0,0.0,	0.0,0.0,0.0,0.0,0.0,0.0,	0.0,0.0,
Tb927.4.610	0	0	0.0,0.0,1.521,3.918,	0.0,0.0,5.806,5.682,5.135,4.04,	0.0,2.847,	0.0,0.0,	0.0,0.0,	1.35992	3.44388	1.42355	0	0	0.394879	0.9553	100000	100000	0.413356	#DIV/0!	1.04679		0.0,0.0,4.797867E-5,1.2435987E-4,	0.0,0.0,1.6442765E-4,1.6171833E-4,1.4695618E-4,1.1581264E-4,	0.0,9.9100376E-5,	0.0,0.0,	0.0,0.0,	4.30846e-05	9.81525e-05	4.95502e-05	0	0	0.0,0.0,0.12460494,0.38038433,	0.0,0.0,0.39315677,0.43548942,0.2705741,0.22179961,	0.0,0.27643883,	0.0,0.0,	0.0,0.0,	0.126247	0.22017	0.138219	0	0	471	0%,0%,5.1%,14.0%,	0%,0%,14.4%,15.7%,10.4%,8.7%,	0%,10.6%,	0%,0%,	0%,0%,	0.0,0.0,52988.0,52988.0,	0.0,0.0,52988.0,52988.0,52988.0,52988.0,	0.0,52988.0,
Tb927.11.2970	0	0	0.0,0.0,3.042,3.918,	0.0,0.0,0.0,0.0,0.0,0.0,	2.913,2.847,	2.421,4.209,	0.0,0.0,	1.74022	0	2.88024	3.31482	0	100000	0.604195	0.524983	100000	#DIV/0!	#DIV/0!	1.6551		0.0,0.0,6.8686786E-5,8.901747E-5,	0.0,0.0,0.0,0.0,0.0,0.0,	7.199593E-5,7.093659E-5,	6.095429E-5,1.0543695E-4,	0.0,0.0,	3.94261e-05	0	7.14663e-05	8.31956e-05	0	0.0,0.0,0.29121923,0.12979591,	0.0,0.0,0.0,0.0,0.0,0.0,	0.22179961,0.15345323,	0.17489755,0.29121923,	0.0,0.0,	0.105254	0	0.187626	0.233058	0	658	0%,0%,11.1%,5.3%,	0%,0%,0%,0%,0%,0%,	8.7%,6.2%,	7.0%,11.1%,	0%,0%,	0.0,0.0,73368.0,73368.0,	0.0,0.0,0.0,0.0,0.0,0.0,	73368.0,73368.0,
Reverse_Tb927.10.9000	0	0	0.0,3.702,1.521,0.0,	0.0,0.0,0.0,0.0,0.0,0.0,	0.0,0.0,	0.0,0.0,	0.0,0.0,	1.30588	0	0	0	0	100000	100000	100000	100000	#DIV/0!	#DIV/0!	0		0.0,2.9756287E-5,1.3770842E-5,0.0,	0.0,0.0,0.0,0.0,0.0,0.0,	0.0,0.0,	0.0,0.0,	0.0,0.0,	1.08818e-05	0	0	0	0	0.0,0.02093947,0.037528396,0.0,	0.0,0.0,0.0,0.0,0.0,0.0,	0.0,0.0,	0.0,0.0,	0.0,0.0,	0.014617	0	0	0	0	1641	0%,0.9%,1.6%,0%,	0%,0%,0%,0%,0%,0%,	0%,0%,	0%,0%,	0%,0%,	0.0,181547.0,181547.0,0.0,	0.0,0.0,0.0,0.0,0.0,0.0,	0.0,0.0,
Tb927.9.12700	0	0	12.7,7.405,12.93,14.89,	16.65,16.28,17.42,16.1,13.35,12.12,	10.93,10.68,	11.3,10.52,	9.358,13.64,	11.9814	15.3205	10.8009	10.9095	11.498	0.78205	1.1093	1.09825	1.04204	0.704995	0.93937	0.90147		3.9872475E-4,2.1847905E-4,4.29715E-4,4.9794023E-4,	4.829812E-4,4.688335E-4,5.197679E-4,4.828034E-4,4.0260077E-4,3.6609228E-4,	3.9742715E-4,3.915795E-4,	4.187255E-4,3.8801742E-4,	2.5832455E-4,3.734876E-4,	0.000386215	0.000453846	0.000394503	0.000403371	0.000315906	0.54881656,0.29419577,1.3014419,0.9952624,	0.47910845,0.64058983,0.9952624,0.9952624,0.81970084,0.7538805,	1.3388374,1.2130947,	0.94536006,1.0653801,	0.3273945,0.47910845,	0.784929	0.780634	1.27597	1.00537	0.403251	447	19.0%,11.2%,36.2%,30.0%,	17.0%,21.5%,30.0%,30.0%,26.0%,24.4%,	36.9%,34.5%,	28.9%,31.5%,	12.3%,17.0%,	49912.0,49912.0,49912.0,49912.0,	49912.0,49912.0,49912.0,49912.0,49912.0,49912.0,	49912.0,49912.0,
Reverse_Tb11.v5.0239	0	0	0.0,0.0,0.0,0.0,	0.0,0.0,0.0,0.0,0.0,0.0,	0.0,0.0,	1.614,1.403,	0.0,0.0,	0	0	0	1.5084	0	0	0	0	0	#DIV/0!	#DIV/0!	#DIV/0!		0.0,0.0,0.0,0.0,	0.0,0.0,0.0,0.0,0.0,0.0,	0.0,0.0,	2.7480593E-5,2.3767563E-5,	0.0,0.0,	0	0	0	2.56241e-05	0	0.0,0.0,0.0,0.0,	0.0,0.0,0.0,0.0,0.0,0.0,	0.0,0.0,	0.12979591,0.12979591,	0.0,0.0,	0	0	0	0.129796	0	973	0%,0%,0%,0%,	0%,0%,0%,0%,0%,0%,	0%,0%,	5.3%,5.3%,	0%,0%,	0.0,0.0,0.0,0.0,	0.0,0.0,0.0,0.0,0.0,0.0,	0.0,0.0,
Reverse_Tb927.10.10980	0	0	4.763,5.553,0.0,0.0,	0.0,0.0,0.0,1.894,0.0,0.0,	0.0,0.0,	0.0,1.403,	0.0,0.0,	2.57903	0.315683	0	0.701481	0	8.16969	100000	3.67655	100000	0	#DIV/0!	0		9.493784E-5,1.0404134E-4,0.0,0.0,	0.0,0.0,0.0,3.6065027E-5,0.0,0.0,	0.0,0.0,	0.0,3.2849202E-5,	0.0,0.0,	4.97448e-05	6.01084e-06	0	1.64246e-05	0	0.08642566,0.07398939,0.0,0.0,	0.0,0.0,0.0,0.08143401,0.0,0.0,	0.0,0.0,	0.0,0.06659615,	0.0,0.0,	0.0401038	0.0135723	0	0.0332981	0	704	3.6%,3.1%,0%,0%,	0%,0%,0%,3.4%,0%,0%,	0%,0%,	0%,2.8%,	0%,0%,	80794.0,80794.0,0.0,0.0,	0.0,0.0,0.0,80794.0,0.0,0.0,	0.0,0.0,
Reverse_Tb927.11.18260	0	0	0.0,0.0,1.521,1.567,	0.0,0.0,0.0,0.0,0.0,0.0,	0.0,0.0,	3.228,0.0,	0.0,0.0,	0.772151	0	0	1.61383	0	100000	100000	0.478458	100000	#DIV/0!	#DIV/0!	0		0.0,0.0,5.48494E-5,5.6867473E-5,	0.0,0.0,0.0,0.0,0.0,0.0,	0.0,0.0,	1.2979911E-4,0.0,	0.0,0.0,	2.79292e-05	0	0	6.48996e-05	0	0.0,0.0,0.1561122,0.17489755,	0.0,0.0,0.0,0.0,0.0,0.0,	0.0,0.0,	0.25892544,0.0,	0.0,0.0,	0.0827524	0	0	0.129463	0	412	0%,0%,6.3%,7.0%,	0%,0%,0%,0%,0%,0%,	0%,0%,	10.0%,0%,	0%,0%,	0.0,0.0,44573.0,44573.0,	0.0,0.0,0.0,0.0,0.0,0.0,	0.0,0.0,
Tb927.11.13810	0	0	0.0,0.0,0.0,0.0,	0.0,0.0,0.0,0.0,0.0,0.0,	1.457,1.424,	0.0,2.104,	0.0,0.0,	0	0	1.44012	1.05222	0	0	0	0	0	#DIV/0!	#DIV/0!	#DIV/0!		0.0,0.0,0.0,0.0,	0.0,0.0,0.0,0.0,0.0,0.0,	4.2601907E-5,4.197507E-5,	0.0,6.238985E-5,	0.0,0.0,	0	0	4.22885e-05	3.11949e-05	0	0.0,0.0,0.0,0.0,	0.0,0.0,0.0,0.0,0.0,0.0,	0.13762724,0.11943793,	0.0,0.15080035,	0.0,0.0,	0	0	0.128533	0.0754002	0	556	0%,0%,0%,0%,	0%,0%,0%,0%,0%,0%,	5.6%,4.9%,	0%,6.1%,	0%,0%,	0.0,0.0,0.0,0.0,	0.0,0.0,0.0,0.0,0.0,0.0,	62913.0,62913.0,
Tb927.10.6820	0	0	0.0,0.0,1.521,0.0,	0.0,0.0,2.903,2.841,2.054,3.03,	1.457,1.424,	0.0,0.0,	0.0,0.0,	0.380308	1.80469	1.44012	0	0	0.210733	0.264081	100000	100000	0.797988	#DIV/0!	3.78672		0.0,0.0,7.1968E-5,0.0,	0.0,0.0,1.2332073E-4,1.2128875E-4,8.8173714E-5,1.3028922E-4,	7.543522E-5,7.432528E-5,	0.0,0.0,	0.0,0.0,	1.7992e-05	7.71787e-05	7.48803e-05	0	0	0.0,0.0,0.18304157,0.0,	0.0,0.0,0.46554792,0.3520726,0.21898961,0.21898961,	0.21898961,0.21898961,	0.0,0.0,	0.0,0.0,	0.0457604	0.209267	0.21899	0	0	314	0%,0%,7.3%,0%,	0%,0%,16.6%,13.1%,8.6%,8.6%,	8.6%,8.6%,	0%,0%,	0%,0%,	0.0,0.0,34820.0,0.0,	0.0,0.0,34820.0,34820.0,34820.0,34820.0,	34820.0,34820.0,
Tb927.8.4930	0	0	9.525,7.405,7.606,8.621,	7.402,12.66,8.71,9.47,8.216,14.14,	5.098,4.271,	3.228,3.507,	3.743,9.741,	8.28917	10.0999	4.68453	3.36754	6.74232	0.820718	1.76948	2.4615	1.22942	0.463819	0.694794	0.565138		4.3827042E-4,3.2019717E-4,3.704582E-4,4.2249737E-4,	3.145976E-4,5.344189E-4,3.8087912E-4,4.1622584E-4,3.6310224E-4,6.259578E-4,	2.7181412E-4,2.2955546E-4,	1.7533518E-4,1.8955604E-4,	1.5143747E-4,3.9098115E-4,	0.000387856	0.000439197	0.000250685	0.000182446	0.000271209	0.7864876,0.44877183,2.243396,2.6643758,	0.5958791,0.914256,0.9010782,1.2961485,1.5118864,1.4210291,	0.7864876,0.733804,	0.3520726,0.51356125,	0.18032062,0.6595869,	1.53576	1.10671	0.760146	0.432817	0.419954	305	25.2%,16.1%,51.1%,56.4%,	20.3%,28.2%,27.9%,36.1%,40.0%,38.4%,	25.2%,23.9%,	13.1%,18.0%,	7.2%,22.0%,	33896.0,33896.0,33896.0,33896.0,	33896.0,33896.0,33896.0,33896.0,33896.0,33896.0,	33896.0,33896.0,
Tb927.9.10440	0	0	0.0,0.0,3.042,1.567,	0.0,0.0,0.0,0.0,0.0,0.0,	2.913,2.135,	5.648,5.612,	0.0,0.0,	1.15246	0	2.52435	5.63013	0	100000	0.456537	0.204695	100000	#DIV/0!	#DIV/0!	2.1904		0.0,0.0,2.0122843E-5,1.0431611E-5,	0.0,0.0,0.0,0.0,0.0,0.0,	2.1092306E-5,1.5586469E-5,	4.1667477E-5,4.118582E-5,	0.0,0.0,	7.63861e-06	0	1.83394e-05	4.14266e-05	0	0.0,0.0,0.03992021,0.028016329,	0.0,0.0,0.0,0.0,0.0,0.0,	0.054386854,0.04712856,	0.08143401,0.12460494,	0.0,0.0,	0.0169841	0	0.0507577	0.103019	0	2246	0%,0%,1.7%,1.2%,	0%,0%,0%,0%,0%,0%,	2.3%,2.0%,	3.4%,5.1%,	0%,0%,	0.0,0.0,254997.0,254997.0,	0.0,0.0,0.0,0.0,0.0,0.0,	254997.0,254997.0,
Reverse_Tb08.27P2.530	0	0	0.0,0.0,0.0,0.0,	0.0,0.0,0.0,0.0,0.0,0.0,	0.0,0.0,	0.0,0.0,	0.0,0.0,	0	0	0	0	0	0	0	0	0	#DIV/0!	#DIV/0!	#DIV/0!		0.0,0.0,0.0,0.0,	0.0,0.0,0.0,0.0,0.0,0.0,	0.0,0.0,	0.0,0.0,	0.0,0.0,	0	0	0	0	0	0.0,0.0,0.0,0.0,	0.0,0.0,0.0,0.0,0.0,0.0,	0.0,0.0,	0.0,0.0,	0.0,0.0,	0	0	0	0	0	489	0%,0%,0%,0%,	0%,0%,0%,0%,0%,0%,	0%,0%,	0%,0%,	0%,0%,	0.0,0.0,0.0,0.0,	0.0,0.0,0.0,0.0,0.0,0.0,	0.0,0.0,
Reverse_Tb11.v5.0220	0	0	0.0,3.702,0.0,0.0,	3.701,3.618,0.0,0.0,0.0,0.0,	0.0,0.0,	0.0,0.0,	0.0,3.897,	0.925568	1.21979	0	0	1.94829	0.758794	100000	100000	0.475068	0	0	0		0.0,1.9074246E-4,0.0,0.0,	1.8740678E-4,1.8191717E-4,0.0,0.0,0.0,0.0,	0.0,0.0,	0.0,0.0,	0.0,1.8632697E-4,	4.76856e-05	6.1554e-05	0	0	9.31635e-05	0.0,0.25314116,0.0,0.0,	0.25314116,0.25314116,0.0,0.0,0.0,0.0,	0.0,0.0,	0.0,0.0,	0.0,0.25314116,	0.0632853	0.0843804	0	0	0.126571	256	0%,9.8%,0%,0%,	9.8%,9.8%,0%,0%,0%,0%,	0%,0%,	0%,0%,	0%,9.8%,	0.0,26531.0,0.0,0.0,	26531.0,26531.0,0.0,0.0,0.0,0.0,	0.0,0.0,
Tb927.9.7690	0	0	14.29,24.06,17.49,18.81,	18.5,12.66,21.29,19.89,14.38,11.11,	20.39,19.93,	26.63,31.57,	14.97,17.53,	18.6639	16.3053	20.1616	29.0974	16.2537	1.14465	0.925712	0.641427	1.14829	1.23651	1.24044	1.08025		1.0797454E-4,1.7091839E-4,1.3994424E-4,1.5140162E-4,	1.2917645E-4,8.777479E-5,1.5291682E-4,1.4356094E-4,1.0436501E-4,8.0778846E-5,	1.785747E-4,1.7594719E-4,	2.3758059E-4,2.8019998E-4,	9.949042E-5,1.1558895E-4,	0.00014256	0.000116429	0.000177261	0.00025889	0.00010754	0.19124198,0.23879659,0.503142,0.5848932,	0.20226443,0.14815366,0.35831344,0.40928876,0.33045447,0.25892544,	0.4859357,0.44543982,	0.4421153,0.9010782,	0.1324004,0.20226443,	0.379518	0.284567	0.465688	0.671597	0.167332	1857	7.6%,9.3%,17.7%,20.0%,	8.0%,6.0%,13.3%,14.9%,12.4%,10.0%,	17.2%,16.0%,	15.9%,27.9%,	5.4%,8.0%,	199564.0,199564.0,199564.0,199564.0,	199564.0,199564.0,199564.0,199564.0,199564.0,199564.0,	199564.0,199564.0,
Tb927.4.600	0	0	11.11,9.256,8.367,10.97,	14.8,14.47,14.52,13.26,17.46,15.15,	8.74,9.965,	4.841,3.507,	11.23,13.64,	9.92677	14.9429	9.35248	4.17445	12.4338	0.664315	1.0614	2.37798	0.798369	0.625883	0.752182	0.942148		4.919597E-4,3.8509516E-4,3.9207804E-4,5.1736843E-4,	6.0537714E-4,5.876441E-4,6.107683E-4,5.606576E-4,7.423837E-4,6.4528093E-4,	4.4832795E-4,5.153532E-4,	2.5304686E-4,1.8238042E-4,	4.371145E-4,5.266529E-4,	0.000446625	0.000625352	0.000481841	0.000217714	0.000481884	0.62554884,0.4927944,1.6485,1.42661,	0.6519618,0.6519618,1.5882127,2.0619633,1.7039585,1.4434304,	1.4434304,1.42661,	0.3273945,0.51356125,	0.44877183,0.6519618,	1.04836	1.35025	1.43502	0.420478	0.550367	317	21.1%,17.4%,42.3%,38.5%,	21.8%,21.8%,41.3%,48.6%,43.2%,38.8%,	38.8%,38.5%,	12.3%,18.0%,	16.1%,21.8%,	34459.0,34459.0,34459.0,34459.0,	34459.0,34459.0,34459.0,34459.0,34459.0,34459.0,	34459.0,34459.0,
Reverse_Tb927.10.5370	0	0	0.0,0.0,0.0,0.0,	0.0,0.0,0.0,1.894,0.0,0.0,	0.0,0.0,	0.0,0.0,	0.0,0.0,	0	0.315683	0	0	0	0	0	0	0	0	#DIV/0!	#DIV/0!		0.0,0.0,0.0,0.0,	0.0,0.0,0.0,1.4761499E-4,0.0,0.0,	0.0,0.0,	0.0,0.0,	0.0,0.0,	0	2.46025e-05	0	0	0	0.0,0.0,0.0,0.0,	0.0,0.0,0.0,0.7538805,0.0,0.0,	0.0,0.0,	0.0,0.0,	0.0,0.0,	0	0.125647	0	0	0	172	0%,0%,0%,0%,	0%,0%,0%,24.4%,0%,0%,	0%,0%,	0%,0%,	0%,0%,	0.0,0.0,0.0,0.0,	0.0,0.0,0.0,19286.0,0.0,0.0,	0.0,0.0,
Reverse_Tb927.10.10970	0	0	4.763,5.553,0.0,0.0,	0.0,0.0,0.0,1.894,0.0,0.0,	0.0,0.0,	0.0,1.403,	0.0,0.0,	2.57903	0.315683	0	0.701481	0	8.16969	100000	3.67655	100000	0	#DIV/0!	0		9.493784E-5,1.0404134E-4,0.0,0.0,	0.0,0.0,0.0,3.6065027E-5,0.0,0.0,	0.0,0.0,	0.0,3.2849202E-5,	0.0,0.0,	4.97448e-05	6.01084e-06	0	1.64246e-05	0	0.08642566,0.07398939,0.0,0.0,	0.0,0.0,0.0,0.08143401,0.0,0.0,	0.0,0.0,	0.0,0.06659615,	0.0,0.0,	0.0401038	0.0135723	0	0.0332981	0	704	3.6%,3.1%,0%,0%,	0%,0%,0%,3.4%,0%,0%,	0%,0%,	0%,2.8%,	0%,0%,	80794.0,80794.0,0.0,0.0,	0.0,0.0,0.0,80794.0,0.0,0.0,	0.0,0.0,
Tb927.11.13800	0	0	7.938,11.11,9.888,9.404,	11.1,14.47,16.45,9.47,13.35,14.14,	4.37,4.271,	0.0,2.104,	11.23,13.64,	9.58423	13.1643	4.32035	1.05222	12.4338	0.728047	2.21839	9.10857	0.77082	0.328187	0.347468	0.450777		0.0010314233,0.0013563908,0.001360062,0.0013016333,	0.0013326705,0.0017248442,0.002031747,0.0011754526,0.0016663199,0.0017677512,	6.5796275E-4,6.482816E-4,	0.0,3.211922E-4,	0.001283012,0.0015458236,	0.00126238	0.00161646	0.000653122	0.000160596	0.00141442	0.936422,1.8444612,1.9040227,1.7797134,	1.7227013,2.2284942,1.7797134,1.9040227,2.9174187,2.9174187,	1.7797134,1.7797134,	0.0,1.3442287,	1.7227013,2.1622777,	1.61615	2.24496	1.77971	0.672114	1.94249	108	28.7%,45.4%,46.3%,44.4%,	43.5%,50.9%,44.4%,46.3%,59.3%,59.3%,	44.4%,44.4%,	0%,37.0%,	43.5%,50.0%,	12380.0,12380.0,12380.0,12380.0,	12380.0,12380.0,12380.0,12380.0,12380.0,12380.0,	12380.0,12380.0,
Tb927.10.6810	0	0	17.46,16.66,8.367,10.19,	16.65,14.47,10.64,11.36,15.4,18.18,	6.555,6.406,	7.262,6.313,	20.59,21.43,	13.1696	14.4531	6.48053	6.78779	21.0094	0.911193	2.03217	1.94018	0.626842	0.448384	0.308459	0.492084		9.282811E-4,8.323307E-4,4.707907E-4,5.768602E-4,	8.17775E-4,7.056181E-4,5.3781545E-4,5.770404E-4,7.8654964E-4,9.2979125E-4,	4.0374987E-4,3.9780917E-4,	4.5577186E-4,3.9419043E-4,	9.6225896E-4,9.937439E-4,	0.000702066	0.000725765	0.00040078	0.000424981	0.000978001	1.1527817,1.2130947,1.4547088,2.1045597,	1.3933158,1.3496327,1.2490547,1.3713737,2.698282,3.1114974,	1.3496327,0.8113401,	1.5234809,1.1727014,	1.6121614,1.6121614,	1.48129	1.86219	1.08049	1.34809	1.61216	264	33.3%,34.5%,39.0%,49.2%,	37.9%,37.1%,35.2%,37.5%,56.8%,61.4%,	37.1%,25.8%,	40.2%,33.7%,	41.7%,41.7%,	29956.0,29956.0,29956.0,29956.0,	29956.0,29956.0,29956.0,29956.0,29956.0,29956.0,	29956.0,29956.0,
Tb927.8.4940	0	0	12.7,14.81,15.97,14.11,	9.252,9.045,13.55,15.15,16.43,18.18,	19.67,17.08,	18.56,19.64,	0.0,5.845,	14.3972	13.6014	18.3739	19.1003	2.92243	1.05851	0.783569	0.753771	4.92646	1.35089	6.28721	1.27621		3.2405448E-4,3.5512776E-4,4.3141548E-4,3.8339014E-4,	2.1807333E-4,2.1168543E-4,3.2855634E-4,3.6930587E-4,4.027134E-4,4.4629976E-4,	5.813998E-4,5.091957E-4,	5.5908016E-4,5.886577E-4,	0.0,1.300901E-4,	0.000373497	0.000329439	0.000545298	0.000573869	6.50451e-05	0.5848932,0.48936105,1.6061535,1.4603674,	0.28528666,0.23310483,1.133045,1.2646441,1.0137241,1.6181829,	2.4833732,1.8973436,	2.0338912,2.5399735,	0.0,0.20226443,	1.03519	0.924665	2.19036	2.28693	0.101132	550	20.0%,17.3%,41.6%,39.1%,	10.9%,9.1%,32.9%,35.5%,30.4%,41.8%,	54.2%,46.2%,	48.2%,54.9%,	0%,8.0%,	61059.0,61059.0,61059.0,61059.0,	61059.0,61059.0,61059.0,61059.0,61059.0,61059.0,	61059.0,61059.0,
Reverse_Tb927.10.5360	0	0	0.0,0.0,0.0,0.0,	0.0,0.0,0.0,1.894,0.0,0.0,	0.0,0.0,	0.0,0.0,	0.0,0.0,	0	0.315683	0	0	0	0	0	0	0	0	#DIV/0!	#DIV/0!		0.0,0.0,0.0,0.0,	0.0,0.0,0.0,1.4761499E-4,0.0,0.0,	0.0,0.0,	0.0,0.0,	0.0,0.0,	0	2.46025e-05	0	0	0	0.0,0.0,0.0,0.0,	0.0,0.0,0.0,0.7538805,0.0,0.0,	0.0,0.0,	0.0,0.0,	0.0,0.0,	0	0.125647	0	0	0	172	0%,0%,0%,0%,	0%,0%,0%,24.4%,0%,0%,	0%,0%,	0%,0%,	0%,0%,	0.0,0.0,0.0,0.0,	0.0,0.0,0.0,19286.0,0.0,0.0,	0.0,0.0,
Reverse_Tb11.v5.0218	0	0	0.0,0.0,0.0,0.0,	0.0,0.0,0.0,0.0,0.0,0.0,	0.0,0.0,	0.0,0.0,	0.0,0.0,	0	0	0	0	0	0	0	0	0	#DIV/0!	#DIV/0!	#DIV/0!		0.0,0.0,0.0,0.0,	0.0,0.0,0.0,0.0,0.0,0.0,	0.0,0.0,	0.0,0.0,	0.0,0.0,	0	0	0	0	0	0.0,0.0,0.0,0.0,	0.0,0.0,0.0,0.0,0.0,0.0,	0.0,0.0,	0.0,0.0,	0.0,0.0,	0	0	0	0	0	1403	0%,0%,0%,0%,	0%,0%,0%,0%,0%,0%,	0%,0%,	0%,0%,	0%,0%,	0.0,0.0,0.0,0.0,	0.0,0.0,0.0,0.0,0.0,0.0,	0.0,0.0,
Tb927.7.6410	0	0	0.0,0.0,0.0,0.0,	0.0,0.0,0.0,0.0,0.0,0.0,	2.913,4.271,	4.841,5.612,	0.0,0.0,	0	0	3.59201	5.22667	0	0	0	0	0	#DIV/0!	#DIV/0!	#DIV/0!		0.0,0.0,0.0,0.0,	0.0,0.0,0.0,0.0,0.0,0.0,	3.253662E-5,4.8086826E-5,	5.5093304E-5,6.353253E-5,	0.0,0.0,	0	0	4.03117e-05	5.93129e-05	0	0.0,0.0,0.0,0.0,	0.0,0.0,0.0,0.0,0.0,0.0,	0.12460494,0.12979591,	0.1271975,0.18032062,	0.0,0.0,	0	0	0.1272	0.153759	0	1456	0%,0%,0%,0%,	0%,0%,0%,0%,0%,0%,	5.1%,5.3%,	5.2%,7.2%,	0%,0%,	0.0,0.0,0.0,0.0,	0.0,0.0,0.0,0.0,0.0,0.0,	159314.0,159314.0,
Reverse_Tb11.v5.0214	0	0	0.0,0.0,0.0,0.0,	0.0,0.0,0.0,0.0,0.0,0.0,	0.0,0.0,	1.614,0.0,	3.743,0.0,	0	0	0	0.806916	1.8716	0	0	0	0	#DIV/0!	0	#DIV/0!		0.0,0.0,0.0,0.0,	0.0,0.0,0.0,0.0,0.0,0.0,	0.0,0.0,	3.225406E-5,0.0,	5.571584E-5,0.0,	0	0	0	1.6127e-05	2.78579e-05	0.0,0.0,0.0,0.0,	0.0,0.0,0.0,0.0,0.0,0.0,	0.0,0.0,	0.08143401,0.0,	0.04231739,0.0,	0	0	0	0.040717	0.0211587	829	0%,0%,0%,0%,	0%,0%,0%,0%,0%,0%,	0%,0%,	3.4%,0%,	1.8%,0%,	0.0,0.0,0.0,0.0,	0.0,0.0,0.0,0.0,0.0,0.0,	0.0,0.0,
Reverse_Tb927.10.10960	0	0	4.763,5.553,0.0,0.0,	0.0,0.0,0.0,1.894,0.0,0.0,	0.0,0.0,	0.0,1.403,	0.0,0.0,	2.57903	0.315683	0	0.701481	0	8.16969	100000	3.67655	100000	0	#DIV/0!	0		9.493784E-5,1.0404134E-4,0.0,0.0,	0.0,0.0,0.0,3.6065027E-5,0.0,0.0,	0.0,0.0,	0.0,3.2849202E-5,	0.0,0.0,	4.97448e-05	6.01084e-06	0	1.64246e-05	0	0.08642566,0.07398939,0.0,0.0,	0.0,0.0,0.0,0.08143401,0.0,0.0,	0.0,0.0,	0.0,0.06659615,	0.0,0.0,	0.0401038	0.0135723	0	0.0332981	0	704	3.6%,3.1%,0%,0%,	0%,0%,0%,3.4%,0%,0%,	0%,0%,	0%,2.8%,	0%,0%,	80764.0,80764.0,0.0,0.0,	0.0,0.0,0.0,80764.0,0.0,0.0,	0.0,0.0,
Tb927.3.1880	0	0	0.0,0.0,0.0,0.0,	0.0,0.0,0.0,0.0,0.0,0.0,	0.0,1.424,	1.614,3.507,	0.0,0.0,	0	0	0.711774	2.56062	0	0	0	0	0	#DIV/0!	#DIV/0!	#DIV/0!		0.0,0.0,0.0,0.0,	0.0,0.0,0.0,0.0,0.0,0.0,	0.0,3.457502E-5,	3.9612765E-5,8.565125E-5,	0.0,0.0,	0	0	1.72875e-05	6.2632e-05	0	0.0,0.0,0.0,0.0,	0.0,0.0,0.0,0.0,0.0,0.0,	0.0,0.07894671,	0.12979591,0.32129562,	0.0,0.0,	0	0	0.0394734	0.225546	0	675	0%,0%,0%,0%,	0%,0%,0%,0%,0%,0%,	0%,3.3%,	5.3%,12.1%,	0%,0%,	0.0,0.0,0.0,0.0,	0.0,0.0,0.0,0.0,0.0,0.0,	0.0,71804.0,
Tb927.2.4950	0	0	0.0,0.0,0.0,1.567,	0.0,0.0,0.0,0.0,0.0,0.0,	0.0,0.0,	0.0,2.104,	0.0,0.0,	0.391843	0	0	1.05222	0	100000	100000	0.372396	100000	#DIV/0!	#DIV/0!	0		0.0,0.0,0.0,1.645323E-5,	0.0,0.0,0.0,0.0,0.0,0.0,	0.0,0.0,	0.0,2.4360083E-5,	0.0,0.0,	4.11331e-06	0	0	1.218e-05	0	0.0,0.0,0.0,0.07646525,	0.0,0.0,0.0,0.0,0.0,0.0,	0.0,0.0,	0.0,0.07894671,	0.0,0.0,	0.0191163	0	0	0.0394734	0	1424	0%,0%,0%,3.2%,	0%,0%,0%,0%,0%,0%,	0%,0%,	0%,3.3%,	0%,0%,	0.0,0.0,0.0,155914.0,	0.0,0.0,0.0,0.0,0.0,0.0,	0.0,0.0,
Tb927.10.6800	0	0	14.29,14.81,11.41,10.97,	9.252,12.66,14.52,14.21,15.4,14.14,	7.283,9.253,	12.91,9.119,	13.1,5.845,	12.8695	13.3634	8.26825	11.015	9.47303	0.963046	1.5565	1.16837	1.35854	0.618726	0.87282	0.642467		5.448606E-4,5.307616E-4,4.6055613E-4,4.456679E-4,	3.2592483E-4,4.4292872E-4,5.261238E-4,5.1745476E-4,5.6426384E-4,5.187965E-4,	3.218296E-4,4.1222252E-4,	5.812743E-4,4.0847267E-4,	4.392921E-4,1.9442814E-4,	0.000495462	0.000482582	0.000367026	0.000494874	0.00031686	1.0511622,0.6595869,1.7039585,1.3713737,	0.58854675,0.6904409,1.5703957,1.5703957,1.4774222,1.5882127,	1.0653801,1.5703957,	1.7925436,1.3878112,	0.5703628,0.20781386,	1.19652	1.24757	1.31789	1.59018	0.389088	368	31.2%,22.0%,43.2%,37.5%,	20.1%,22.8%,41.0%,41.0%,39.4%,41.3%,	31.5%,41.0%,	44.6%,37.8%,	19.6%,8.2%,	41268.0,41268.0,41268.0,41268.0,	41268.0,41268.0,41268.0,41268.0,41268.0,41268.0,	41268.0,41268.0,
Reverse_Tb927.11.18240	0	0	0.0,0.0,0.0,0.0,	0.0,0.0,0.0,0.0,0.0,0.0,	0.0,0.0,	0.0,1.403,	0.0,0.0,	0	0	0	0.701481	0	0	0	0	0	#DIV/0!	#DIV/0!	#DIV/0!		0.0,0.0,0.0,0.0,	0.0,0.0,0.0,0.0,0.0,0.0,	0.0,0.0,	0.0,9.882837E-5,	0.0,0.0,	0	0	0	4.94142e-05	0	0.0,0.0,0.0,0.0,	0.0,0.0,0.0,0.0,0.0,0.0,	0.0,0.0,	0.0,0.23026884,	0.0,0.0,	0	0	0	0.115134	0	234	0%,0%,0%,0%,	0%,0%,0%,0%,0%,0%,	0%,0%,	0%,9.0%,	0%,0%,	0.0,0.0,0.0,0.0,	0.0,0.0,0.0,0.0,0.0,0.0,	0.0,0.0,
Reverse_Tb927.5.1580	0	0	0.0,0.0,0.0,0.0,	0.0,0.0,0.0,3.788,0.0,0.0,	0.0,0.0,	0.0,0.0,	0.0,0.0,	0	0.631366	0	0	0	0	0	0	0	0	#DIV/0!	#DIV/0!		0.0,0.0,0.0,0.0,	0.0,0.0,0.0,8.971653E-5,0.0,0.0,	0.0,0.0,	0.0,0.0,	0.0,0.0,	0	1.49528e-05	0	0	0	0.0,0.0,0.0,0.0,	0.0,0.0,0.0,0.101539254,0.0,0.0,	0.0,0.0,	0.0,0.0,	0.0,0.0,	0	0.0169232	0	0	0	566	0%,0%,0%,0%,	0%,0%,0%,4.2%,0%,0%,	0%,0%,	0%,0%,	0%,0%,	0.0,0.0,0.0,0.0,	0.0,0.0,0.0,60305.0,0.0,0.0,	0.0,0.0,
Reverse_Tb927.10.5390	0	0	0.0,0.0,0.0,0.0,	0.0,0.0,0.0,1.894,0.0,0.0,	0.0,0.0,	0.0,0.0,	0.0,0.0,	0	0.315683	0	0	0	0	0	0	0	0	#DIV/0!	#DIV/0!		0.0,0.0,0.0,0.0,	0.0,0.0,0.0,1.8586954E-5,0.0,0.0,	0.0,0.0,	0.0,0.0,	0.0,0.0,	0	3.09783e-06	0	0	0	0.0,0.0,0.0,0.0,	0.0,0.0,0.0,0.059253693,0.0,0.0,	0.0,0.0,	0.0,0.0,	0.0,0.0,	0	0.00987562	0	0	0	1366	0%,0%,0%,0%,	0%,0%,0%,2.5%,0%,0%,	0%,0%,	0%,0%,	0%,0%,	0.0,0.0,0.0,0.0,	0.0,0.0,0.0,154529.0,0.0,0.0,	0.0,0.0,
Reverse_Tb11.v5.0209	0	0	0.0,0.0,0.0,0.0,	0.0,0.0,0.0,0.0,0.0,0.0,	0.0,0.0,	1.614,0.0,	0.0,0.0,	0	0	0	0.806916	0	0	0	0	0	#DIV/0!	#DIV/0!	#DIV/0!		0.0,0.0,0.0,0.0,	0.0,0.0,0.0,0.0,0.0,0.0,	0.0,0.0,	2.1633185E-5,0.0,	0.0,0.0,	0	0	0	1.08166e-05	0	0.0,0.0,0.0,0.0,	0.0,0.0,0.0,0.0,0.0,0.0,	0.0,0.0,	0.044720173,0.0,	0.0,0.0,	0	0	0	0.0223601	0	1236	0%,0%,0%,0%,	0%,0%,0%,0%,0%,0%,	0%,0%,	1.9%,0%,	0%,0%,	0.0,0.0,0.0,0.0,	0.0,0.0,0.0,0.0,0.0,0.0,	0.0,0.0,
Tb927.3.1850	0	0	0.0,0.0,0.0,0.0,	0.0,0.0,0.0,0.0,0.0,0.0,	4.37,3.559,	1.614,5.612,	0.0,0.0,	0	0	3.96447	3.61284	0	0	0	0	0	#DIV/0!	#DIV/0!	#DIV/0!		0.0,0.0,0.0,0.0,	0.0,0.0,0.0,0.0,0.0,0.0,	1.19428536E-4,9.8059405E-5,	4.493885E-5,1.5546782E-4,	0.0,0.0,	0	0	0.000108744	0.000100203	0	0.0,0.0,0.0,0.0,	0.0,0.0,0.0,0.0,0.0,0.0,	0.55596566,0.48936105,	0.1271975,0.57398295,	0.0,0.0,	0	0	0.522663	0.35059	0	595	0%,0%,0%,0%,	0%,0%,0%,0%,0%,0%,	19.2%,17.3%,	5.2%,19.7%,	0%,0%,	0.0,0.0,0.0,0.0,	0.0,0.0,0.0,0.0,0.0,0.0,	65543.0,65543.0,
Tb927.3.2980	0	0	0.0,0.0,1.521,0.0,	0.0,0.0,0.0,0.0,0.0,0.0,	1.457,2.847,	1.614,2.104,	0.0,0.0,	0.380308	0	2.15189	1.85914	0	100000	0.176732	0.204561	100000	#DIV/0!	#DIV/0!	5.65829		0.0,0.0,7.819361E-5,0.0,	0.0,0.0,0.0,0.0,0.0,0.0,	8.196076E-5,1.6150961E-4,	9.2521164E-5,1.200303E-4,	0.0,0.0,	1.95484e-05	0	0.000121735	0.000106276	0	0.0,0.0,0.21059811,0.0,	0.0,0.0,0.0,0.0,0.0,0.0,	0.39636838,0.57398295,	0.19124198,0.27938128,	0.0,0.0,	0.0526495	0	0.485176	0.235312	0	289	0%,0%,8.3%,0%,	0%,0%,0%,0%,0%,0%,	14.5%,19.7%,	7.6%,10.7%,	0%,0%,	0.0,0.0,31128.0,0.0,	0.0,0.0,0.0,0.0,0.0,0.0,	31128.0,31128.0,
Tb10.v4.0071	0	0	0.0,0.0,0.0,0.0,	7.402,0.0,4.839,0.0,0.0,0.0,	0.0,0.0,	0.0,0.0,	0.0,0.0,	0	2.04005	0	0	0	0	0	0	0	0	#DIV/0!	#DIV/0!		0.0,0.0,0.0,0.0,	1.7670768E-4,0.0,1.1885423E-4,0.0,0.0,0.0,	0.0,0.0,	0.0,0.0,	0.0,0.0,	0	4.92603e-05	0	0	0	0.0,0.0,0.0,0.0,	0.18576872,0.0,0.23026884,0.0,0.0,0.0,	0.0,0.0,	0.0,0.0,	0.0,0.0,	0	0.0693396	0	0	0	543	0%,0%,0%,0%,	7.4%,0%,9.0%,0%,0%,0%,	0%,0%,	0%,0%,	0%,0%,	0.0,0.0,0.0,0.0,	59004.0,0.0,59004.0,0.0,0.0,0.0,	0.0,0.0,
Tb927.6.4280	0	0	26.99,25.92,26.62,33.7,	33.31,23.52,36.77,27.46,30.81,36.36,	45.16,49.11,	21.79,15.43,	29.95,29.22,	28.3062	31.3715	47.1349	18.6097	29.585	0.902289	0.600536	1.52105	0.956776	1.50247	1.5932	1.66518		0.0010549824,9.521183E-4,0.0011015715,0.0014031534,	0.0012027443,8.432038E-4,0.0013662609,0.0010254924,0.0011568195,0.0013674924,	0.0020453662,0.0022428015,	0.0010054911,7.0859113E-4,	0.0010292686,9.965119E-4,	0.00112796	0.00116034	0.00214408	0.000857041	0.00101289	1.5351286,1.6181829,3.2854853,3.2854853,	1.6363313,1.5176768,2.8725765,2.698282,2.6559477,3.5394158,	3.0457587,2.5399735,	3.1783037,2.9719157,	0.86208713,0.98609483,	2.43107	2.48671	2.79287	3.07511	0.924091	359	40.4%,41.8%,63.2%,63.2%,	42.1%,40.1%,58.8%,56.8%,56.3%,65.7%,	60.7%,54.9%,	62.1%,59.9%,	27.0%,29.8%,	39048.0,39048.0,39048.0,39048.0,	39048.0,39048.0,39048.0,39048.0,39048.0,39048.0,	39048.0,39048.0,
Tb927.6.5320	0	0	0.0,0.0,0.0,0.0,	0.0,0.0,1.935,0.0,0.0,0.0,	0.0,0.0,	0.0,0.0,	0.0,0.0,	0	0.322575	0	0	0	0	0	0	0	0	#DIV/0!	#DIV/0!		0.0,0.0,0.0,0.0,	0.0,0.0,6.585495E-5,0.0,0.0,0.0,	0.0,0.0,	0.0,0.0,	0.0,0.0,	0	1.09758e-05	0	0	0	0.0,0.0,0.0,0.0,	0.0,0.0,0.12460494,0.0,0.0,0.0,	0.0,0.0,	0.0,0.0,	0.0,0.0,	0	0.0207675	0	0	0	392	0%,0%,0%,0%,	0%,0%,5.1%,0%,0%,0%,	0%,0%,	0%,0%,	0%,0%,	0.0,0.0,0.0,0.0,	0.0,0.0,43040.0,0.0,0.0,0.0,	0.0,0.0,
Reverse_Tb927.5.3510	0	0	0.0,0.0,0.0,0.0,	0.0,0.0,0.0,0.0,0.0,0.0,	0.0,0.0,	0.0,0.0,	0.0,0.0,	0	0	0	0	0	0	0	0	0	#DIV/0!	#DIV/0!	#DIV/0!		0.0,0.0,0.0,0.0,	0.0,0.0,0.0,0.0,0.0,0.0,	0.0,0.0,	0.0,0.0,	0.0,0.0,	0	0	0	0	0	0.0,0.0,0.0,0.0,	0.0,0.0,0.0,0.0,0.0,0.0,	0.0,0.0,	0.0,0.0,	0.0,0.0,	0	0	0	0	0	1199	0%,0%,0%,0%,	0%,0%,0%,0%,0%,0%,	0%,0%,	0%,0%,	0%,0%,	0.0,0.0,0.0,0.0,	0.0,0.0,0.0,0.0,0.0,0.0,	0.0,0.0,
Tb10.v4.0089	0	0	0.0,0.0,0.0,0.0,	0.0,0.0,1.935,0.0,0.0,0.0,	0.0,0.0,	0.0,0.0,	0.0,0.0,	0	0.322575	0	0	0	0	0	0	0	0	#DIV/0!	#DIV/0!		0.0,0.0,0.0,0.0,	0.0,0.0,5.563608E-5,0.0,0.0,0.0,	0.0,0.0,	0.0,0.0,	0.0,0.0,	0	9.27268e-06	0	0	0	0.0,0.0,0.0,0.0,	0.0,0.0,0.17760599,0.0,0.0,0.0,	0.0,0.0,	0.0,0.0,	0.0,0.0,	0	0.029601	0	0	0	464	0%,0%,0%,0%,	0%,0%,7.1%,0%,0%,0%,	0%,0%,	0%,0%,	0%,0%,	0.0,0.0,0.0,0.0,	0.0,0.0,50326.0,0.0,0.0,0.0,	0.0,0.0,
Tb927.9.10450	0	0	0.0,0.0,1.521,0.0,	0.0,0.0,0.0,0.0,0.0,0.0,	0.0,2.135,	0.0,2.806,	0.0,0.0,	0.380308	0	1.06766	1.40296	0	100000	0.356207	0.271075	100000	#DIV/0!	#DIV/0!	2.80736		0.0,0.0,1.7490675E-5,0.0,	0.0,0.0,0.0,0.0,0.0,0.0,	0.0,2.709536E-5,	0.0,3.5798508E-5,	0.0,0.0,	4.37267e-06	0	1.35477e-05	1.78993e-05	0	0.0,0.0,0.061695576,0.0,	0.0,0.0,0.0,0.0,0.0,0.0,	0.0,0.05681753,	0.0,0.08642566,	0.0,0.0,	0.0154239	0	0.0284088	0.0432128	0	1292	0%,0%,2.6%,0%,	0%,0%,0%,0%,0%,0%,	0%,2.4%,	0%,3.6%,	0%,0%,	0.0,0.0,146388.0,0.0,	0.0,0.0,0.0,0.0,0.0,0.0,	0.0,146388.0,
Tb927.2.3880	0	0	0.0,3.702,2.282,2.351,	5.551,3.618,3.871,2.841,4.108,2.02,	0.0,0.0,	0.0,2.104,	5.615,3.897,	2.08379	3.66816	0	1.05222	4.75569	0.568077	100000	1.98038	0.438169	0	0	0		0.0,1.0026708E-4,6.960355E-5,7.2164476E-5,	1.4777044E-4,9.562792E-5,1.0601701E-4,7.82026E-5,1.1370245E-4,5.6003853E-5,	0.0,0.0,	0.0,7.122948E-5,	1.4226415E-4,9.794601E-5,	6.05088e-05	9.95541e-05	0	3.56147e-05	0.000120105	0.0,0.12979591,0.12460494,0.2133888,	0.10917485,0.10917485,0.29121923,0.2133888,0.2133888,0.10917485,	0.0,0.0,	0.0,0.12979591,	0.2133888,0.12460494,	0.116947	0.174254	0	0.064898	0.168997	487	0%,5.3%,5.1%,8.4%,	4.5%,4.5%,11.1%,8.4%,8.4%,4.5%,	0%,0%,	0%,5.3%,	8.4%,5.1%,	0.0,55135.0,55135.0,55135.0,	55135.0,55135.0,55135.0,55135.0,55135.0,55135.0,	0.0,0.0,
Tb10.v4.0085	0	0	0.0,0.0,0.0,1.567,	0.0,0.0,0.0,0.0,0.0,0.0,	0.0,0.0,	0.0,0.0,	0.0,0.0,	0.391843	0	0	0	0	100000	100000	100000	100000	#DIV/0!	#DIV/0!	0		0.0,0.0,0.0,4.2989723E-5,	0.0,0.0,0.0,0.0,0.0,0.0,	0.0,0.0,	0.0,0.0,	0.0,0.0,	1.07474e-05	0	0	0	0	0.0,0.0,0.0,0.13501084,	0.0,0.0,0.0,0.0,0.0,0.0,	0.0,0.0,	0.0,0.0,	0.0,0.0,	0.0337527	0	0	0	0	545	0%,0%,0%,5.5%,	0%,0%,0%,0%,0%,0%,	0%,0%,	0%,0%,	0%,0%,	0.0,0.0,0.0,58832.0,	0.0,0.0,0.0,0.0,0.0,0.0,	0.0,0.0,
Tb927.6.4270	0	0	0.0,0.0,0.0,0.0,	0.0,3.618,1.935,3.788,0.0,0.0,	0.0,0.0,	0.0,0.0,	0.0,0.0,	0	1.55692	0	0	0	0	0	0	0	0	#DIV/0!	#DIV/0!		0.0,0.0,0.0,0.0,	0.0,1.9733388E-4,1.0938619E-4,2.1516762E-4,0.0,0.0,	0.0,0.0,	0.0,0.0,	0.0,0.0,	0	8.69813e-05	0	0	0	0.0,0.0,0.0,0.0,	0.0,0.42232883,0.43548942,0.58124804,0.0,0.0,	0.0,0.0,	0.0,0.0,	0.0,0.0,	0	0.239844	0	0	0	236	0%,0%,0%,0%,	0%,15.3%,15.7%,19.9%,0%,0%,	0%,0%,	0%,0%,	0%,0%,	0.0,0.0,0.0,0.0,	0.0,27150.0,27150.0,27150.0,0.0,0.0,	0.0,0.0,
Tb927.2.4930	0	0	14.29,16.66,12.17,13.32,	18.5,16.28,17.42,14.21,14.38,18.18,	13.84,12.81,	9.683,11.93,	28.07,19.48,	14.1102	16.4944	13.3252	10.8041	23.7784	0.855457	1.05891	1.30601	0.593404	0.807866	0.560391	0.944367		8.184029E-4,8.968788E-4,7.378923E-4,8.128567E-4,	9.791048E-4,8.553819E-4,9.4831124E-4,7.772381E-4,7.910442E-4,0.0010018974,	9.184623E-4,8.5731933E-4,	6.5482326E-4,8.02325E-4,	0.0014139315,9.734633E-4,	0.000816508	0.000892163	0.000887891	0.000728574	0.0011937	0.93196833,0.8749945,1.3280914,0.9498446,	1.0606298,1.2029264,1.0796967,1.22331,1.0989399,2.1477482,	2.3962524,1.9444218,	1.0796967,1.243882,	1.18273,1.22331,	1.02122	1.30221	2.17034	1.16179	1.20302	245	28.6%,27.3%,36.7%,29.0%,	31.4%,34.3%,31.8%,34.7%,32.2%,49.8%,	53.1%,46.9%,	31.8%,35.1%,	33.9%,34.7%,	27191.0,27191.0,27191.0,27191.0,	27191.0,27191.0,27191.0,27191.0,27191.0,27191.0,	27191.0,27191.0,
Tb927.11.16200	0	0	0.0,0.0,3.803,1.567,	3.701,3.618,4.839,4.735,6.162,7.07,	0.0,2.135,	0.0,0.0,	0.0,3.897,	1.34261	5.02068	1.06766	0	1.94829	0.267417	1.25753	100000	0.689124	0.212653	0.547999	0.795211		0.0,0.0,4.2799153E-4,1.7749546E-4,	3.634556E-4,3.5280906E-4,4.889231E-4,4.8086702E-4,6.292397E-4,7.23171E-4,	0.0,2.6520612E-4,	0.0,0.0,	0.0,3.613614E-4,	0.000151372	0.000506411	0.000132603	0	0.000180681	0.0,0.0,0.23310483,0.21059811,	0.21059811,0.21059811,0.23310483,0.23310483,0.21059811,0.23310483,	0.0,0.21059811,	0.0,0.0,	0.0,0.21059811,	0.110926	0.221851	0.105299	0	0.105299	132	0%,0%,9.1%,8.3%,	8.3%,8.3%,9.1%,9.1%,8.3%,9.1%,	0%,8.3%,	0%,0%,	0%,8.3%,	0.0,0.0,14854.0,14854.0,	14854.0,14854.0,14854.0,14854.0,14854.0,14854.0,	0.0,14854.0,
Tb927.10.3880	0	0	3.175,0.0,4.564,4.702,	3.701,0.0,6.774,6.629,0.0,2.02,	5.827,2.135,	5.648,4.91,	3.743,0.0,	3.11024	3.18736	3.98104	5.27939	1.8716	0.975803	0.781264	0.589128	1.66181	1.24901	2.12708	1.27998		5.8551235E-5,0.0,8.9085224E-5,9.236294E-5,	6.304354E-5,0.0,1.18729295E-4,1.16772964E-4,0.0,3.583952E-5,	1.2450281E-4,4.6001587E-5,	1.2297656E-4,1.06360625E-4,	6.0694387E-5,0.0,	5.99998e-05	5.57309e-05	8.52522e-05	0.000114669	3.03472e-05	0.11943793,0.0,0.31219995,0.29717934,	0.101539254,0.0,0.28233063,0.37404191,0.0,0.101539254,	0.4421153,0.15345323,	0.34586036,0.37720942,	0.101539254,0.0,	0.182204	0.143242	0.297784	0.361535	0.0507696	761	4.9%,0%,11.8%,11.3%,	4.2%,0%,10.8%,13.8%,0%,4.2%,	15.9%,6.2%,	12.9%,13.9%,	4.2%,0%,	84660.0,0.0,84660.0,84660.0,	84660.0,0.0,84660.0,84660.0,0.0,84660.0,	84660.0,84660.0,
Tb927.5.2070	0	0	6.35,9.256,14.45,10.97,	12.95,14.47,8.71,8.523,12.32,10.1,	12.38,7.83,	8.069,12.63,	13.1,13.64,	10.2573	11.1801	10.1057	10.3479	13.3696	0.917463	1.01501	0.991245	0.767212	0.9039	0.75587	0.985217		1.4055992E-4,1.9254758E-4,3.3861285E-4,2.5868422E-4,	2.6485248E-4,2.9382206E-4,1.832305E-4,1.8021135E-4,2.620178E-4,2.1509365E-4,	3.175656E-4,2.0246019E-4,	2.1087236E-4,3.2828478E-4,	2.5498346E-4,2.6332645E-4,	0.000232601	0.000233205	0.000260013	0.000269579	0.000259155	0.22461617,0.22179961,1.3334582,0.65576994,	0.34586036,0.39315677,0.50660706,0.55596566,0.65576994,0.61064565,	1.2490547,0.67494285,	0.58124804,0.8793168,	0.26765192,0.27643883,	0.608911	0.511334	0.961999	0.730282	0.272045	634	8.8%,8.7%,36.8%,21.9%,	12.9%,14.4%,17.8%,19.2%,21.9%,20.7%,	35.2%,22.4%,	19.9%,27.4%,	10.3%,10.6%,	68757.0,68757.0,68757.0,68757.0,	68757.0,68757.0,68757.0,68757.0,68757.0,68757.0,	68757.0,68757.0,
Tb927.10.7990	0	0	0.0,3.702,0.0,0.0,	0.0,0.0,0.0,0.0,0.0,0.0,	1.457,2.847,	0.0,2.806,	0.0,0.0,	0.925568	0	2.15189	1.40296	0	100000	0.430118	0.659724	100000	#DIV/0!	#DIV/0!	2.32494		0.0,1.3991423E-4,0.0,0.0,	0.0,0.0,0.0,0.0,0.0,0.0,	6.787009E-5,1.3374291E-4,	0.0,1.325263E-4,	0.0,0.0,	3.49786e-05	0	0.000100807	6.62631e-05	0	0.0,0.18032062,0.0,0.0,	0.0,0.0,0.0,0.0,0.0,0.0,	0.19398808,0.39958727,	0.0,0.47570658,	0.0,0.0,	0.0450802	0	0.296788	0.237853	0	349	0%,7.2%,0%,0%,	0%,0%,0%,0%,0%,0%,	7.7%,14.6%,	0%,16.9%,	0%,0%,	0.0,38734.0,0.0,0.0,	0.0,0.0,0.0,0.0,0.0,0.0,	38734.0,38734.0,
Tb927.7.3910	0	0	0.0,3.702,0.0,1.567,	0.0,3.618,0.0,0.0,0.0,0.0,	0.0,0.0,	1.614,2.806,	3.743,3.897,	1.31741	0.602981	0	2.20988	3.81989	2.18483	100000	0.596147	0.344882	0	0	0		0.0,9.688506E-5,0.0,4.6486904E-5,	0.0,9.240238E-5,0.0,0.0,0.0,0.0,	0.0,0.0,	5.3052812E-5,9.17692E-5,	9.164371E-5,9.464227E-5,	3.5843e-05	1.54004e-05	0	7.2411e-05	9.3143e-05	0.0,0.11686325,0.0,0.17219532,	0.0,0.14815366,0.0,0.0,0.0,0.0,	0.0,0.0,	0.14815366,0.24451458,	0.14815366,0.14815366,	0.0722646	0.0246923	0	0.196334	0.148154	504	0%,4.8%,0%,6.9%,	0%,6.0%,0%,0%,0%,0%,	0%,0%,	6.0%,9.5%,	6.0%,6.0%,	0.0,57603.0,0.0,57603.0,	0.0,57603.0,0.0,0.0,0.0,0.0,	0.0,0.0,
Tb927.9.5170	0	0	0.0,0.0,3.803,3.918,	0.0,0.0,7.742,7.576,6.162,6.06,	2.913,2.847,	3.228,4.91,	0.0,0.0,	1.93038	4.58995	2.88024	4.06902	0	0.420566	0.670215	0.474409	100000	0.627509	#DIV/0!	1.49206		0.0,0.0,1.19946664E-4,1.2435987E-4,	0.0,0.0,2.1923687E-4,2.1562446E-4,1.7634743E-4,1.7371896E-4,	1.005803E-4,9.9100376E-5,	1.13539776E-4,1.7184805E-4,	0.0,0.0,	6.10766e-05	0.000130821	9.98403e-05	0.000142694	0	0.0,0.0,0.39958727,0.41579378,	0.0,0.0,0.5310875,0.4859357,0.3489629,0.42889392,	0.31522477,0.31522477,	0.30918193,0.6218101,	0.0,0.0,	0.203845	0.299147	0.315225	0.465496	0	471	0%,0%,14.6%,15.1%,	0%,0%,18.5%,17.2%,13.0%,15.5%,	11.9%,11.9%,	11.7%,21.0%,	0%,0%,	0.0,0.0,51593.0,51593.0,	0.0,0.0,51593.0,51593.0,51593.0,51593.0,	51593.0,51593.0,
Tb927.3.2960	0	0	6.35,3.702,6.846,8.621,	5.551,5.427,13.55,11.36,12.32,9.09,	7.283,7.83,	3.228,3.507,	7.486,7.793,	6.37966	9.55066	7.55648	3.36754	7.63977	0.667982	0.844264	1.89446	0.835059	0.7912	0.989097	1.18446		2.7252288E-4,1.4932743E-4,3.10981E-4,3.9407247E-4,	2.20074E-4,2.1362749E-4,5.5261765E-4,4.6586746E-4,5.0801E-4,3.753286E-4,	3.6218134E-4,3.925375E-4,	1.6353893E-4,1.7680305E-4,	2.8249805E-4,2.917413E-4,	0.000281726	0.000389254	0.000377359	0.000170171	0.00028712	0.39315677,0.16680968,1.3933158,1.6607251,	0.27938128,0.27938128,1.5351286,1.6607251,1.6424088,1.3120649,	1.42661,1.1677041,	0.47231245,0.6032454,	0.2705741,0.39315677,	0.903502	1.11818	1.29716	0.537779	0.331865	327	14.4%,6.7%,37.9%,42.5%,	10.7%,10.7%,40.4%,42.5%,42.2%,36.4%,	38.5%,33.6%,	16.8%,20.5%,	10.4%,14.4%,	35848.0,35848.0,35848.0,35848.0,	35848.0,35848.0,35848.0,35848.0,35848.0,35848.0,	35848.0,35848.0,
Reverse_Tb927.9.1940	0	0	0.0,0.0,0.0,0.0,	0.0,0.0,0.0,0.0,0.0,0.0,	0.0,0.0,	0.0,1.403,	0.0,0.0,	0	0	0	0.701481	0	0	0	0	0	#DIV/0!	#DIV/0!	#DIV/0!		0.0,0.0,0.0,0.0,	0.0,0.0,0.0,0.0,0.0,0.0,	0.0,0.0,	0.0,2.057459E-5,	0.0,0.0,	0	0	0	1.02873e-05	0	0.0,0.0,0.0,0.0,	0.0,0.0,0.0,0.0,0.0,0.0,	0.0,0.0,	0.0,0.04231739,	0.0,0.0,	0	0	0	0.0211587	0	1124	0%,0%,0%,0%,	0%,0%,0%,0%,0%,0%,	0%,0%,	0%,1.8%,	0%,0%,	0.0,0.0,0.0,0.0,	0.0,0.0,0.0,0.0,0.0,0.0,	0.0,0.0,
Tb927.4.2620	0	0	0.0,0.0,0.0,3.135,	0.0,0.0,0.0,4.735,2.054,3.03,	0.0,0.0,	0.0,0.0,	0.0,0.0,	0.783686	1.63651	0	0	0	0.478877	100000	100000	100000	0	#DIV/0!	0		0.0,0.0,0.0,1.9283456E-4,	0.0,0.0,0.0,2.612117E-4,1.139364E-4,1.6835726E-4,	0.0,0.0,	0.0,0.0,	0.0,0.0,	4.82086e-05	9.05842e-05	0	0	0	0.0,0.0,0.0,0.44543982,	0.0,0.0,0.0,0.44543982,0.4190575,0.44543982,	0.0,0.0,	0.0,0.0,	0.0,0.0,	0.11136	0.218323	0	0	0	243	0%,0%,0%,16.0%,	0%,0%,0%,16.0%,15.2%,16.0%,	0%,0%,	0%,0%,	0%,0%,	0.0,0.0,0.0,26056.0,	0.0,0.0,0.0,26056.0,26056.0,26056.0,	0.0,0.0,
Reverse_Tb927.8.4950	0	0	0.0,0.0,0.0,0.0,	0.0,0.0,0.0,0.0,0.0,0.0,	0.0,0.0,	0.0,1.403,	0.0,0.0,	0	0	0	0.701481	0	0	0	0	0	#DIV/0!	#DIV/0!	#DIV/0!		0.0,0.0,0.0,0.0,	0.0,0.0,0.0,0.0,0.0,0.0,	0.0,0.0,	0.0,1.5883132E-5,	0.0,0.0,	0	0	0	7.94157e-06	0	0.0,0.0,0.0,0.0,	0.0,0.0,0.0,0.0,0.0,0.0,	0.0,0.0,	0.0,0.037528396,	0.0,0.0,	0	0	0	0.0187642	0	1456	0%,0%,0%,0%,	0%,0%,0%,0%,0%,0%,	0%,0%,	0%,1.6%,	0%,0%,	0.0,0.0,0.0,0.0,	0.0,0.0,0.0,0.0,0.0,0.0,	0.0,0.0,
Tb927.7.5310	0	0	0.0,0.0,0.0,0.0,	0.0,0.0,0.0,0.0,0.0,0.0,	0.0,0.0,	5.648,9.821,	0.0,0.0,	0	0	0	7.73457	0	0	0	0	0	#DIV/0!	#DIV/0!	#DIV/0!		0.0,0.0,0.0,0.0,	0.0,0.0,0.0,0.0,0.0,0.0,	0.0,0.0,	1.4136732E-4,2.4453303E-4,	0.0,0.0,	0	0	0	0.00019295	0	0.0,0.0,0.0,0.0,	0.0,0.0,0.0,0.0,0.0,0.0,	0.0,0.0,	0.54881656,0.9275249,	0.0,0.0,	0	0	0	0.738171	0	662	0%,0%,0%,0%,	0%,0%,0%,0%,0%,0%,	0%,0%,	19.0%,28.5%,	0%,0%,	0.0,0.0,0.0,0.0,	0.0,0.0,0.0,0.0,0.0,0.0,	0.0,0.0,
Tb927.11.1410	0	0	0.0,0.0,0.0,1.567,	0.0,0.0,0.0,0.0,0.0,0.0,	0.0,0.0,	0.0,3.507,	0.0,0.0,	0.391843	0	0	1.7537	0	100000	100000	0.223438	100000	#DIV/0!	#DIV/0!	0		0.0,0.0,0.0,5.6320674E-5,	0.0,0.0,0.0,0.0,0.0,0.0,	0.0,0.0,	0.0,1.389774E-4,	0.0,0.0,	1.40802e-05	0	0	6.94887e-05	0	0.0,0.0,0.0,0.25602996,	0.0,0.0,0.0,0.0,0.0,0.0,	0.0,0.0,	0.0,0.44877183,	0.0,0.0,	0.0640075	0	0	0.224386	0	416	0%,0%,0%,9.9%,	0%,0%,0%,0%,0%,0%,	0%,0%,	0%,16.1%,	0%,0%,	0.0,0.0,0.0,47011.0,	0.0,0.0,0.0,0.0,0.0,0.0,	0.0,0.0,
Tb927.9.8780	0	0	19.05,16.66,15.21,13.32,	25.91,23.52,17.42,17.05,16.43,16.16,	15.3,11.39,	16.95,14.03,	24.33,21.43,	16.0615	19.4131	13.3418	15.4874	22.881	0.827353	1.20385	1.03707	0.70196	0.687257	0.583096	0.830669		5.082604E-4,4.177477E-4,4.2961884E-4,3.7861196E-4,	6.384657E-4,5.754946E-4,4.4170392E-4,4.3442586E-4,4.2108816E-4,4.148118E-4,	4.7283256E-4,3.5495267E-4,	5.3375564E-4,4.396547E-4,	5.707696E-4,4.9876113E-4,	0.00043356	0.000487665	0.000413893	0.000486705	0.000534765	0.98609483,0.52405274,1.9376497,1.3496327,	0.9633602,0.86208713,1.2490547,1.2387211,1.004472,1.4660394,	1.3280914,0.91866875,	1.133045,1.4831331,	0.6982436,0.7139573,	1.19936	1.13062	1.12338	1.30809	0.7061	526	29.8%,18.3%,46.8%,37.1%,	29.3%,27.0%,35.2%,35.0%,30.2%,39.2%,	36.7%,28.3%,	32.9%,39.5%,	23.0%,23.4%,	58646.0,58646.0,58646.0,58646.0,	58646.0,58646.0,58646.0,58646.0,58646.0,58646.0,	58646.0,58646.0,
Tb927.10.14580	0	0	4.763,9.256,6.085,6.269,	9.252,5.427,7.742,7.576,8.216,6.06,	5.098,3.559,	4.035,4.209,	9.358,9.741,	6.5932	7.37876	4.32864	4.12173	9.54972	0.893539	1.52316	1.59962	0.690408	0.586635	0.453274	0.65653		4.0262792E-4,7.353926E-4,5.4452894E-4,5.645638E-4,	7.2253216E-4,4.208204E-4,6.2205154E-4,6.1180186E-4,6.6714565E-4,4.9290137E-4,	4.994175E-4,3.51478E-4,	4.0269E-4,4.1793683E-4,	6.956089E-4,7.1836903E-4,	0.000561778	0.000589542	0.000425448	0.000410313	0.000706989	0.47570658,0.6710906,0.91866875,0.91866875,	0.6710906,0.47570658,0.6710906,0.91866875,0.91866875,1.1727014,	1.1727014,0.91866875,	0.7179084,0.94536006,	0.7179084,0.7179084,	0.746034	0.804654	1.04568	0.831634	0.717908	166	16.9%,22.3%,28.3%,28.3%,	22.3%,16.9%,22.3%,28.3%,28.3%,33.7%,	33.7%,28.3%,	23.5%,28.9%,	23.5%,23.5%,	19106.0,19106.0,19106.0,19106.0,	19106.0,19106.0,19106.0,19106.0,19106.0,19106.0,	19106.0,19106.0,
Tb927.4.5270	0	0	0.0,0.0,0.0,0.0,	0.0,0.0,0.0,0.0,0.0,0.0,	0.0,0.0,	2.421,0.0,	0.0,0.0,	0	0	0	1.21037	0	0	0	0	0	#DIV/0!	#DIV/0!	#DIV/0!		0.0,0.0,0.0,0.0,	0.0,0.0,0.0,0.0,0.0,0.0,	0.0,0.0,	1.00269805E-4,0.0,	0.0,0.0,	0	0	0	5.01349e-05	0	0.0,0.0,0.0,0.0,	0.0,0.0,0.0,0.0,0.0,0.0,	0.0,0.0,	0.30316675,0.0,	0.0,0.0,	0	0	0	0.151583	0	400	0%,0%,0%,0%,	0%,0%,0%,0%,0%,0%,	0%,0%,	11.5%,0%,	0%,0%,	0.0,0.0,0.0,0.0,	0.0,0.0,0.0,0.0,0.0,0.0,	0.0,0.0,
Tb927.9.6620	0	0	4.763,0.0,6.846,1.567,	0.0,3.618,2.903,6.629,3.081,2.02,	1.457,1.424,	1.614,1.403,	0.0,7.793,	3.29391	3.04186	1.44012	1.5084	3.89658	1.08286	2.28725	2.18371	0.845334	0.473433	0.369586	0.437206		3.1979062E-4,0.0,4.865588E-4,1.1210238E-4,	0.0,2.2282675E-4,1.8527612E-4,4.2518767E-4,1.9870728E-4,1.30497E-4,	1.1333329E-4,1.1166573E-4,	1.2793596E-4,1.1064994E-4,	0.0,4.5645647E-4,	0.000229613	0.000193749	0.0001125	0.000119293	0.000228228	0.39315677,0.0,1.3604782,0.39315677,	0.0,0.3614447,0.30316675,1.4154608,0.30316675,0.27350307,	0.21898961,0.21898961,	0.27350307,0.27350307,	0.0,0.62554884,	0.536698	0.44279	0.21899	0.273503	0.312774	209	14.4%,0%,37.3%,14.4%,	0%,13.4%,11.5%,38.3%,11.5%,10.5%,	8.6%,8.6%,	10.5%,10.5%,	0%,21.1%,	25522.0,0.0,25522.0,25522.0,	0.0,25522.0,25522.0,25522.0,25522.0,25522.0,	25522.0,25522.0,
Reverse_Tb927.9.12090	0	0	0.0,0.0,0.0,0.0,	0.0,0.0,1.935,0.0,0.0,0.0,	0.0,0.0,	0.0,0.0,	3.743,0.0,	0	0.322575	0	0	1.8716	0	0	0	0	0	0	#DIV/0!		0.0,0.0,0.0,0.0,	0.0,0.0,1.2375427E-5,0.0,0.0,0.0,	0.0,0.0,	0.0,0.0,	2.2142105E-5,0.0,	0	2.06257e-06	0	0	1.10711e-05	0.0,0.0,0.0,0.0,	0.0,0.0,0.037528396,0.0,0.0,0.0,	0.0,0.0,	0.0,0.0,	0.03038609,0.0,	0	0.00625473	0	0	0.015193	2086	0%,0%,0%,0%,	0%,0%,1.6%,0%,0%,0%,	0%,0%,	0%,0%,	1.3%,0%,	0.0,0.0,0.0,0.0,	0.0,0.0,228730.0,0.0,0.0,0.0,	0.0,0.0,
Tb927.8.3840	0	0	0.0,0.0,0.0,0.0,	0.0,0.0,0.0,0.0,0.0,0.0,	0.0,0.0,	1.614,1.403,	0.0,0.0,	0	0	0	1.5084	0	0	0	0	0	#DIV/0!	#DIV/0!	#DIV/0!		0.0,0.0,0.0,0.0,	0.0,0.0,0.0,0.0,0.0,0.0,	0.0,0.0,	3.60845E-5,3.1208958E-5,	0.0,0.0,	0	0	0	3.36467e-05	0	0.0,0.0,0.0,0.0,	0.0,0.0,0.0,0.0,0.0,0.0,	0.0,0.0,	0.08642566,0.09144032,	0.0,0.0,	0	0	0	0.088933	0	741	0%,0%,0%,0%,	0%,0%,0%,0%,0%,0%,	0%,0%,	3.6%,3.8%,	0%,0%,	0.0,0.0,0.0,0.0,	0.0,0.0,0.0,0.0,0.0,0.0,	0.0,0.0,
Tb927.11.13850	0	0	0.0,5.553,0.0,2.351,	3.701,3.618,2.903,2.841,6.162,3.03,	0.0,2.135,	0.0,2.104,	3.743,3.897,	1.97612	3.70911	1.06766	1.05222	3.81989	0.532774	1.85089	1.87804	0.517323	0.287848	0.279501	0.540282		0.0,2.2676501E-4,0.0,1.0880525E-4,	1.4853293E-4,1.4418202E-4,1.1988455E-4,1.17909185E-4,2.571506E-4,1.2665887E-4,	0.0,1.0838144E-4,	0.0,1.0739553E-4,	1.4299822E-4,1.476771E-4,	8.38926e-05	0.000152386	5.41907e-05	5.36978e-05	0.000145338	0.0,0.25602996,0.0,0.27350307,	0.18576872,0.22179961,0.22179961,0.33045447,0.53461695,0.30316675,	0.0,0.20226443,	0.0,0.25602996,	0.18576872,0.10407865,	0.132383	0.299601	0.101132	0.128015	0.144924	323	0%,9.9%,0%,10.5%,	7.4%,8.7%,8.7%,12.4%,18.6%,11.5%,	0%,8.0%,	0%,9.9%,	7.4%,4.3%,	0.0,36340.0,0.0,36340.0,	36340.0,36340.0,36340.0,36340.0,36340.0,36340.0,	0.0,36340.0,
Tb05.5K5.390	0	0	0.0,0.0,0.0,0.0,	0.0,0.0,0.0,0.0,0.0,0.0,	0.0,0.0,	0.0,1.403,	0.0,0.0,	0	0	0	0.701481	0	0	0	0	0	#DIV/0!	#DIV/0!	#DIV/0!		0.0,0.0,0.0,0.0,	0.0,0.0,0.0,0.0,0.0,0.0,	0.0,0.0,	0.0,4.8481837E-5,	0.0,0.0,	0	0	0	2.42409e-05	0	0.0,0.0,0.0,0.0,	0.0,0.0,0.0,0.0,0.0,0.0,	0.0,0.0,	0.0,0.14024973,	0.0,0.0,	0	0	0	0.0701249	0	477	0%,0%,0%,0%,	0%,0%,0%,0%,0%,0%,	0%,0%,	0%,5.7%,	0%,0%,	0.0,0.0,0.0,0.0,	0.0,0.0,0.0,0.0,0.0,0.0,	0.0,0.0,
Tb927.6.4220	0	0	11.11,3.702,4.564,3.135,	3.701,7.236,4.839,7.576,9.243,8.08,	3.642,3.559,	0.0,0.0,	5.615,7.793,	5.62843	6.77899	3.60029	0	6.70397	0.830276	1.56333	100000	0.839566	0.531096	0.537039	0.639662		4.114808E-4,1.2883924E-4,1.7887562E-4,1.2363799E-4,	1.265861E-4,2.4575618E-4,1.7028456E-4,2.67966E-4,3.2873207E-4,2.8785094E-4,	1.5624445E-4,1.539455E-4,	0.0,0.0,	1.8280382E-4,2.517135E-4,	0.000210708	0.000237863	0.000155095	0	0.000217259	0.70608246,0.19398808,0.7906058,0.61435854,	0.101539254,0.25892544,0.6368165,0.81551564,0.89234364,0.6368165,	0.43879855,0.5100801,	0.0,0.0,	0.1561122,0.39636838,	0.576259	0.556993	0.474439	0	0.27624	379	23.2%,7.7%,25.3%,20.8%,	4.2%,10.0%,21.4%,25.9%,27.7%,21.4%,	15.8%,17.9%,	0%,0%,	6.3%,14.5%,	43690.0,43690.0,43690.0,43690.0,	43690.0,43690.0,43690.0,43690.0,43690.0,43690.0,	43690.0,43690.0,
Tb927.10.3890	0	0	4.763,3.702,0.0,0.0,	0.0,0.0,0.0,0.0,0.0,0.0,	0.0,2.135,	6.455,5.612,	0.0,0.0,	2.11625	0	1.06766	6.03359	0	100000	1.98214	0.350744	100000	#DIV/0!	#DIV/0!	0.504506		7.966179E-5,5.820032E-5,0.0,0.0,	0.0,0.0,0.0,0.0,0.0,0.0,	0.0,4.172492E-5,	1.274785E-4,1.10254296E-4,	0.0,0.0,	3.44655e-05	0	2.08625e-05	0.000118866	0	0.09144032,0.09144032,0.0,0.0,	0.0,0.0,0.0,0.0,0.0,0.0,	0.0,0.14815366,	0.2618276,0.29717934,	0.0,0.0,	0.0457202	0	0.0740768	0.279503	0	839	3.8%,3.8%,0%,0%,	0%,0%,0%,0%,0%,0%,	0%,6.0%,	10.1%,11.3%,	0%,0%,	92248.0,92248.0,0.0,0.0,	0.0,0.0,0.0,0.0,0.0,0.0,	0.0,92248.0,
Tb927.7.3920	0	0	0.0,0.0,0.0,0.0,	0.0,3.618,0.0,1.894,0.0,0.0,	0.0,0.0,	0.0,0.0,	3.743,3.897,	0	0.918664	0	0	3.81989	0	0	0	0	0	0	#DIV/0!		0.0,0.0,0.0,0.0,	0.0,1.4553373E-4,0.0,7.934306E-5,0.0,0.0,	0.0,0.0,	0.0,0.0,	1.4433885E-4,1.4906157E-4,	0	3.74795e-05	0	0	0.0001467	0.0,0.0,0.0,0.0,	0.0,0.18850219,0.0,0.28528666,0.0,0.0,	0.0,0.0,	0.0,0.0,	0.18850219,0.18850219,	0	0.0789648	0	0	0.188502	320	0%,0%,0%,0%,	0%,7.5%,0%,10.9%,0%,0%,	0%,0%,	0%,0%,	7.5%,7.5%,	0.0,0.0,0.0,0.0,	0.0,36085.0,0.0,36085.0,0.0,0.0,	0.0,0.0,
Tb927.5.2060	0	0	0.0,0.0,4.564,4.702,	0.0,0.0,3.871,0.0,5.135,6.06,	8.74,9.965,	10.49,8.418,	0.0,0.0,	2.31645	2.51091	9.35248	9.45384	0	0.922555	0.247683	0.245028	100000	3.72474	#DIV/0!	4.03742		0.0,0.0,9.3251525E-5,9.6682525E-5,	0.0,0.0,7.101827E-5,0.0,9.5208205E-5,1.1254694E-4,	1.9548825E-4,2.2471385E-4,	2.3906604E-4,1.9085973E-4,	0.0,0.0,	4.74835e-05	4.64622e-05	0.000210101	0.000214963	0	0.0,0.0,0.27350307,0.31825674,	0.0,0.0,0.20503592,0.0,0.2133888,0.30617094,	0.72583795,0.7782794,	0.36458313,0.39958727,	0.0,0.0,	0.14794	0.120766	0.752059	0.382085	0	727	0%,0%,10.5%,12.0%,	0%,0%,8.1%,0%,8.4%,11.6%,	23.7%,25.0%,	13.5%,14.6%,	0%,0%,	0.0,0.0,80150.0,80150.0,	0.0,0.0,80150.0,0.0,80150.0,80150.0,	80150.0,80150.0,
Tb927.2.4990	0	0	0.0,0.0,2.282,3.135,	5.551,0.0,0.0,0.0,2.054,0.0,	2.185,1.424,	4.035,3.507,	0.0,3.897,	1.35415	1.26753	1.80429	3.77099	1.94829	1.06834	0.750516	0.359096	0.695045	1.42347	0.92609	1.33242		0.0,0.0,3.91872E-5,5.417202E-5,	8.3195606E-5,0.0,0.0,0.0,3.2007567E-5,0.0,	4.107513E-5,2.6980506E-5,	7.7279234E-5,6.683768E-5,	0.0,5.5144166E-5,	2.33398e-05	1.92005e-05	3.40278e-05	7.20585e-05	2.75721e-05	0.0,0.0,0.09395635,0.15345323,	0.17219532,0.0,0.0,0.0,0.071519256,0.0,	0.1271975,0.06414306,	0.28528666,0.25314116,	0.0,0.06659615,	0.0618524	0.0406191	0.0956703	0.269214	0.0332981	865	0%,0%,3.9%,6.2%,	6.9%,0%,0%,0%,3.0%,0%,	5.2%,2.7%,	10.9%,9.8%,	0%,2.8%,	0.0,0.0,94060.0,94060.0,	94060.0,0.0,0.0,0.0,94060.0,0.0,	94060.0,94060.0,
Tb927.11.15050	0	0	0.0,0.0,2.282,0.0,	0.0,0.0,1.935,0.0,0.0,0.0,	0.0,1.424,	3.228,5.612,	0.0,0.0,	0.570462	0.322575	0.711774	4.41976	0	1.76846	0.801465	0.129071	100000	2.20654	#DIV/0!	1.24772		0.0,0.0,7.121204E-5,0.0,	0.0,0.0,5.4233493E-5,0.0,0.0,0.0,	0.0,4.9029702E-5,	1.1234713E-4,1.9433479E-4,	0.0,0.0,	1.7803e-05	9.03892e-06	2.45149e-05	0.000153341	0	0.0,0.0,0.11173177,0.0,	0.0,0.0,0.1561122,0.0,0.0,0.0,	0.0,0.1561122,	0.29717934,0.28528666,	0.0,0.0,	0.0279329	0.0260187	0.0780561	0.291233	0	476	0%,0%,4.6%,0%,	0%,0%,6.3%,0%,0%,0%,	0%,6.3%,	11.3%,10.9%,	0%,0%,	0.0,0.0,51913.0,0.0,	0.0,0.0,51913.0,0.0,0.0,0.0,	0.0,51913.0,
Tb11.02.5360b	0	0	0.0,0.0,0.0,0.0,	0.0,0.0,0.0,0.0,0.0,0.0,	0.0,0.0,	2.421,0.0,	0.0,0.0,	0	0	0	1.21037	0	0	0	0	0	#DIV/0!	#DIV/0!	#DIV/0!		0.0,0.0,0.0,0.0,	0.0,0.0,0.0,0.0,0.0,0.0,	0.0,0.0,	1.315014E-4,0.0,	0.0,0.0,	0	0	0	6.57507e-05	0	0.0,0.0,0.0,0.0,	0.0,0.0,0.0,0.0,0.0,0.0,	0.0,0.0,	0.3614447,0.0,	0.0,0.0,	0	0	0	0.180722	0	305	0%,0%,0%,0%,	0%,0%,0%,0%,0%,0%,	0%,0%,	13.4%,0%,	0%,0%,	0.0,0.0,0.0,0.0,	0.0,0.0,0.0,0.0,0.0,0.0,	0.0,0.0,
Tb927.11.1420	0	0	57.15,35.17,31.19,31.35,	48.11,48.84,31.93,29.36,31.84,31.31,	26.95,24.2,	29.86,25.95,	54.28,46.76,	38.7142	36.8984	25.5745	27.9054	50.5176	1.04921	1.51378	1.38734	0.766351	0.693107	0.506249	0.660597		9.3259866E-4,5.3940195E-4,5.386721E-4,5.4486975E-4,	7.2522066E-4,7.310532E-4,4.952905E-4,4.5760648E-4,4.990017E-4,4.9156405E-4,	5.095386E-4,4.613353E-4,	5.7519117E-4,4.974744E-4,	7.787584E-4,6.6557724E-4,	0.000638886	0.000566623	0.000485437	0.000536333	0.000722168	1.243882,0.61064565,1.3604782,1.4210291,	0.81551564,0.80301774,1.2029264,1.3280914,1.285599,1.1232445,	1.5468302,1.128139,	1.4434304,1.5585859,	0.6710906,0.6904409,	1.15901	1.09307	1.33748	1.50101	0.680766	860	35.1%,20.7%,37.3%,38.4%,	25.9%,25.6%,34.3%,36.7%,35.9%,32.7%,	40.6%,32.8%,	38.8%,40.8%,	22.3%,22.8%,	94839.0,94839.0,94839.0,94839.0,	94839.0,94839.0,94839.0,94839.0,94839.0,94839.0,	94839.0,94839.0,
Tb927.4.5260	0	0	0.0,0.0,0.0,0.0,	0.0,0.0,0.0,0.0,0.0,0.0,	0.0,0.0,	2.421,0.0,	0.0,0.0,	0	0	0	1.21037	0	0	0	0	0	#DIV/0!	#DIV/0!	#DIV/0!		0.0,0.0,0.0,0.0,	0.0,0.0,0.0,0.0,0.0,0.0,	0.0,0.0,	1.00269805E-4,0.0,	0.0,0.0,	0	0	0	5.01349e-05	0	0.0,0.0,0.0,0.0,	0.0,0.0,0.0,0.0,0.0,0.0,	0.0,0.0,	0.30316675,0.0,	0.0,0.0,	0	0	0	0.151583	0	400	0%,0%,0%,0%,	0%,0%,0%,0%,0%,0%,	0%,0%,	11.5%,0%,	0%,0%,	0.0,0.0,0.0,0.0,	0.0,0.0,0.0,0.0,0.0,0.0,	0.0,0.0,
Tb927.10.14590	0	0	0.0,0.0,0.0,0.0,	0.0,0.0,0.0,0.0,0.0,0.0,	2.185,1.424,	3.228,1.403,	0.0,0.0,	0	0	1.80429	2.31531	0	0	0	0	0	#DIV/0!	#DIV/0!	#DIV/0!		0.0,0.0,0.0,0.0,	0.0,0.0,0.0,0.0,0.0,0.0,	1.14244336E-4,7.504224E-5,	1.7195252E-4,7.43596E-5,	0.0,0.0,	0	0	9.46433e-05	0.000123156	0	0.0,0.0,0.0,0.0,	0.0,0.0,0.0,0.0,0.0,0.0,	0.3335215,0.12460494,	0.41579378,0.26765192,	0.0,0.0,	0	0	0.229063	0.341723	0	311	0%,0%,0%,0%,	0%,0%,0%,0%,0%,0%,	12.5%,5.1%,	15.1%,10.3%,	0%,0%,	0.0,0.0,0.0,0.0,	0.0,0.0,0.0,0.0,0.0,0.0,	33674.0,33674.0,
Reverse_Tb927.3.220	0	0	0.0,0.0,0.0,0.0,	0.0,0.0,0.0,0.0,0.0,0.0,	0.0,0.0,	1.614,0.0,	0.0,0.0,	0	0	0	0.806916	0	0	0	0	0	#DIV/0!	#DIV/0!	#DIV/0!		0.0,0.0,0.0,0.0,	0.0,0.0,0.0,0.0,0.0,0.0,	0.0,0.0,	8.0538E-5,0.0,	0.0,0.0,	0	0	0	4.0269e-05	0	0.0,0.0,0.0,0.0,	0.0,0.0,0.0,0.0,0.0,0.0,	0.0,0.0,	0.17219532,0.0,	0.0,0.0,	0	0	0	0.0860977	0	332	0%,0%,0%,0%,	0%,0%,0%,0%,0%,0%,	0%,0%,	6.9%,0%,	0%,0%,	0.0,0.0,0.0,0.0,	0.0,0.0,0.0,0.0,0.0,0.0,	0.0,0.0,
Tb927.8.110	0	0	0.0,0.0,0.0,0.0,	0.0,0.0,0.0,1.894,0.0,0.0,	0.0,0.0,	0.0,0.0,	0.0,0.0,	0	0.315683	0	0	0	0	0	0	0	0	#DIV/0!	#DIV/0!		0.0,0.0,0.0,0.0,	0.0,0.0,0.0,5.2675892E-5,0.0,0.0,	0.0,0.0,	0.0,0.0,	0.0,0.0,	0	8.77932e-06	0	0	0	0.0,0.0,0.0,0.0,	0.0,0.0,0.0,0.10662377,0.0,0.0,	0.0,0.0,	0.0,0.0,	0.0,0.0,	0	0.0177706	0	0	0	482	0%,0%,0%,0%,	0%,0%,0%,4.4%,0%,0%,	0%,0%,	0%,0%,	0%,0%,	0.0,0.0,0.0,0.0,	0.0,0.0,0.0,51385.0,0.0,0.0,	0.0,0.0,
Tb927.6.4210	0	0	0.0,0.0,0.0,0.0,	0.0,0.0,0.0,1.894,0.0,0.0,	0.0,0.0,	0.0,1.403,	0.0,0.0,	0	0.315683	0	0.701481	0	0	0	0	0	0	#DIV/0!	#DIV/0!		0.0,0.0,0.0,0.0,	0.0,0.0,0.0,4.2671898E-5,0.0,0.0,	0.0,0.0,	0.0,3.8866954E-5,	0.0,0.0,	0	7.11198e-06	0	1.94335e-05	0	0.0,0.0,0.0,0.0,	0.0,0.0,0.0,0.1324004,0.0,0.0,	0.0,0.0,	0.0,0.11943793,	0.0,0.0,	0	0.0220667	0	0.059719	0	595	0%,0%,0%,0%,	0%,0%,0%,5.4%,0%,0%,	0%,0%,	0%,4.9%,	0%,0%,	0.0,0.0,0.0,0.0,	0.0,0.0,0.0,64566.0,0.0,0.0,	0.0,0.0,
Tb927.8.3850	0	0	0.0,0.0,3.042,3.135,	0.0,0.0,3.871,4.735,0.0,0.0,	0.0,0.0,	2.421,1.403,	0.0,0.0,	1.5443	1.43436	0	1.91186	0	1.07665	100000	0.80775	100000	0	#DIV/0!	0		0.0,0.0,1.1708783E-4,1.21395846E-4,	0.0,0.0,1.337572E-4,1.6444158E-4,0.0,0.0,	0.0,0.0,	1.0390654E-4,5.9911497E-5,	0.0,0.0,	5.96209e-05	4.96998e-05	0	8.1909e-05	0	0.0,0.0,0.43879855,0.43879855,	0.0,0.0,0.43879855,0.98609483,0.0,0.0,	0.0,0.0,	0.33045447,0.14024973,	0.0,0.0,	0.219399	0.237482	0	0.235352	0	386	0%,0%,15.8%,15.8%,	0%,0%,15.8%,29.8%,0%,0%,	0%,0%,	12.4%,5.7%,	0%,0%,	0.0,0.0,41994.0,41994.0,	0.0,0.0,41994.0,41994.0,0.0,0.0,	0.0,0.0,
Reverse_Tb927.4.3210	0	0	0.0,0.0,0.0,0.0,	0.0,0.0,0.0,0.0,0.0,0.0,	0.0,0.0,	1.614,0.0,	0.0,0.0,	0	0	0	0.806916	0	0	0	0	0	#DIV/0!	#DIV/0!	#DIV/0!		0.0,0.0,0.0,0.0,	0.0,0.0,0.0,0.0,0.0,0.0,	0.0,0.0,	6.786451E-5,0.0,	0.0,0.0,	0	0	0	3.39323e-05	0	0.0,0.0,0.0,0.0,	0.0,0.0,0.0,0.0,0.0,0.0,	0.0,0.0,	0.23310483,0.0,	0.0,0.0,	0	0	0	0.116552	0	394	0%,0%,0%,0%,	0%,0%,0%,0%,0%,0%,	0%,0%,	9.1%,0%,	0%,0%,	0.0,0.0,0.0,0.0,	0.0,0.0,0.0,0.0,0.0,0.0,	0.0,0.0,
Tb927.7.3930	0	0	0.0,0.0,0.0,0.0,	0.0,0.0,0.0,0.0,0.0,0.0,	0.0,0.0,	4.841,4.209,	0.0,0.0,	0	0	0	4.52519	0	0	0	0	0	#DIV/0!	#DIV/0!	#DIV/0!		0.0,0.0,0.0,0.0,	0.0,0.0,0.0,0.0,0.0,0.0,	0.0,0.0,	5.5245073E-5,4.7780653E-5,	0.0,0.0,	0	0	0	5.15129e-05	0	0.0,0.0,0.0,0.0,	0.0,0.0,0.0,0.0,0.0,0.0,	0.0,0.0,	0.12979591,0.10917485,	0.0,0.0,	0	0	0	0.119485	0	1452	0%,0%,0%,0%,	0%,0%,0%,0%,0%,0%,	0%,0%,	5.3%,4.5%,	0%,0%,	0.0,0.0,0.0,0.0,	0.0,0.0,0.0,0.0,0.0,0.0,	0.0,0.0,
Tb927.7.2800	0	0	0.0,0.0,0.0,2.351,	0.0,0.0,0.0,0.0,0.0,2.02,	1.457,0.0,	0.0,2.806,	0.0,0.0,	0.587765	0.336656	0.728344	1.40296	0	1.74589	0.806988	0.418945	100000	2.16347	#DIV/0!	1.23918		0.0,0.0,0.0,8.173046E-5,	0.0,0.0,0.0,0.0,0.0,6.3427615E-5,	5.5085253E-5,0.0,	0.0,1.0756204E-4,	0.0,0.0,	2.04326e-05	1.05713e-05	2.75426e-05	5.3781e-05	0	0.0,0.0,0.0,0.24451458,	0.0,0.0,0.0,0.0,0.0,0.27350307,	0.34276497,0.0,	0.0,0.3001696,	0.0,0.0,	0.0611286	0.0455838	0.171382	0.150085	0	430	0%,0%,0%,9.5%,	0%,0%,0%,0%,0%,10.5%,	12.8%,0%,	0%,11.4%,	0%,0%,	0.0,0.0,0.0,47714.0,	0.0,0.0,0.0,0.0,0.0,47714.0,	47714.0,0.0,
Tb927.11.1430	0	0	41.28,38.87,30.42,28.21,	49.96,59.7,31.93,22.73,35.94,41.41,	16.75,14.95,	29.05,29.46,	63.63,46.76,	34.697	40.2788	15.8496	29.2556	55.1966	0.861422	2.18914	1.186	0.628607	0.393497	0.287148	0.456799		7.702758E-4,6.818028E-4,6.010094E-4,5.608101E-4,	8.612737E-4,0.0010218326,5.664226E-4,4.0515602E-4,6.4430124E-4,7.435033E-4,	3.622295E-4,3.2586497E-4,	6.4002007E-4,6.458013E-4,	0.0010441532,7.6116546E-4,	0.000653475	0.000707082	0.000344047	0.000642911	0.000902659	1.5061095,0.98609483,1.9991624,1.7227013,	1.5061095,1.5061095,1.4660394,1.2698648,1.837919,2.0690222,	1.3496327,1.1627185,	1.7605777,2.459394,	1.5351286,1.128139,	1.55352	1.60918	1.25618	2.10999	1.33163	752	39.9%,29.8%,47.7%,43.5%,	39.9%,39.9%,39.2%,35.6%,45.3%,48.7%,	37.1%,33.5%,	44.1%,53.9%,	40.4%,32.8%,	86856.0,86856.0,86856.0,86856.0,	86856.0,86856.0,86856.0,86856.0,86856.0,86856.0,	86856.0,86856.0,
Tb927.4.5250	0	0	0.0,0.0,0.0,0.0,	0.0,0.0,0.0,0.0,0.0,0.0,	0.0,0.0,	2.421,0.0,	0.0,0.0,	0	0	0	1.21037	0	0	0	0	0	#DIV/0!	#DIV/0!	#DIV/0!		0.0,0.0,0.0,0.0,	0.0,0.0,0.0,0.0,0.0,0.0,	0.0,0.0,	1.00269805E-4,0.0,	0.0,0.0,	0	0	0	5.01349e-05	0	0.0,0.0,0.0,0.0,	0.0,0.0,0.0,0.0,0.0,0.0,	0.0,0.0,	0.30316675,0.0,	0.0,0.0,	0	0	0	0.151583	0	400	0%,0%,0%,0%,	0%,0%,0%,0%,0%,0%,	0%,0%,	11.5%,0%,	0%,0%,	0.0,0.0,0.0,0.0,	0.0,0.0,0.0,0.0,0.0,0.0,	0.0,0.0,
Tb927.2.4980	0	0	0.0,5.553,1.521,1.567,	0.0,5.427,1.935,0.0,0.0,0.0,	0.0,0.0,	1.614,1.403,	13.1,9.741,	2.1605	1.22705	0	1.5084	11.4213	1.76073	100000	1.43232	0.189164	0	0	0		0.0,2.6252726E-4,8.0996244E-5,8.397634E-5,	0.0,2.503806E-4,9.2527385E-5,0.0,0.0,0.0,	0.0,0.0,	9.5837335E-5,8.2888306E-5,	5.794248E-4,4.2741673E-4,	0.000106875	5.71513e-05	0	8.93628e-05	0.000503421	0.0,0.21898961,0.14024973,0.14024973,	0.0,0.34586036,0.14024973,0.0,0.0,0.0,	0.0,0.0,	0.14024973,0.21898961,	0.8407719,0.72583795,	0.124872	0.0810184	0	0.17962	0.783305	279	0%,8.6%,5.7%,5.7%,	0%,12.9%,5.7%,0%,0%,0%,	0%,0%,	5.7%,8.6%,	26.5%,23.7%,	0.0,29837.0,29837.0,29837.0,	0.0,29837.0,29837.0,0.0,0.0,0.0,	0.0,0.0,
Tb927.4.2640	0	0	0.0,0.0,0.0,0.0,	0.0,0.0,0.0,0.0,0.0,0.0,	0.0,0.0,	0.0,0.0,	3.743,0.0,	0	0	0	0	1.8716	0	0	0	0	#DIV/0!	0	#DIV/0!		0.0,0.0,0.0,0.0,	0.0,0.0,0.0,0.0,0.0,0.0,	0.0,0.0,	0.0,0.0,	3.6254656E-5,0.0,	0	0	0	0	1.81273e-05	0.0,0.0,0.0,0.0,	0.0,0.0,0.0,0.0,0.0,0.0,	0.0,0.0,	0.0,0.0,	0.04712856,0.0,	0	0	0	0	0.0235643	1274	0%,0%,0%,0%,	0%,0%,0%,0%,0%,0%,	0%,0%,	0%,0%,	2.0%,0%,	0.0,0.0,0.0,0.0,	0.0,0.0,0.0,0.0,0.0,0.0,	0.0,0.0,
Reverse_Tb927.9.12070	0	0	0.0,0.0,0.0,0.0,	0.0,0.0,0.0,0.0,0.0,0.0,	0.0,0.0,	0.0,0.0,	0.0,0.0,	0	0	0	0	0	0	0	0	0	#DIV/0!	#DIV/0!	#DIV/0!		0.0,0.0,0.0,0.0,	0.0,0.0,0.0,0.0,0.0,0.0,	0.0,0.0,	0.0,0.0,	0.0,0.0,	0	0	0	0	0	0.0,0.0,0.0,0.0,	0.0,0.0,0.0,0.0,0.0,0.0,	0.0,0.0,	0.0,0.0,	0.0,0.0,	0	0	0	0	0	995	0%,0%,0%,0%,	0%,0%,0%,0%,0%,0%,	0%,0%,	0%,0%,	0%,0%,	0.0,0.0,0.0,0.0,	0.0,0.0,0.0,0.0,0.0,0.0,	0.0,0.0,
Tb927.8.3820	0	0	9.525,9.256,7.606,10.97,	0.0,9.045,8.71,8.523,6.162,7.07,	7.283,5.694,	11.3,10.52,	11.23,11.69,	9.33972	6.58486	6.48882	10.9095	11.4597	1.41836	1.43936	0.856107	0.815008	0.985415	0.566231	0.694755		3.943141E-4,3.6010373E-4,3.3330312E-4,4.837929E-4,	0.0,3.4344243E-4,3.4267886E-4,3.3703246E-4,2.4501368E-4,2.815887E-4,	3.4936075E-4,2.7537625E-4,	5.521248E-4,5.116336E-4,	4.0874715E-4,4.2212126E-4,	0.000392878	0.000258293	0.000312368	0.000531879	0.000415434	0.42232883,0.7579236,1.3388374,1.3388374,	0.0,0.30316675,1.0989399,1.0989399,0.42232883,0.6519618,	1.0989399,1.0989399,	1.9040227,2.1695673,	0.7579236,0.38675582,	0.964482	0.59589	1.09894	2.0368	0.57234	339	15.3%,24.5%,36.9%,36.9%,	0%,11.5%,32.2%,32.2%,15.3%,21.8%,	32.2%,32.2%,	46.3%,50.1%,	24.5%,14.2%,	34811.0,34811.0,34811.0,34811.0,	0.0,34811.0,34811.0,34811.0,34811.0,34811.0,	34811.0,34811.0,
Tb927.11.13830	0	0	0.0,3.702,0.0,0.0,	3.701,5.427,0.0,2.841,0.0,0.0,	0.0,1.424,	0.0,0.0,	3.743,3.897,	0.925568	1.9948	0.711774	0	3.81989	0.46399	1.30037	100000	0.242303	0.356814	0.186334	0.769013		0.0,1.560066E-4,0.0,0.0,	1.5327838E-4,2.2318272E-4,0.0,1.21676254E-4,0.0,0.0,	0.0,7.456274E-5,	0.0,0.0,	1.4756687E-4,1.5239522E-4,	3.90016e-05	8.30229e-05	3.72814e-05	0	0.000149981	0.0,0.15877736,0.0,0.0,	0.15877736,0.24738348,0.0,0.3335215,0.0,0.0,	0.0,0.23879659,	0.0,0.0,	0.15877736,0.15080035,	0.0396943	0.12328	0.119398	0	0.154789	313	0%,6.4%,0%,0%,	6.4%,9.6%,0%,12.5%,0%,0%,	0%,9.3%,	0%,0%,	6.4%,6.1%,	0.0,36135.0,0.0,0.0,	36135.0,36135.0,0.0,36135.0,0.0,0.0,	0.0,36135.0,
Reverse_Tb927.6.320	0	0	0.0,0.0,0.0,0.0,	0.0,0.0,0.0,0.0,0.0,0.0,	0.0,0.0,	0.0,2.806,	0.0,0.0,	0	0	0	1.40296	0	0	0	0	0	#DIV/0!	#DIV/0!	#DIV/0!		0.0,0.0,0.0,0.0,	0.0,0.0,0.0,0.0,0.0,0.0,	0.0,0.0,	0.0,3.963297E-5,	0.0,0.0,	0	0	0	1.98165e-05	0	0.0,0.0,0.0,0.0,	0.0,0.0,0.0,0.0,0.0,0.0,	0.0,0.0,	0.0,0.1694994,	0.0,0.0,	0	0	0	0.0847497	0	1167	0%,0%,0%,0%,	0%,0%,0%,0%,0%,0%,	0%,0%,	0%,6.8%,	0%,0%,	0.0,0.0,0.0,0.0,	0.0,0.0,0.0,0.0,0.0,0.0,	0.0,0.0,
Tb927.2.4970	0	0	0.0,0.0,2.282,2.351,	0.0,0.0,2.903,0.0,0.0,0.0,	3.642,0.0,	3.228,6.313,	0.0,0.0,	1.15823	0.483862	1.82086	4.7705	0	2.39371	0.636087	0.242789	100000	3.76318	#DIV/0!	1.57211		0.0,0.0,5.8951184E-5,6.1120176E-5,	0.0,0.0,6.734385E-5,0.0,0.0,0.0,	1.0298547E-4,0.0,	9.300388E-5,1.8098482E-4,	0.0,0.0,	3.00178e-05	1.1224e-05	5.14927e-05	0.000136994	0	0.0,0.0,0.23594749,0.23026884,	0.0,0.0,0.13762724,0.0,0.0,0.0,	0.3614447,0.0,	0.3489629,0.455459,	0.0,0.0,	0.116554	0.0229379	0.180722	0.402211	0	575	0%,0%,9.2%,9.0%,	0%,0%,5.6%,0%,0%,0%,	13.4%,0%,	13.0%,16.3%,	0%,0%,	0.0,0.0,62884.0,62884.0,	0.0,0.0,62884.0,0.0,0.0,0.0,	62884.0,0.0,
Tb927.3.2950	0	0	0.0,0.0,0.0,0.0,	0.0,0.0,0.0,0.0,0.0,0.0,	0.0,0.0,	3.228,2.806,	0.0,0.0,	0	0	0	3.01679	0	0	0	0	0	#DIV/0!	#DIV/0!	#DIV/0!		0.0,0.0,0.0,0.0,	0.0,0.0,0.0,0.0,0.0,0.0,	0.0,0.0,	7.0457485E-5,6.093765E-5,	0.0,0.0,	0	0	0	6.56976e-05	0	0.0,0.0,0.0,0.0,	0.0,0.0,0.0,0.0,0.0,0.0,	0.0,0.0,	0.26765192,0.28528666,	0.0,0.0,	0	0	0	0.276469	0	759	0%,0%,0%,0%,	0%,0%,0%,0%,0%,0%,	0%,0%,	10.3%,10.9%,	0%,0%,	0.0,0.0,0.0,0.0,	0.0,0.0,0.0,0.0,0.0,0.0,	0.0,0.0,
Tb927.7.2810	0	0	0.0,0.0,0.0,0.0,	0.0,0.0,0.0,0.0,0.0,0.0,	0.0,0.0,	0.0,1.403,	0.0,0.0,	0	0	0	0.701481	0	0	0	0	0	#DIV/0!	#DIV/0!	#DIV/0!		0.0,0.0,0.0,0.0,	0.0,0.0,0.0,0.0,0.0,0.0,	0.0,0.0,	0.0,6.683768E-5,	0.0,0.0,	0	0	0	3.34188e-05	0	0.0,0.0,0.0,0.0,	0.0,0.0,0.0,0.0,0.0,0.0,	0.0,0.0,	0.0,0.17219532,	0.0,0.0,	0	0	0	0.0860977	0	346	0%,0%,0%,0%,	0%,0%,0%,0%,0%,0%,	0%,0%,	0%,6.9%,	0%,0%,	0.0,0.0,0.0,0.0,	0.0,0.0,0.0,0.0,0.0,0.0,	0.0,0.0,
Tb927.7.5300	0	0	0.0,0.0,0.0,0.0,	0.0,0.0,0.0,0.0,0.0,0.0,	0.0,0.0,	3.228,0.0,	0.0,0.0,	0	0	0	1.61383	0	0	0	0	0	#DIV/0!	#DIV/0!	#DIV/0!		0.0,0.0,0.0,0.0,	0.0,0.0,0.0,0.0,0.0,0.0,	0.0,0.0,	7.5532815E-5,0.0,	0.0,0.0,	0	0	0	3.77664e-05	0	0.0,0.0,0.0,0.0,	0.0,0.0,0.0,0.0,0.0,0.0,	0.0,0.0,	0.19674051,0.0,	0.0,0.0,	0	0	0	0.0983703	0	708	0%,0%,0%,0%,	0%,0%,0%,0%,0%,0%,	0%,0%,	7.8%,0%,	0%,0%,	0.0,0.0,0.0,0.0,	0.0,0.0,0.0,0.0,0.0,0.0,	0.0,0.0,
Tb927.7.3940	0	0	3.175,0.0,3.803,3.918,	0.0,3.618,2.903,3.788,2.054,0.0,	1.457,1.424,	0.0,0.0,	0.0,0.0,	2.72416	2.06053	1.44012	0	0	1.32207	1.89163	100000	100000	0.698908	#DIV/0!	0.528646		1.3461478E-4,0.0,1.706794E-4,1.769592E-4,	0.0,1.4069726E-4,1.16987045E-4,1.5341256E-4,8.364516E-5,0.0,	7.1560906E-5,7.050797E-5,	0.0,0.0,	0.0,0.0,	0.000120563	8.2457e-05	7.10344e-05	0	0	0.17219532,0.0,0.59220874,0.4962356,	0.0,0.1561122,0.29419577,0.40604758,0.17219532,0.0,	0.22461617,0.21618605,	0.0,0.0,	0.0,0.0,	0.31516	0.171425	0.220401	0	0	331	6.9%,0%,20.2%,17.5%,	0%,6.3%,11.2%,14.8%,6.9%,0%,	8.8%,8.5%,	0%,0%,	0%,0%,	36341.0,0.0,36341.0,36341.0,	0.0,36341.0,36341.0,36341.0,36341.0,0.0,	36341.0,36341.0,
Tb927.6.1200	0	0	0.0,0.0,0.0,0.0,	0.0,0.0,0.0,0.0,2.054,2.02,	2.913,3.559,	0.0,0.0,	0.0,0.0,	0	0.678973	3.23612	0	0	0	0	0	0	4.7662	#DIV/0!	#DIV/0!		0.0,0.0,0.0,0.0,	0.0,0.0,0.0,0.0,5.915929E-5,5.8277514E-5,	1.0122504E-4,1.2466955E-4,	0.0,0.0,	0.0,0.0,	0	1.95728e-05	0.000112947	0	0	0.0,0.0,0.0,0.0,	0.0,0.0,0.0,0.0,0.15345323,0.14815366,	0.24738348,0.33045447,	0.0,0.0,	0.0,0.0,	0	0.0502678	0.288919	0	0	468	0%,0%,0%,0%,	0%,0%,0%,0%,6.2%,6.0%,	9.6%,12.4%,	0%,0%,	0%,0%,	0.0,0.0,0.0,0.0,	0.0,0.0,0.0,0.0,52960.0,52960.0,	52960.0,52960.0,
Tb927.4.2630	0	0	0.0,0.0,0.0,0.0,	0.0,0.0,0.0,1.894,0.0,0.0,	0.0,0.0,	4.035,1.403,	0.0,0.0,	0	0.315683	0	2.71877	0	0	0	0	0	0	#DIV/0!	#DIV/0!		0.0,0.0,0.0,0.0,	0.0,0.0,0.0,3.011836E-5,0.0,0.0,	0.0,0.0,	7.929601E-5,2.7432787E-5,	0.0,0.0,	0	5.01973e-06	0	5.33644e-05	0	0.0,0.0,0.0,0.0,	0.0,0.0,0.0,0.08143401,0.0,0.0,	0.0,0.0,	0.19124198,0.06659615,	0.0,0.0,	0	0.0135723	0	0.128919	0	843	0%,0%,0%,0%,	0%,0%,0%,3.4%,0%,0%,	0%,0%,	7.6%,2.8%,	0%,0%,	0.0,0.0,0.0,0.0,	0.0,0.0,0.0,94941.0,0.0,0.0,	0.0,0.0,
Tb927.11.15070	0	0	0.0,0.0,1.521,0.0,	0.0,0.0,1.935,0.0,0.0,0.0,	0.0,0.0,	0.0,0.0,	0.0,0.0,	0.380308	0.322575	0	0	0	1.17898	100000	100000	100000	0	#DIV/0!	0		0.0,0.0,2.1001815E-5,0.0,	0.0,0.0,2.3991766E-5,0.0,0.0,0.0,	0.0,0.0,	0.0,0.0,	0.0,0.0,	5.25045e-06	3.99863e-06	0	0	0	0.0,0.0,0.061695576,0.0,	0.0,0.0,0.049542427,0.0,0.0,0.0,	0.0,0.0,	0.0,0.0,	0.0,0.0,	0.0154239	0.00825707	0	0	0	1076	0%,0%,2.6%,0%,	0%,0%,2.1%,0%,0%,0%,	0%,0%,	0%,0%,	0%,0%,	0.0,0.0,119148.0,0.0,	0.0,0.0,119148.0,0.0,0.0,0.0,	0.0,0.0,
Tb927.4.5240	0	0	0.0,0.0,0.0,0.0,	0.0,0.0,0.0,0.0,0.0,0.0,	0.0,0.0,	2.421,2.806,	0.0,0.0,	0	0	0	2.61334	0	0	0	0	0	#DIV/0!	#DIV/0!	#DIV/0!		0.0,0.0,0.0,0.0,	0.0,0.0,0.0,0.0,0.0,0.0,	0.0,0.0,	1.0499456E-4,1.2107769E-4,	0.0,0.0,	0	0	0	0.000113036	0	0.0,0.0,0.0,0.0,	0.0,0.0,0.0,0.0,0.0,0.0,	0.0,0.0,	0.31825674,0.42560756,	0.0,0.0,	0	0	0	0.371932	0	382	0%,0%,0%,0%,	0%,0%,0%,0%,0%,0%,	0%,0%,	12.0%,15.4%,	0%,0%,	0.0,0.0,0.0,0.0,	0.0,0.0,0.0,0.0,0.0,0.0,	0.0,0.0,
Tb927.9.11540	0	0	0.0,0.0,0.0,0.0,	0.0,0.0,0.0,0.0,0.0,0.0,	1.457,2.847,	0.0,0.0,	0.0,0.0,	0	0	2.15189	0	0	0	0	0	0	#DIV/0!	#DIV/0!	#DIV/0!		0.0,0.0,0.0,0.0,	0.0,0.0,0.0,0.0,0.0,0.0,	5.407913E-5,1.0656683E-4,	0.0,0.0,	0.0,0.0,	0	0	8.0323e-05	0	0	0.0,0.0,0.0,0.0,	0.0,0.0,0.0,0.0,0.0,0.0,	0.32129562,0.32129562,	0.0,0.0,	0.0,0.0,	0	0	0.321296	0	0	438	0%,0%,0%,0%,	0%,0%,0%,0%,0%,0%,	12.1%,12.1%,	0%,0%,	0%,0%,	0.0,0.0,0.0,0.0,	0.0,0.0,0.0,0.0,0.0,0.0,	50787.0,50787.0,
Tb927.1.4100	0	0	12.7,11.11,15.21,14.11,	18.5,18.09,22.26,17.99,20.54,18.18,	15.3,10.68,	8.069,9.821,	16.84,13.64,	13.2815	19.2606	12.9859	8.94495	15.2412	0.689569	1.02276	1.48481	0.871422	0.674221	0.852027	0.977743		5.0490076E-4,4.1498643E-4,6.401686E-4,5.973501E-4,	6.7954866E-4,6.59643E-4,8.4100314E-4,6.832943E-4,7.8432146E-4,6.953679E-4,	7.0456066E-4,4.958528E-4,	3.7873394E-4,4.58586E-4,	5.8880437E-4,4.729432E-4,	0.000539352	0.000723863	0.000600207	0.00041866	0.000530874	0.7298163,0.599558,1.6977394,1.4603674,	1.0090928,1.1037784,1.8183827,2.1550047,2.4119291,1.7289777,	2.1695673,1.8575904,	1.0606298,1.42661,	0.69433784,0.7864876,	1.12187	1.70453	2.01358	1.24362	0.740413	353	23.8%,20.4%,43.1%,39.1%,	30.3%,32.3%,45.0%,49.9%,53.3%,43.6%,	50.1%,45.6%,	31.4%,38.5%,	22.9%,25.2%,	40534.0,40534.0,40534.0,40534.0,	40534.0,40534.0,40534.0,40534.0,40534.0,40534.0,	40534.0,40534.0,
Tb927.8.3830	0	0	0.0,0.0,0.0,0.0,	0.0,0.0,0.0,0.0,0.0,0.0,	0.0,0.0,	3.228,4.91,	0.0,0.0,	0	0	0	4.06902	0	0	0	0	0	#DIV/0!	#DIV/0!	#DIV/0!		0.0,0.0,0.0,0.0,	0.0,0.0,0.0,0.0,0.0,0.0,	0.0,0.0,	7.178152E-5,1.08644876E-4,	0.0,0.0,	0	0	0	9.02132e-05	0	0.0,0.0,0.0,0.0,	0.0,0.0,0.0,0.0,0.0,0.0,	0.0,0.0,	0.19674051,0.42232883,	0.0,0.0,	0	0	0	0.309535	0	745	0%,0%,0%,0%,	0%,0%,0%,0%,0%,0%,	0%,0%,	7.8%,15.3%,	0%,0%,	0.0,0.0,0.0,0.0,	0.0,0.0,0.0,0.0,0.0,0.0,	0.0,0.0,
Tb927.6.4230	0	0	0.0,0.0,0.0,0.0,	0.0,0.0,0.0,0.0,0.0,0.0,	0.0,0.0,	1.614,0.0,	0.0,0.0,	0	0	0	0.806916	0	0	0	0	0	#DIV/0!	#DIV/0!	#DIV/0!		0.0,0.0,0.0,0.0,	0.0,0.0,0.0,0.0,0.0,0.0,	0.0,0.0,	5.3477233E-5,0.0,	0.0,0.0,	0	0	0	2.67386e-05	0	0.0,0.0,0.0,0.0,	0.0,0.0,0.0,0.0,0.0,0.0,	0.0,0.0,	0.18576872,0.0,	0.0,0.0,	0	0	0	0.0928844	0	500	0%,0%,0%,0%,	0%,0%,0%,0%,0%,0%,	0%,0%,	7.4%,0%,	0%,0%,	0.0,0.0,0.0,0.0,	0.0,0.0,0.0,0.0,0.0,0.0,	0.0,0.0,
Reverse_Tb927.3.240	0	0	0.0,0.0,0.0,0.0,	0.0,0.0,0.0,0.0,0.0,0.0,	0.0,0.0,	0.0,1.403,	0.0,0.0,	0	0	0	0.701481	0	0	0	0	0	#DIV/0!	#DIV/0!	#DIV/0!		0.0,0.0,0.0,0.0,	0.0,0.0,0.0,0.0,0.0,0.0,	0.0,0.0,	0.0,4.6437424E-5,	0.0,0.0,	0	0	0	2.32187e-05	0	0.0,0.0,0.0,0.0,	0.0,0.0,0.0,0.0,0.0,0.0,	0.0,0.0,	0.0,0.1324004,	0.0,0.0,	0	0	0	0.0662002	0	498	0%,0%,0%,0%,	0%,0%,0%,0%,0%,0%,	0%,0%,	0%,5.4%,	0%,0%,	0.0,0.0,0.0,0.0,	0.0,0.0,0.0,0.0,0.0,0.0,	0.0,0.0,
Tb927.11.2900	0	0	0.0,0.0,0.0,0.0,	0.0,0.0,0.0,0.0,0.0,0.0,	0.0,0.0,	0.0,0.0,	0.0,0.0,	0	0	0	0	0	0	0	0	0	#DIV/0!	#DIV/0!	#DIV/0!		0.0,0.0,0.0,0.0,	0.0,0.0,0.0,0.0,0.0,0.0,	0.0,0.0,	0.0,0.0,	0.0,0.0,	0	0	0	0	0	0.0,0.0,0.0,0.0,	0.0,0.0,0.0,0.0,0.0,0.0,	0.0,0.0,	0.0,0.0,	0.0,0.0,	0	0	0	0	0	194	0%,0%,0%,0%,	0%,0%,0%,0%,0%,0%,	0%,0%,	0%,0%,	0%,0%,	0.0,0.0,0.0,0.0,	0.0,0.0,0.0,0.0,0.0,0.0,	0.0,0.0,
Tb927.6.1230	0	0	0.0,0.0,3.042,4.702,	0.0,0.0,0.0,0.0,0.0,0.0,	5.827,4.271,	7.262,6.313,	0.0,0.0,	1.93614	0	5.0487	6.78779	0	100000	0.383494	0.285239	100000	#DIV/0!	#DIV/0!	2.6076		0.0,0.0,1.0864401E-4,1.6896201E-4,	0.0,0.0,0.0,0.0,0.0,0.0,	2.2775635E-4,1.6830389E-4,	2.8923983E-4,2.501593E-4,	0.0,0.0,	6.94015e-05	0	0.00019803	0.0002697	0	0.0,0.0,0.31219995,0.4321879,	0.0,0.0,0.0,0.0,0.0,0.0,	1.0892961,0.44877183,	0.9408858,0.8578044,	0.0,0.0,	0.186097	0	0.769034	0.899345	0	416	0%,0%,11.8%,15.6%,	0%,0%,0%,0%,0%,0%,	32.0%,16.1%,	28.8%,26.9%,	0%,0%,	0.0,0.0,47007.0,47007.0,	0.0,0.0,0.0,0.0,0.0,0.0,	47007.0,47007.0,
Tb927.7.3950	0	0	0.0,0.0,2.282,2.351,	0.0,0.0,0.0,0.0,0.0,0.0,	4.37,4.982,	11.3,7.015,	0.0,0.0,	1.15823	0	4.67624	9.15582	0	100000	0.247683	0.126502	100000	#DIV/0!	#DIV/0!	4.03742		0.0,0.0,3.4766083E-5,3.604523E-5,	0.0,0.0,0.0,0.0,0.0,0.0,	7.288203E-5,8.377793E-5,	1.9196955E-4,1.1859404E-4,	0.0,0.0,	1.77028e-05	0	7.833e-05	0.000155282	0	0.0,0.0,0.11686325,0.15080035,	0.0,0.0,0.0,0.0,0.0,0.0,	0.23879659,0.23026884,	0.552387,0.48251808,	0.0,0.0,	0.0669159	0	0.234533	0.517453	0	975	0%,0%,4.8%,6.1%,	0%,0%,0%,0%,0%,0%,	9.3%,9.0%,	19.1%,17.1%,	0%,0%,	0.0,0.0,107377.0,107377.0,	0.0,0.0,0.0,0.0,0.0,0.0,	107377.0,107377.0,
Reverse_Tb927.9.1980	0	0	0.0,0.0,0.0,0.0,	0.0,3.618,0.0,0.0,0.0,0.0,	0.0,0.0,	0.0,0.0,	0.0,0.0,	0	0.602981	0	0	0	0	0	0	0	0	#DIV/0!	#DIV/0!		0.0,0.0,0.0,0.0,	0.0,6.61517E-5,0.0,0.0,0.0,0.0,	0.0,0.0,	0.0,0.0,	0.0,0.0,	0	1.10253e-05	0	0	0	0.0,0.0,0.0,0.0,	0.0,0.09900582,0.0,0.0,0.0,0.0,	0.0,0.0,	0.0,0.0,	0.0,0.0,	0	0.016501	0	0	0	704	0%,0%,0%,0%,	0%,4.1%,0%,0%,0%,0%,	0%,0%,	0%,0%,	0%,0%,	0.0,0.0,0.0,0.0,	0.0,78487.0,0.0,0.0,0.0,0.0,	0.0,0.0,
Tb927.9.6660	0	0	0.0,3.702,1.521,3.135,	0.0,0.0,1.935,2.841,3.081,0.0,	5.098,2.847,	2.421,2.806,	0.0,0.0,	2.08956	1.30957	3.97275	2.61334	0	1.5956	0.525973	0.799576	100000	3.03362	#DIV/0!	1.90124		0.0,8.846027E-5,4.093832E-5,8.488913E-5,	0.0,0.0,4.676656E-5,6.899396E-5,7.5235184E-5,0.0,	1.5018714E-4,8.455847E-5,	7.2659284E-5,8.378927E-5,	0.0,0.0,	5.35719e-05	3.18326e-05	0.000117373	7.82243e-05	0	0.0,0.101539254,0.07894671,0.21059811,	0.0,0.0,0.101539254,0.16680968,0.1561122,0.0,	0.4321879,0.21059811,	0.16680968,0.18576872,	0.0,0.0,	0.097771	0.0707435	0.321393	0.176289	0	552	0%,4.2%,3.3%,8.3%,	0%,0%,4.2%,6.7%,6.3%,0%,	15.6%,8.3%,	6.7%,7.4%,	0%,0%,	0.0,60717.0,60717.0,60717.0,	0.0,0.0,60717.0,60717.0,60717.0,0.0,	60717.0,60717.0,
Reverse_Tb927.11.5100	0	0	0.0,0.0,0.0,1.567,	0.0,0.0,0.0,0.0,0.0,0.0,	0.0,0.0,	0.0,0.0,	0.0,0.0,	0.391843	0	0	0	0	100000	100000	100000	100000	#DIV/0!	#DIV/0!	0		0.0,0.0,0.0,2.6119731E-5,	0.0,0.0,0.0,0.0,0.0,0.0,	0.0,0.0,	0.0,0.0,	0.0,0.0,	6.52993e-06	0	0	0	0	0.0,0.0,0.0,0.12460494,	0.0,0.0,0.0,0.0,0.0,0.0,	0.0,0.0,	0.0,0.0,	0.0,0.0,	0.0311512	0	0	0	0	897	0%,0%,0%,5.1%,	0%,0%,0%,0%,0%,0%,	0%,0%,	0%,0%,	0%,0%,	0.0,0.0,0.0,97181.0,	0.0,0.0,0.0,0.0,0.0,0.0,	0.0,0.0,
Tb927.8.3880	0	0	0.0,0.0,0.0,1.567,	0.0,0.0,0.0,0.0,0.0,0.0,	0.0,0.0,	1.614,0.0,	0.0,3.897,	0.391843	0	0	0.806916	1.94829	100000	100000	0.485606	0.201122	#DIV/0!	0	0		0.0,0.0,0.0,7.732475E-5,	0.0,0.0,0.0,0.0,0.0,0.0,	0.0,0.0,	8.824626E-5,0.0,	0.0,1.5742477E-4,	1.93312e-05	0	0	4.41231e-05	7.87124e-05	0.0,0.0,0.0,0.21898961,	0.0,0.0,0.0,0.0,0.0,0.0,	0.0,0.0,	0.21898961,0.0,	0.0,0.25602996,	0.0547474	0	0	0.109495	0.128015	303	0%,0%,0%,8.6%,	0%,0%,0%,0%,0%,0%,	0%,0%,	8.6%,0%,	0%,9.9%,	0.0,0.0,0.0,33930.0,	0.0,0.0,0.0,0.0,0.0,0.0,	0.0,0.0,
Tb927.10.3840	0	0	0.0,0.0,2.282,2.351,	0.0,3.618,0.0,0.0,3.081,2.02,	7.283,8.541,	5.648,4.209,	0.0,5.845,	1.15823	1.45311	7.91236	4.92865	2.92243	0.797066	0.146382	0.234999	0.396323	5.44511	2.70746	6.83145		0.0,0.0,1.8936832E-4,1.9633575E-4,	0.0,2.6017203E-4,0.0,0.0,2.3201018E-4,1.5236801E-4,	6.616385E-4,7.82284E-4,	5.228221E-4,3.875839E-4,	0.0,3.997182E-4,	9.6426e-05	0.000107425	0.000721961	0.000455203	0.000199859	0.0,0.0,0.7619761,0.47231245,	0.0,0.2618276,0.0,0.0,0.62929606,0.47231245,	2.2658782,2.5727282,	2.1045597,1.2181964,	0.0,0.47231245,	0.308572	0.227239	2.4193	1.66138	0.236156	179	0%,0%,24.6%,16.8%,	0%,10.1%,0%,0%,21.2%,16.8%,	51.4%,55.3%,	49.2%,34.6%,	0%,16.8%,	0.0,0.0,20904.0,20904.0,	0.0,20904.0,0.0,0.0,20904.0,20904.0,	20904.0,20904.0,
Tb927.7.5350	0	0	0.0,0.0,0.0,0.0,	0.0,0.0,0.0,0.0,0.0,0.0,	0.0,0.0,	0.0,2.806,	0.0,0.0,	0	0	0	1.40296	0	0	0	0	0	#DIV/0!	#DIV/0!	#DIV/0!		0.0,0.0,0.0,0.0,	0.0,0.0,0.0,0.0,0.0,0.0,	0.0,0.0,	0.0,8.963503E-5,	0.0,0.0,	0	0	0	4.48175e-05	0	0.0,0.0,0.0,0.0,	0.0,0.0,0.0,0.0,0.0,0.0,	0.0,0.0,	0.0,0.24451458,	0.0,0.0,	0	0	0	0.122257	0	516	0%,0%,0%,0%,	0%,0%,0%,0%,0%,0%,	0%,0%,	0%,9.5%,	0%,0%,	0.0,0.0,0.0,0.0,	0.0,0.0,0.0,0.0,0.0,0.0,	0.0,0.0,
Tb927.9.8740	0	0	6.35,3.702,3.042,2.351,	3.701,3.618,1.935,1.894,5.135,4.04,	5.827,6.406,	4.035,5.612,	7.486,5.845,	3.86152	3.38715	6.11636	4.82321	6.66563	1.14005	0.631343	0.800612	0.579318	1.80575	0.917596	1.58392		2.7252288E-4,1.4932743E-4,1.3821379E-4,1.07474305E-4,	1.4671602E-4,1.4241834E-4,7.8945384E-5,7.764458E-5,2.1167085E-4,1.668127E-4,	2.8974508E-4,3.2116706E-4,	2.0442368E-4,2.8288487E-4,	2.8249805E-4,2.1880597E-4,	0.000166885	0.000137368	0.000305456	0.000243654	0.000250652	0.37404191,0.17489755,0.37404191,0.37404191,	0.17489755,0.17489755,0.17489755,0.25314116,0.52405274,0.40281367,	0.9952624,0.7179084,	0.6032454,0.733804,	0.25314116,0.17489755,	0.324256	0.284117	0.856585	0.668525	0.214019	327	13.8%,7.0%,13.8%,13.8%,	7.0%,7.0%,7.0%,9.8%,18.3%,14.7%,	30.0%,23.5%,	20.5%,23.9%,	9.8%,7.0%,	36985.0,36985.0,36985.0,36985.0,	36985.0,36985.0,36985.0,36985.0,36985.0,36985.0,	36985.0,36985.0,
Tb927.9.7620	0	0	3.175,3.702,0.0,0.0,	0.0,5.427,0.0,0.0,2.054,0.0,	0.0,1.424,	4.841,2.806,	3.743,7.793,	1.71935	1.24679	0.711774	3.82371	5.76817	1.37903	2.41559	0.449656	0.298076	0.570886	0.123397	0.413977		2.2967778E-4,2.5170136E-4,0.0,0.0,	0.0,3.6008348E-4,0.0,0.0,1.4271415E-4,0.0,	0.0,1.2029968E-4,	4.1348377E-4,2.3841069E-4,	2.3808469E-4,4.917495E-4,	0.000120345	8.37996e-05	6.01498e-05	0.000325947	0.000364917	0.33045447,0.28233063,0.0,0.0,	0.0,0.40928876,0.0,0.0,0.33045447,0.0,	0.0,0.29717934,	0.7458222,0.44543982,	0.28233063,0.46217716,	0.153196	0.123291	0.14859	0.595631	0.372254	194	12.4%,10.8%,0%,0%,	0%,14.9%,0%,0%,12.4%,0%,	0%,11.3%,	24.2%,16.0%,	10.8%,16.5%,	22369.0,22369.0,0.0,0.0,	0.0,22369.0,0.0,0.0,22369.0,0.0,	0.0,22369.0,
Tb927.11.2910	0	0	15.88,16.66,7.606,7.053,	24.06,18.09,9.677,11.36,11.3,13.13,	3.642,7.118,	6.455,7.015,	18.72,23.38,	11.7988	14.6021	5.37973	6.73507	21.0477	0.808021	2.1932	1.75185	0.560575	0.368421	0.255597	0.455955		5.8169046E-4,5.737214E-4,2.9501243E-4,2.7528015E-4,	8.142164E-4,6.0797384E-4,3.3701226E-4,3.9775108E-4,3.975875E-4,4.6287256E-4,	1.5461266E-4,3.0467543E-4,	2.7925448E-4,3.0190387E-4,	6.0298207E-4,7.472538E-4,	0.000431426	0.000502902	0.000229644	0.000290579	0.000675118	0.7906058,0.62554884,1.0701413,0.7823788,	1.18273,0.7579236,0.9952624,1.18273,0.9498446,1.3604782,	0.47910845,0.8365383,	0.62554884,1.0183663,	0.70608246,0.7579236,	0.817169	1.07149	0.657823	0.821958	0.732003	383	25.3%,21.1%,31.6%,25.1%,	33.9%,24.5%,30.0%,33.9%,29.0%,37.3%,	17.0%,26.4%,	21.1%,30.5%,	23.2%,24.5%,	43739.0,43739.0,43739.0,43739.0,	43739.0,43739.0,43739.0,43739.0,43739.0,43739.0,	43739.0,43739.0,
Tb927.6.1220	0	0	0.0,0.0,0.0,0.0,	0.0,0.0,0.0,0.0,0.0,0.0,	0.0,0.0,	0.0,1.403,	0.0,0.0,	0	0	0	0.701481	0	0	0	0	0	#DIV/0!	#DIV/0!	#DIV/0!		0.0,0.0,0.0,0.0,	0.0,0.0,0.0,0.0,0.0,0.0,	0.0,0.0,	0.0,4.0930685E-5,	0.0,0.0,	0	0	0	2.04653e-05	0	0.0,0.0,0.0,0.0,	0.0,0.0,0.0,0.0,0.0,0.0,	0.0,0.0,	0.0,0.18304157,	0.0,0.0,	0	0	0	0.0915208	0	565	0%,0%,0%,0%,	0%,0%,0%,0%,0%,0%,	0%,0%,	0%,7.3%,	0%,0%,	0.0,0.0,0.0,0.0,	0.0,0.0,0.0,0.0,0.0,0.0,	0.0,0.0,
Tb927.11.15090	0	0	0.0,0.0,0.0,0.0,	0.0,0.0,0.0,0.0,0.0,0.0,	0.0,0.0,	1.614,0.0,	0.0,0.0,	0	0	0	0.806916	0	0	0	0	0	#DIV/0!	#DIV/0!	#DIV/0!		0.0,0.0,0.0,0.0,	0.0,0.0,0.0,0.0,0.0,0.0,	0.0,0.0,	9.448274E-5,0.0,	0.0,0.0,	0	0	0	4.72414e-05	0	0.0,0.0,0.0,0.0,	0.0,0.0,0.0,0.0,0.0,0.0,	0.0,0.0,	0.31825674,0.0,	0.0,0.0,	0	0	0	0.159128	0	283	0%,0%,0%,0%,	0%,0%,0%,0%,0%,0%,	0%,0%,	12.0%,0%,	0%,0%,	0.0,0.0,0.0,0.0,	0.0,0.0,0.0,0.0,0.0,0.0,	0.0,0.0,
Tb927.2.2530	0	0	3.175,0.0,5.324,5.486,	0.0,0.0,3.871,3.788,0.0,3.03,	0.0,0.0,	4.035,6.313,	3.743,0.0,	3.49631	1.7815	0	5.17396	1.8716	1.96257	100000	0.675753	1.86809	0	0	0		5.355468E-5,0.0,9.506351E-5,9.856118E-5,	0.0,0.0,6.205563E-5,6.1033123E-5,0.0,4.917165E-5,	0.0,0.0,	8.03444E-5,1.2507965E-4,	5.551494E-5,0.0,	6.17948e-05	2.87101e-05	0	0.000102712	2.77575e-05	0.09144032,0.0,0.36772883,0.28528666,	0.0,0.0,0.19674051,0.17219532,0.0,0.18032062,	0.0,0.0,	0.2133888,0.5310875,	0.09900582,0.0,	0.186114	0.0915427	0	0.372238	0.0495029	832	3.8%,0%,13.6%,10.9%,	0%,0%,7.8%,6.9%,0%,7.2%,	0%,0%,	8.4%,18.5%,	4.1%,0%,	87634.0,0.0,87634.0,87634.0,	0.0,0.0,87634.0,87634.0,0.0,87634.0,	0.0,0.0,
Tb927.11.13890	0	0	0.0,0.0,0.0,0.0,	0.0,0.0,0.0,2.841,2.054,3.03,	0.0,2.135,	2.421,0.0,	0.0,0.0,	0	1.32082	1.06766	1.21037	0	0	0	0	0	0.808329	#DIV/0!	#DIV/0!		0.0,0.0,0.0,0.0,	0.0,0.0,0.0,1.4210696E-4,1.03308004E-4,1.5265228E-4,	0.0,1.306239E-4,	1.4965644E-4,0.0,	0.0,0.0,	0	6.63445e-05	6.53119e-05	7.48282e-05	0	0.0,0.0,0.0,0.0,	0.0,0.0,0.0,0.33967674,0.23026884,0.33967674,	0.0,0.44543982,	0.29419577,0.0,	0.0,0.0,	0	0.151604	0.22272	0.147098	0	268	0%,0%,0%,0%,	0%,0%,0%,12.7%,9.0%,12.7%,	0%,16.0%,	11.2%,0%,	0%,0%,	0.0,0.0,0.0,0.0,	0.0,0.0,0.0,30693.0,30693.0,30693.0,	0.0,30693.0,
Tb927.9.5140	0	0	0.0,0.0,0.0,0.0,	0.0,3.618,0.0,0.0,0.0,0.0,	0.0,0.0,	0.0,0.0,	0.0,0.0,	0	0.602981	0	0	0	0	0	0	0	0	#DIV/0!	#DIV/0!		0.0,0.0,0.0,0.0,	0.0,9.131529E-4,0.0,0.0,0.0,0.0,	0.0,0.0,	0.0,0.0,	0.0,0.0,	0	0.000152192	0	0	0	0.0,0.0,0.0,0.0,	0.0,0.9678863,0.0,0.0,0.0,0.0,	0.0,0.0,	0.0,0.0,	0.0,0.0,	0	0.161314	0	0	0	51	0%,0%,0%,0%,	0%,29.4%,0%,0%,0%,0%,	0%,0%,	0%,0%,	0%,0%,	0.0,0.0,0.0,0.0,	0.0,6157.0,0.0,0.0,0.0,0.0,	0.0,0.0,
Tb927.11.17310	0	0	0.0,0.0,0.0,0.0,	0.0,3.618,0.0,0.0,0.0,0.0,	0.0,0.0,	0.0,0.0,	0.0,0.0,	0	0.602981	0	0	0	0	0	0	0	0	#DIV/0!	#DIV/0!		0.0,0.0,0.0,0.0,	0.0,1.3382413E-4,0.0,0.0,0.0,0.0,	0.0,0.0,	0.0,0.0,	0.0,0.0,	0	2.2304e-05	0	0	0	0.0,0.0,0.0,0.0,	0.0,0.23594749,0.0,0.0,0.0,0.0,	0.0,0.0,	0.0,0.0,	0.0,0.0,	0	0.0393246	0	0	0	348	0%,0%,0%,0%,	0%,9.2%,0%,0%,0%,0%,	0%,0%,	0%,0%,	0%,0%,	0.0,0.0,0.0,0.0,	0.0,40831.0,0.0,0.0,0.0,0.0,	0.0,0.0,
Tb927.9.6670	0	0	0.0,0.0,0.0,0.0,	3.701,0.0,0.0,0.0,0.0,0.0,	0.0,0.0,	0.0,0.0,	0.0,0.0,	0	0.616807	0	0	0	0	0	0	0	0	#DIV/0!	#DIV/0!		0.0,0.0,0.0,0.0,	1.881417E-5,0.0,0.0,0.0,0.0,0.0,	0.0,0.0,	0.0,0.0,	0.0,0.0,	0	3.13569e-06	0	0	0	0.0,0.0,0.0,0.0,	0.025651932,0.0,0.0,0.0,0.0,0.0,	0.0,0.0,	0.0,0.0,	0.0,0.0,	0	0.00427532	0	0	0	2550	0%,0%,0%,0%,	1.1%,0%,0%,0%,0%,0%,	0%,0%,	0%,0%,	0%,0%,	0.0,0.0,0.0,0.0,	282743.0,0.0,0.0,0.0,0.0,0.0,	0.0,0.0,
Tb927.3.990	0	0	0.0,0.0,0.0,0.0,	0.0,0.0,0.0,1.894,0.0,0.0,	0.0,0.0,	0.0,0.0,	0.0,0.0,	0	0.315683	0	0	0	0	0	0	0	0	#DIV/0!	#DIV/0!		0.0,0.0,0.0,0.0,	0.0,0.0,0.0,5.3005802E-5,0.0,0.0,	0.0,0.0,	0.0,0.0,	0.0,0.0,	0	8.8343e-06	0	0	0	0.0,0.0,0.0,0.0,	0.0,0.0,0.0,0.23026884,0.0,0.0,	0.0,0.0,	0.0,0.0,	0.0,0.0,	0	0.0383781	0	0	0	479	0%,0%,0%,0%,	0%,0%,0%,9.0%,0%,0%,	0%,0%,	0%,0%,	0%,0%,	0.0,0.0,0.0,0.0,	0.0,0.0,0.0,54595.0,0.0,0.0,	0.0,0.0,
Tb927.8.3890	0	0	0.0,0.0,0.0,1.567,	0.0,0.0,0.0,0.0,0.0,0.0,	0.0,0.0,	1.614,0.0,	0.0,0.0,	0.391843	0	0	0.806916	0	100000	100000	0.485606	100000	#DIV/0!	#DIV/0!	0		0.0,0.0,0.0,7.209046E-5,	0.0,0.0,0.0,0.0,0.0,0.0,	0.0,0.0,	8.2272665E-5,0.0,	0.0,0.0,	1.80226e-05	0	0	4.11363e-05	0	0.0,0.0,0.0,0.20226443,	0.0,0.0,0.0,0.0,0.0,0.0,	0.0,0.0,	0.20226443,0.0,	0.0,0.0,	0.0505661	0	0	0.101132	0	325	0%,0%,0%,8.0%,	0%,0%,0%,0%,0%,0%,	0%,0%,	8.0%,0%,	0%,0%,	0.0,0.0,0.0,35627.0,	0.0,0.0,0.0,0.0,0.0,0.0,	0.0,0.0,
Tb05.5K5.360	0	0	0.0,0.0,0.0,0.0,	0.0,0.0,0.0,1.894,0.0,0.0,	0.0,0.0,	0.0,0.0,	0.0,0.0,	0	0.315683	0	0	0	0	0	0	0	0	#DIV/0!	#DIV/0!		0.0,0.0,0.0,0.0,	0.0,0.0,0.0,4.8920574E-5,0.0,0.0,	0.0,0.0,	0.0,0.0,	0.0,0.0,	0	8.15343e-06	0	0	0	0.0,0.0,0.0,0.0,	0.0,0.0,0.0,0.17219532,0.0,0.0,	0.0,0.0,	0.0,0.0,	0.0,0.0,	0	0.0286992	0	0	0	519	0%,0%,0%,0%,	0%,0%,0%,6.9%,0%,0%,	0%,0%,	0%,0%,	0%,0%,	0.0,0.0,0.0,0.0,	0.0,0.0,0.0,55038.0,0.0,0.0,	0.0,0.0,
Tb927.10.14550	0	0	61.92,68.49,12.17,16.46,	74.02,70.55,8.71,14.21,16.43,16.16,	14.57,15.66,	22.59,21.04,	108.6,95.47,	39.7587	33.3453	15.113	21.819	102.009	1.19233	2.63077	1.8222	0.389755	0.453226	0.148152	0.380117		0.0013164714,0.0013687216,2.7391457E-4,3.7274044E-4,	0.0014538224,0.0013759553,1.7601233E-4,2.885202E-4,3.355945E-4,3.3059242E-4,	3.588888E-4,3.88969E-4,	5.671828E-4,5.2558724E-4,	0.0020294916,0.0017706709,	0.000832962	0.000660083	0.000373929	0.000546385	0.00190008	1.5941794,1.3014419,0.9678863,1.2080047,	1.3659198,1.3014419,0.503142,0.7782794,0.7988709,0.77010894,	1.22331,1.0230191,	1.7101917,1.7989812,	1.4099054,1.3120649,	1.26788	0.919627	1.12316	1.75459	1.36099	660	41.4%,36.2%,29.4%,34.4%,	37.4%,36.2%,17.7%,25.0%,25.5%,24.8%,	34.7%,30.6%,	43.3%,44.7%,	38.2%,36.4%,	71367.0,71367.0,71367.0,71367.0,	71367.0,71367.0,71367.0,71367.0,71367.0,71367.0,	71367.0,71367.0,
Tb927.9.11560	0	0	0.0,0.0,0.0,0.0,	3.701,0.0,0.0,0.0,0.0,0.0,	0.0,0.0,	0.0,0.0,	0.0,0.0,	0	0.616807	0	0	0	0	0	0	0	0	#DIV/0!	#DIV/0!		0.0,0.0,0.0,0.0,	1.4761888E-4,0.0,0.0,0.0,0.0,0.0,	0.0,0.0,	0.0,0.0,	0.0,0.0,	0	2.46031e-05	0	0	0	0.0,0.0,0.0,0.0,	0.23594749,0.0,0.0,0.0,0.0,0.0,	0.0,0.0,	0.0,0.0,	0.0,0.0,	0	0.0393246	0	0	0	325	0%,0%,0%,0%,	9.2%,0%,0%,0%,0%,0%,	0%,0%,	0%,0%,	0%,0%,	0.0,0.0,0.0,0.0,	36042.0,0.0,0.0,0.0,0.0,0.0,	0.0,0.0,
Tb927.7.3970	0	0	4.763,5.553,1.521,0.0,	5.551,9.045,2.903,1.894,2.054,0.0,	5.098,2.847,	4.841,4.91,	11.23,9.741,	2.95934	3.57453	3.97275	4.87593	10.4855	0.827897	0.744909	0.606928	0.282231	1.11141	0.37888	1.34245		2.3046978E-4,2.5256933E-4,7.792397E-5,0.0,	2.481524E-4,4.0147238E-4,1.3352658E-4,8.755096E-5,9.547085E-5,0.0,	2.8587348E-4,1.6095268E-4,	2.7660638E-4,2.7910495E-4,	4.7781132E-4,4.1120435E-4,	0.000140241	0.000161029	0.000223413	0.000277856	0.000444508	0.4521116,0.4521116,0.30918193,0.0,	0.3614447,0.7988709,0.55955243,0.21059811,0.42889392,0.0,	0.8879913,0.6904409,	0.4421153,0.4996848,	0.93196833,0.42889392,	0.303351	0.393227	0.789216	0.4709	0.680431	290	16.2%,16.2%,11.7%,0%,	13.4%,25.5%,19.3%,8.3%,15.5%,0%,	27.6%,22.8%,	15.9%,17.6%,	28.6%,15.5%,	32185.0,32185.0,32185.0,0.0,	32185.0,32185.0,32185.0,32185.0,32185.0,0.0,	32185.0,32185.0,
Tb927.7.5330	0	0	0.0,0.0,0.0,2.351,	0.0,0.0,0.0,1.894,3.081,0.0,	0.0,1.424,	4.841,4.91,	0.0,0.0,	0.587765	0.829158	0.711774	4.87593	0	0.708869	0.825775	0.120544	100000	0.858429	#DIV/0!	1.21098		0.0,0.0,0.0,4.558249E-5,	0.0,0.0,0.0,3.293097E-5,5.3864875E-5,0.0,	0.0,3.026996E-5,	1.04041304E-4,1.0498111E-4,	0.0,0.0,	1.13956e-05	1.4466e-05	1.5135e-05	0.000104511	0	0.0,0.0,0.0,0.16680968,	0.0,0.0,0.0,0.11686325,0.10917485,0.0,	0.0,0.10917485,	0.2705741,0.43879855,	0.0,0.0,	0.0417024	0.037673	0.0545874	0.354686	0	771	0%,0%,0%,6.7%,	0%,0%,0%,4.8%,4.5%,0%,	0%,4.5%,	10.4%,15.8%,	0%,0%,	0.0,0.0,0.0,83000.0,	0.0,0.0,0.0,83000.0,83000.0,0.0,	0.0,83000.0,
Tb927.4.2600	0	0	12.7,11.11,4.564,5.486,	3.701,9.045,0.0,0.0,0.0,0.0,	6.555,6.406,	20.98,19.64,	0.0,0.0,	8.46423	2.12426	6.48053	20.3106	0	3.98455	1.3061	0.416738	100000	3.05072	#DIV/0!	0.765638		1.0947786E-4,8.99817E-5,4.164242E-5,5.037033E-5,	2.946937E-5,7.1515344E-5,0.0,0.0,0.0,0.0,	6.547295E-5,6.450959E-5,	2.1351474E-4,1.9887084E-4,	0.0,0.0,	7.28681e-05	1.68308e-05	6.49913e-05	0.000206193	0	0.14815366,0.1271975,0.1271975,0.1271975,	0.023293018,0.07646525,0.0,0.0,0.0,0.0,	0.22179961,0.17219532,	0.6368165,0.6865531,	0.0,0.0,	0.132437	0.0166264	0.196997	0.661685	0	1628	6.0%,5.2%,5.2%,5.2%,	1.0%,3.2%,0%,0%,0%,0%,	8.7%,6.9%,	21.4%,22.7%,	0%,0%,	181378.0,181378.0,181378.0,181378.0,	181378.0,181378.0,0.0,0.0,0.0,0.0,	181378.0,181378.0,
Tb927.6.1250	0	0	0.0,0.0,0.0,0.0,	0.0,0.0,0.0,0.0,0.0,0.0,	0.0,0.0,	0.0,1.403,	0.0,0.0,	0	0	0	0.701481	0	0	0	0	0	#DIV/0!	#DIV/0!	#DIV/0!		0.0,0.0,0.0,0.0,	0.0,0.0,0.0,0.0,0.0,0.0,	0.0,0.0,	0.0,4.6437424E-5,	0.0,0.0,	0	0	0	2.32187e-05	0	0.0,0.0,0.0,0.0,	0.0,0.0,0.0,0.0,0.0,0.0,	0.0,0.0,	0.0,0.1428783,	0.0,0.0,	0	0	0	0.0714392	0	498	0%,0%,0%,0%,	0%,0%,0%,0%,0%,0%,	0%,0%,	0%,5.8%,	0%,0%,	0.0,0.0,0.0,0.0,	0.0,0.0,0.0,0.0,0.0,0.0,	0.0,0.0,
Tb927.3.980	0	0	11.11,9.256,16.73,15.67,	7.402,10.85,13.55,11.36,14.38,12.12,	14.57,17.79,	23.4,17.54,	9.358,15.59,	13.194	11.6108	16.1806	20.4688	12.4721	1.13635	0.81542	0.64459	1.05788	1.39358	1.29734	1.22636		2.2278745E-4,1.743931E-4,3.5511068E-4,3.347057E-4,	1.3707468E-4,1.995891E-4,2.581514E-4,2.1762666E-4,2.7686547E-4,2.3377607E-4,	3.3838084E-4,4.1675247E-4,	5.5387133E-4,4.129614E-4,	1.6495868E-4,2.7256974E-4,	0.000271749	0.000220514	0.000377567	0.000483416	0.000218764	0.3520726,0.23310483,0.9543395,1.2080047,	0.20503592,0.31522477,0.65576994,0.64816236,0.8071741,0.7906058,	1.0941124,1.1577444,	1.3823195,1.133045,	0.21898961,0.38356638,	0.68688	0.570329	1.12593	1.25768	0.301278	700	13.1%,9.1%,29.1%,34.4%,	8.1%,11.9%,21.9%,21.7%,25.7%,25.3%,	32.1%,33.4%,	37.7%,32.9%,	8.6%,14.1%,	78464.0,78464.0,78464.0,78464.0,	78464.0,78464.0,78464.0,78464.0,78464.0,78464.0,	78464.0,78464.0,
Tb927.11.2920	0	0	12.7,16.66,0.0,2.351,	11.1,19.9,6.774,5.682,5.135,4.04,	2.185,1.424,	2.421,2.806,	13.1,15.59,	7.92797	8.77198	1.80429	2.61334	14.3437	0.903783	4.39395	3.03366	0.552712	0.205688	0.125789	0.227585		6.124741E-4,7.551041E-4,0.0,1.2077009E-4,	4.9459934E-4,8.80204E-4,3.104914E-4,2.6175028E-4,2.3785692E-4,1.8744932E-4,	1.2209617E-4,8.019979E-5,	1.3782791E-4,1.5894047E-4,	5.5553095E-4,6.5566605E-4,	0.000372087	0.000395392	0.000101148	0.000148384	0.000605599	0.8113401,0.9769696,0.0,0.27938128,	0.64437175,1.22331,0.9906733,0.9906733,0.5100801,0.79473364,	0.24738348,0.11686325,	0.24738348,0.3708818,	0.7823788,0.7823788,	0.516923	0.858974	0.182123	0.309133	0.782379	291	25.8%,29.6%,0%,10.7%,	21.6%,34.7%,29.9%,29.9%,17.9%,25.4%,	9.6%,4.8%,	9.6%,13.7%,	25.1%,25.1%,	33710.0,33710.0,0.0,33710.0,	33710.0,33710.0,33710.0,33710.0,33710.0,33710.0,	33710.0,33710.0,
Tb927.11.13880	0	0	0.0,0.0,0.0,0.0,	0.0,0.0,0.0,0.0,0.0,0.0,	0.0,0.0,	4.035,3.507,	0.0,0.0,	0	0	0	3.77099	0	0	0	0	0	#DIV/0!	#DIV/0!	#DIV/0!		0.0,0.0,0.0,0.0,	0.0,0.0,0.0,0.0,0.0,0.0,	0.0,0.0,	1.3531688E-4,1.1703359E-4,	0.0,0.0,	0	0	0	0.000126175	0	0.0,0.0,0.0,0.0,	0.0,0.0,0.0,0.0,0.0,0.0,	0.0,0.0,	0.43879855,0.33659554,	0.0,0.0,	0	0	0	0.387697	0	494	0%,0%,0%,0%,	0%,0%,0%,0%,0%,0%,	0%,0%,	15.8%,12.6%,	0%,0%,	0.0,0.0,0.0,0.0,	0.0,0.0,0.0,0.0,0.0,0.0,	0.0,0.0,
Tb927.2.2520	0	0	38.1,40.73,49.44,51.72,	48.11,39.8,54.19,56.82,38.0,46.46,	61.91,66.91,	44.38,32.97,	44.92,44.81,	44.9975	47.2298	64.408	38.675	44.8645	0.952735	0.698632	1.16348	1.00296	1.36371	1.43561	1.43137		0.0019803331,0.001989373,0.002720124,0.0028635932,	0.002309962,0.0018973286,0.0026771256,0.0028210864,0.0018970411,0.0023233301,	0.0037284554,0.0040625646,	0.0027233774,0.0020128044,	0.0020528191,0.0020316541,	0.00238836	0.00232098	0.00389551	0.00236809	0.00204224	2.8815036,3.0457587,4.140436,4.140436,	2.784426,1.8575904,4.0582466,4.140436,3.2953644,4.140436,	4.5462575,4.4575787,	4.7016425,4.272298,	2.62243,1.8575904,	3.55203	3.37942	4.50192	4.48697	2.24001	270	58.9%,60.7%,71.1%,71.1%,	57.8%,45.6%,70.4%,71.1%,63.3%,71.1%,	74.4%,73.7%,	75.6%,72.2%,	55.9%,45.6%,	29190.0,29190.0,29190.0,29190.0,	29190.0,29190.0,29190.0,29190.0,29190.0,29190.0,	29190.0,29190.0,
Tb927.5.2090	0	0	14.29,24.06,31.19,32.91,	0.0,0.0,0.0,3.788,0.0,2.02,	14.57,14.95,	25.01,23.15,	0.0,0.0,	25.6132	0.968021	14.7571	24.0816	0	26.4594	1.73566	1.0636	100000	15.2446	#DIV/0!	0.57615		1.842911E-4,2.9172376E-4,4.257886E-4,4.5222184E-4,	0.0,0.0,0.0,4.6672387E-5,0.0,2.50679E-5,	2.1770828E-4,2.252302E-4,	3.8092697E-4,3.5071353E-4,	0.0,0.0,	0.000338506	1.19567e-05	0.000221469	0.00036582	0	0.28233063,0.46217716,1.4434304,1.3067472,	0.0,0.0,0.0,0.11943793,0.0,0.0519619,	0.80301774,0.7538805,	1.1379621,1.1134889,	0.0,0.0,	0.873671	0.0285666	0.778449	1.12573	0	1088	10.8%,16.5%,38.8%,36.3%,	0%,0%,0%,4.9%,0%,2.2%,	25.6%,24.4%,	33.0%,32.5%,	0%,0%,	122724.0,122724.0,122724.0,122724.0,	0.0,0.0,0.0,122724.0,0.0,122724.0,	122724.0,122724.0,
Tb05.5K5.370	0	0	0.0,0.0,0.0,0.0,	0.0,0.0,0.0,0.0,0.0,0.0,	0.0,0.0,	0.0,0.0,	0.0,0.0,	0	0	0	0	0	0	0	0	0	#DIV/0!	#DIV/0!	#DIV/0!		0.0,0.0,0.0,0.0,	0.0,0.0,0.0,0.0,0.0,0.0,	0.0,0.0,	0.0,0.0,	0.0,0.0,	0	0	0	0	0	0.0,0.0,0.0,0.0,	0.0,0.0,0.0,0.0,0.0,0.0,	0.0,0.0,	0.0,0.0,	0.0,0.0,	0	0	0	0	0	527	0%,0%,0%,0%,	0%,0%,0%,0%,0%,0%,	0%,0%,	0%,0%,	0%,0%,	0.0,0.0,0.0,0.0,	0.0,0.0,0.0,0.0,0.0,0.0,	0.0,0.0,
Tb927.10.3860	0	0	0.0,0.0,3.042,3.918,	3.701,5.427,3.871,3.788,3.081,3.03,	0.0,1.424,	3.228,1.403,	5.615,0.0,	1.74022	3.81625	0.711774	2.31531	2.8074	0.456003	2.44491	0.751614	0.61987	0.186511	0.253535	0.409013		0.0,0.0,2.0543592E-4,2.6624318E-4,	2.1807333E-4,3.1752815E-4,2.3468309E-4,2.3081616E-4,1.8877191E-4,1.8595824E-4,	0.0,1.0608244E-4,	2.4307832E-4,1.0511744E-4,	3.149211E-4,0.0,	0.00011792	0.000229305	5.30412e-05	0.000174098	0.000157461	0.0,0.0,0.53461695,0.53461695,	0.23310483,0.24451458,0.53461695,0.53461695,0.53461695,0.24451458,	0.0,0.24451458,	0.27350307,0.6032454,	0.24451458,0.0,	0.267308	0.387664	0.122257	0.438374	0.122257	220	0%,0%,18.6%,18.6%,	9.1%,9.5%,18.6%,18.6%,18.6%,9.5%,	0%,9.5%,	10.5%,20.5%,	9.5%,0%,	0.0,0.0,25011.0,25011.0,	25011.0,25011.0,25011.0,25011.0,25011.0,25011.0,	0.0,25011.0,
Reverse_Tb927.5.1500	0	0	0.0,0.0,0.0,2.351,	0.0,0.0,0.0,0.0,0.0,0.0,	0.0,0.0,	0.0,0.0,	0.0,0.0,	0.587765	0	0	0	0	100000	100000	100000	100000	#DIV/0!	#DIV/0!	0		0.0,0.0,0.0,6.8240966E-5,	0.0,0.0,0.0,0.0,0.0,0.0,	0.0,0.0,	0.0,0.0,	0.0,0.0,	1.70602e-05	0	0	0	0	0.0,0.0,0.0,0.14815366,	0.0,0.0,0.0,0.0,0.0,0.0,	0.0,0.0,	0.0,0.0,	0.0,0.0,	0.0370384	0	0	0	0	515	0%,0%,0%,6.0%,	0%,0%,0%,0%,0%,0%,	0%,0%,	0%,0%,	0%,0%,	0.0,0.0,0.0,56277.0,	0.0,0.0,0.0,0.0,0.0,0.0,	0.0,0.0,
Tb927.10.7930	0	0	38.1,25.92,24.34,27.43,	40.71,36.18,34.84,33.15,32.86,39.39,	26.22,24.2,	25.82,25.95,	31.82,31.17,	28.9466	36.1873	25.2103	25.8881	31.4949	0.799909	1.1482	1.11814	0.919088	0.696662	0.800458	0.870926		9.7039907E-4,6.203457E-4,6.562019E-4,7.441279E-4,	9.577813E-4,8.4520504E-4,8.433258E-4,8.063904E-4,8.03965E-4,9.6522784E-4,	7.7379285E-4,7.200514E-4,	7.764389E-4,7.7645737E-4,	7.125257E-4,6.925547E-4,	0.000747769	0.000870316	0.000746922	0.000776448	0.00070254	2.1550047,0.7579236,2.491403,2.6559477,	1.6121614,1.5703957,2.8370724,2.8725765,2.4434993,3.3351092,	3.3351092,1.8906798,	2.7931497,3.073803,	1.0701413,0.8879913,	2.01507	2.44514	2.61289	2.93348	0.979066	551	49.9%,24.5%,54.3%,56.3%,	41.7%,41.0%,58.4%,58.8%,53.7%,63.7%,	63.7%,46.1%,	57.9%,61.0%,	31.6%,27.6%,	60604.0,60604.0,60604.0,60604.0,	60604.0,60604.0,60604.0,60604.0,60604.0,60604.0,	60604.0,60604.0,
Reverse_Tb927.4.3250	0	0	0.0,0.0,1.521,0.0,	0.0,0.0,0.0,0.0,0.0,0.0,	0.0,0.0,	0.0,0.0,	0.0,0.0,	0.380308	0	0	0	0	100000	100000	100000	100000	#DIV/0!	#DIV/0!	0		0.0,0.0,5.7210007E-5,0.0,	0.0,0.0,0.0,0.0,0.0,0.0,	0.0,0.0,	0.0,0.0,	0.0,0.0,	1.43025e-05	0	0	0	0	0.0,0.0,0.15080035,0.0,	0.0,0.0,0.0,0.0,0.0,0.0,	0.0,0.0,	0.0,0.0,	0.0,0.0,	0.0377001	0	0	0	0	395	0%,0%,6.1%,0%,	0%,0%,0%,0%,0%,0%,	0%,0%,	0%,0%,	0%,0%,	0.0,0.0,44060.0,0.0,	0.0,0.0,0.0,0.0,0.0,0.0,	0.0,0.0,
Tb927.8.4990	0	0	4.763,7.405,19.78,14.11,	0.0,0.0,0.0,0.0,0.0,0.0,	30.59,28.47,	33.89,32.97,	0.0,0.0,	11.5124	0	29.5307	33.43	0	100000	0.389845	0.344373	100000	#DIV/0!	#DIV/0!	2.56512		1.11393725E-4,1.627669E-4,4.896223E-4,3.5144098E-4,	0.0,0.0,0.0,0.0,0.0,0.0,	8.290331E-4,7.77938E-4,	9.3585154E-4,9.0576196E-4,	0.0,0.0,	0.000278806	0	0.000803486	0.000920807	0	0.18304157,0.28233063,2.006076,1.3878112,	0.0,0.0,0.0,0.0,0.0,0.0,	2.6057863,3.1879354,	2.1477482,3.497799,	0.0,0.0,	0.964815	0	2.89686	2.82277	0	600	7.3%,10.8%,47.8%,37.8%,	0%,0%,0%,0%,0%,0%,	55.7%,62.2%,	49.8%,65.3%,	0%,0%,	69597.0,69597.0,69597.0,69597.0,	0.0,0.0,0.0,0.0,0.0,0.0,	69597.0,69597.0,
Tb927.8.3860	0	0	0.0,0.0,2.282,1.567,	0.0,0.0,0.0,3.788,0.0,2.02,	1.457,1.424,	0.0,0.0,	0.0,0.0,	0.962305	0.968021	1.44012	0	0	0.994094	0.668212	100000	100000	1.48769	#DIV/0!	1.49653		0.0,0.0,7.994559E-5,5.5258017E-5,	0.0,0.0,0.0,1.19763106E-4,0.0,6.432518E-5,	5.5864763E-5,5.504278E-5,	0.0,0.0,	0.0,0.0,	3.38009e-05	3.06814e-05	5.54538e-05	0	0	0.0,0.0,0.31219995,0.18850219,	0.0,0.0,0.0,0.44543982,0.0,0.14551294,	0.1324004,0.12201846,	0.0,0.0,	0.0,0.0,	0.125176	0.0984921	0.127209	0	0	424	0%,0%,11.8%,7.5%,	0%,0%,0%,16.0%,0%,5.9%,	5.4%,5.0%,	0%,0%,	0%,0%,	0.0,0.0,46945.0,46945.0,	0.0,0.0,0.0,46945.0,0.0,46945.0,	46945.0,46945.0,
Tb927.4.5290	0	0	0.0,0.0,0.0,0.0,	0.0,0.0,0.0,0.0,0.0,0.0,	0.0,0.0,	2.421,0.0,	0.0,0.0,	0	0	0	1.21037	0	0	0	0	0	#DIV/0!	#DIV/0!	#DIV/0!		0.0,0.0,0.0,0.0,	0.0,0.0,0.0,0.0,0.0,0.0,	0.0,0.0,	1.00269805E-4,0.0,	0.0,0.0,	0	0	0	5.01349e-05	0	0.0,0.0,0.0,0.0,	0.0,0.0,0.0,0.0,0.0,0.0,	0.0,0.0,	0.30316675,0.0,	0.0,0.0,	0	0	0	0.151583	0	400	0%,0%,0%,0%,	0%,0%,0%,0%,0%,0%,	0%,0%,	11.5%,0%,	0%,0%,	0.0,0.0,0.0,0.0,	0.0,0.0,0.0,0.0,0.0,0.0,	0.0,0.0,
Tb927.10.14560	0	0	4.763,3.702,1.521,0.0,	0.0,0.0,0.0,0.0,0.0,0.0,	3.642,0.0,	6.455,8.418,	5.615,0.0,	2.49656	0	1.82086	7.43655	2.8074	100000	1.37109	0.335714	0.889277	#DIV/0!	0.648593	0.729349		9.99047E-5,7.2989635E-5,3.3778702E-5,0.0,	0.0,0.0,0.0,0.0,0.0,0.0,	8.8515175E-5,0.0,	1.5987214E-4,2.0740663E-4,	1.03561506E-4,0.0,	5.16683e-05	0	4.42576e-05	0.000183639	5.17808e-05	0.15080035,0.08642566,0.10407865,0.0,	0.0,0.0,0.0,0.0,0.0,0.0,	0.19124198,0.0,	0.50660706,0.9498446,	0.11943793,0.0,	0.0853262	0	0.095621	0.728226	0.059719	669	6.1%,3.6%,4.3%,0%,	0%,0%,0%,0%,0%,0%,	7.6%,0%,	17.8%,29.0%,	4.9%,0%,	75127.0,75127.0,75127.0,0.0,	0.0,0.0,0.0,0.0,0.0,0.0,	75127.0,0.0,
Tb927.9.8760	0	0	0.0,0.0,0.0,0.0,	0.0,0.0,0.0,1.894,0.0,0.0,	0.0,0.0,	0.0,0.0,	0.0,0.0,	0	0.315683	0	0	0	0	0	0	0	0	#DIV/0!	#DIV/0!		0.0,0.0,0.0,0.0,	0.0,0.0,0.0,1.0925033E-5,0.0,0.0,	0.0,0.0,	0.0,0.0,	0.0,0.0,	0	1.82084e-06	0	0	0	0.0,0.0,0.0,0.0,	0.0,0.0,0.0,0.035142183,0.0,0.0,	0.0,0.0,	0.0,0.0,	0.0,0.0,	0	0.00585703	0	0	0	2324	0%,0%,0%,0%,	0%,0%,0%,1.5%,0%,0%,	0%,0%,	0%,0%,	0%,0%,	0.0,0.0,0.0,0.0,	0.0,0.0,0.0,251387.0,0.0,0.0,	0.0,0.0,
Reverse_Tb927.3.270	0	0	0.0,0.0,0.0,0.0,	0.0,0.0,0.0,0.0,0.0,0.0,	0.0,0.0,	0.0,0.0,	0.0,0.0,	0	0	0	0	0	0	0	0	0	#DIV/0!	#DIV/0!	#DIV/0!		0.0,0.0,0.0,0.0,	0.0,0.0,0.0,0.0,0.0,0.0,	0.0,0.0,	0.0,0.0,	0.0,0.0,	0	0	0	0	0	0.0,0.0,0.0,0.0,	0.0,0.0,0.0,0.0,0.0,0.0,	0.0,0.0,	0.0,0.0,	0.0,0.0,	0	0	0	0	0	476	0%,0%,0%,0%,	0%,0%,0%,0%,0%,0%,	0%,0%,	0%,0%,	0%,0%,	0.0,0.0,0.0,0.0,	0.0,0.0,0.0,0.0,0.0,0.0,	0.0,0.0,
Tb927.11.1400	0	0	0.0,0.0,4.564,3.918,	0.0,0.0,0.0,0.0,0.0,0.0,	2.185,5.694,	5.648,3.507,	0.0,3.897,	2.12053	0	3.93961	4.57791	1.94829	100000	0.538259	0.463209	1.08841	#DIV/0!	2.02209	1.85784		0.0,0.0,8.0229416E-5,6.931775E-5,	0.0,0.0,0.0,0.0,0.0,0.0,	4.2047326E-5,1.10476394E-4,	1.10751665E-4,6.841964E-5,	0.0,5.6449353E-5,	3.73868e-05	0	7.62619e-05	8.95856e-05	2.82247e-05	0.0,0.0,0.23026884,0.18850219,	0.0,0.0,0.0,0.0,0.0,0.0,	0.11943793,0.37404191,	0.30316675,0.19124198,	0.0,0.0519619,	0.104693	0	0.24674	0.247204	0.0259809	845	0%,0%,9.0%,7.5%,	0%,0%,0%,0%,0%,0%,	4.9%,13.8%,	11.5%,7.6%,	0%,2.2%,	0.0,0.0,94047.0,94047.0,	0.0,0.0,0.0,0.0,0.0,0.0,	94047.0,94047.0,
Tb927.2.6410	0	0	0.0,0.0,0.0,0.0,	0.0,0.0,0.0,0.0,0.0,2.02,	0.0,0.0,	0.0,0.0,	0.0,0.0,	0	0.336656	0	0	0	0	0	0	0	0	#DIV/0!	#DIV/0!		0.0,0.0,0.0,0.0,	0.0,0.0,0.0,0.0,0.0,5.729806E-5,	0.0,0.0,	0.0,0.0,	0.0,0.0,	0	9.54968e-06	0	0	0	0.0,0.0,0.0,0.0,	0.0,0.0,0.0,0.0,0.0,0.1614486,	0.0,0.0,	0.0,0.0,	0.0,0.0,	0	0.0269081	0	0	0	476	0%,0%,0%,0%,	0%,0%,0%,0%,0%,6.5%,	0%,0%,	0%,0%,	0%,0%,	0.0,0.0,0.0,0.0,	0.0,0.0,0.0,0.0,0.0,51087.0,	0.0,0.0,
Tb927.7.3980	0	0	38.1,51.83,19.78,21.16,	61.06,65.12,37.74,27.46,36.97,35.35,	17.48,16.37,	19.37,16.13,	54.28,58.45,	32.7173	43.9518	16.9255	17.75	56.3625	0.74439	1.93301	1.84322	0.580479	0.385093	0.300298	0.517327		5.9147115E-4,7.5621787E-4,3.2497058E-4,3.4988593E-4,	8.7567064E-4,9.272946E-4,5.5685313E-4,4.072475E-4,5.512808E-4,5.279788E-4,	3.144247E-4,2.9689E-4,	3.5493737E-4,2.9418932E-4,	7.408542E-4,7.9147733E-4,	0.000505636	0.000641054	0.000305657	0.000324563	0.000766166	0.914256,0.8238957,1.0137241,0.73780084,	0.86637974,1.0137241,1.1627185,0.9408858,1.1037784,1.1928048,	0.9054607,0.87068224,	0.64058983,0.7864876,	0.6218101,0.7823788,	0.872419	1.04672	0.888072	0.713539	0.702094	904	28.2%,26.1%,30.4%,24.0%,	27.1%,30.4%,33.5%,28.8%,32.3%,34.1%,	28.0%,27.2%,	21.5%,25.2%,	21.0%,25.1%,	97321.0,97321.0,97321.0,97321.0,	97321.0,97321.0,97321.0,97321.0,97321.0,97321.0,	97321.0,97321.0,
Tb927.11.2930	0	0	0.0,0.0,1.521,1.567,	0.0,3.618,1.935,0.0,0.0,3.03,	0.0,1.424,	2.421,0.0,	3.743,0.0,	0.772151	1.43054	0.711774	1.21037	1.8716	0.539762	1.08483	0.637944	0.412562	0.497556	0.380302	0.921807		0.0,0.0,1.8675993E-4,1.936314E-4,	0.0,3.848826E-4,2.1334826E-4,0.0,0.0,3.381059E-4,	0.0,1.9287717E-4,	3.3147045E-4,0.0,	3.8172255E-4,0.0,	9.50978e-05	0.000156056	9.64386e-05	0.000165735	0.000190861	0.0,0.0,0.43548942,0.43548942,	0.0,0.5205476,0.43548942,0.0,0.0,0.7021586,	0.0,0.33045447,	0.7021586,0.0,	0.5205476,0.0,	0.217745	0.276366	0.165227	0.351079	0.260274	121	0%,0%,15.7%,15.7%,	0%,18.2%,15.7%,0%,0%,23.1%,	0%,12.4%,	23.1%,0%,	18.2%,0%,	0.0,0.0,13477.0,13477.0,	0.0,13477.0,13477.0,0.0,0.0,13477.0,	0.0,13477.0,
Tb927.9.6650	0	0	22.23,20.36,22.06,18.02,	18.5,16.28,24.19,30.31,24.65,25.25,	13.11,15.66,	12.1,10.52,	9.358,17.53,	20.6678	23.1966	14.3846	11.313	13.4463	0.890985	1.4368	1.82691	1.53706	0.620118	1.06978	0.695992		6.664582E-4,5.7385763E-4,7.001502E-4,5.757224E-4,	5.1256554E-4,4.4779613E-4,6.8950694E-4,8.6802663E-4,7.0991146E-4,7.284689E-4,	4.555127E-4,5.4854597E-4,	4.285035E-4,3.706064E-4,	2.4673308E-4,4.5865102E-4,	0.000629047	0.000659379	0.000502029	0.000399555	0.000352692	1.3659198,0.9815271,3.008667,2.5563133,	0.74180686,0.58124804,3.0644336,3.3752208,1.7542286,1.9512093,	1.2750974,1.7797134,	1.5468302,1.228435,	0.29717934,0.55596566,	1.97811	1.91136	1.52741	1.38763	0.426573	468	37.4%,29.7%,60.3%,55.1%,	24.1%,19.9%,60.9%,64.1%,44.0%,47.0%,	35.7%,44.4%,	40.6%,34.8%,	11.3%,19.2%,	52058.0,52058.0,52058.0,52058.0,	52058.0,52058.0,52058.0,52058.0,52058.0,52058.0,	52058.0,52058.0,
Tb927.2.2510	0	0	38.1,40.73,49.44,51.72,	48.11,39.8,54.19,56.82,38.0,46.46,	61.91,66.91,	44.38,32.97,	44.92,44.81,	44.9975	47.2298	64.408	38.675	44.8645	0.952735	0.698632	1.16348	1.00296	1.36371	1.43561	1.43137		0.0019803331,0.001989373,0.002720124,0.0028635932,	0.002309962,0.0018973286,0.0026771256,0.0028210864,0.0018970411,0.0023233301,	0.0037284554,0.0040625646,	0.0027233774,0.0020128044,	0.0020528191,0.0020316541,	0.00238836	0.00232098	0.00389551	0.00236809	0.00204224	2.8815036,3.0457587,4.140436,4.140436,	2.784426,1.8575904,4.0582466,4.140436,3.2953644,4.140436,	4.5462575,4.4575787,	4.7016425,4.272298,	2.62243,1.8575904,	3.55203	3.37942	4.50192	4.48697	2.24001	270	58.9%,60.7%,71.1%,71.1%,	57.8%,45.6%,70.4%,71.1%,63.3%,71.1%,	74.4%,73.7%,	75.6%,72.2%,	55.9%,45.6%,	29190.0,29190.0,29190.0,29190.0,	29190.0,29190.0,29190.0,29190.0,29190.0,29190.0,	29190.0,29190.0,
Tb927.5.2080	0	0	0.0,0.0,7.606,7.053,	0.0,0.0,6.774,6.629,4.108,5.05,	8.74,7.118,	4.035,1.403,	0.0,0.0,	3.66483	3.76017	7.92893	2.71877	0	0.974644	0.46221	1.34797	100000	2.10866	#DIV/0!	2.16352		0.0,0.0,2.301217E-4,2.1472972E-4,	0.0,0.0,1.8401831E-4,1.809862E-4,1.12776164E-4,1.3886901E-4,	2.8945E-4,2.3765923E-4,	1.3614366E-4,4.7099467E-5,	0.0,0.0,	0.000111213	0.000102775	0.000263555	9.16216e-05	0	0.0,0.0,0.7538805,0.8323144,	0.0,0.0,0.7298163,0.64437175,0.33045447,0.42889392,	0.8749945,0.77010894,	0.44877183,0.17760599,	0.0,0.0,	0.396549	0.355589	0.822552	0.313189	0	491	0%,0%,24.4%,26.3%,	0%,0%,23.8%,21.6%,12.4%,15.5%,	27.3%,24.8%,	16.1%,7.1%,	0%,0%,	0.0,0.0,52239.0,52239.0,	0.0,0.0,52239.0,52239.0,52239.0,52239.0,	52239.0,52239.0,
Reverse_Tb927.9.1970	0	0	0.0,0.0,0.0,0.0,	0.0,0.0,1.935,0.0,0.0,0.0,	0.0,0.0,	0.0,0.0,	0.0,0.0,	0	0.322575	0	0	0	0	0	0	0	0	#DIV/0!	#DIV/0!		0.0,0.0,0.0,0.0,	0.0,0.0,4.0210496E-5,0.0,0.0,0.0,	0.0,0.0,	0.0,0.0,	0.0,0.0,	0	6.70175e-06	0	0	0	0.0,0.0,0.0,0.0,	0.0,0.0,0.15345323,0.0,0.0,0.0,	0.0,0.0,	0.0,0.0,	0.0,0.0,	0	0.0255755	0	0	0	642	0%,0%,0%,0%,	0%,0%,6.2%,0%,0%,0%,	0%,0%,	0%,0%,	0%,0%,	0.0,0.0,0.0,0.0,	0.0,0.0,71789.0,0.0,0.0,0.0,	0.0,0.0,
Tb927.11.13870	0	0	11.11,11.11,5.324,5.486,	16.65,14.47,7.742,8.523,7.189,10.1,	5.098,7.83,	1.614,5.612,	16.84,11.69,	8.25749	10.7798	6.46396	3.61284	14.2671	0.766013	1.27747	2.28559	0.57878	0.599635	0.453069	0.7828		8.2513876E-4,7.7508047E-4,4.184806E-4,4.3387775E-4,	0.0011422889,9.856252E-4,5.463522E-4,6.045185E-4,5.127138E-4,7.215311E-4,	4.3864184E-4,6.791522E-4,	1.4147416E-4,4.894357E-4,	0.0010997246,7.571382E-4,	0.000613144	0.000752172	0.000558897	0.000315455	0.000928431	0.9769696,1.2908678,2.258367,1.5527012,	1.6485,1.2908678,1.5527012,2.258367,1.4043627,2.3806486,	1.7797134,2.3419504,	0.5310875,1.9922645,	2.0690222,1.6485,	1.51973	1.75591	2.06083	1.26168	1.85876	189	29.6%,36.0%,51.3%,40.7%,	42.3%,36.0%,40.7%,51.3%,38.1%,52.9%,	44.4%,52.4%,	18.5%,47.6%,	48.7%,42.3%,	21129.0,21129.0,21129.0,21129.0,	21129.0,21129.0,21129.0,21129.0,21129.0,21129.0,	21129.0,21129.0,
Tb927.3.2900	0	0	41.28,37.02,28.14,21.94,	64.76,52.46,32.9,33.15,42.1,36.36,	20.39,20.64,	15.33,10.52,	65.51,52.6,	32.0964	43.6229	20.5175	12.9268	59.0549	0.73577	1.56434	2.48293	0.543501	0.470339	0.347432	0.639247		0.0013857593,0.0011681835,0.0010001486,7.847167E-4,	0.0020085704,0.001615494,0.001049898,0.0010629692,0.001357833,0.0011744732,	7.9333305E-4,8.0957654E-4,	6.0769584E-4,4.1493727E-4,	0.0019337261,0.0015405406,	0.0010847	0.00137821	0.000801455	0.000511317	0.00173713	2.1768744,1.4831331,2.491403,1.8641782,	2.1768744,1.7227013,2.3806486,2.5075188,2.4355795,2.5075188,	2.3265955,2.2359364,	1.3227367,1.7861211,	1.6977394,1.5118864,	2.0039	2.28847	2.28127	1.55443	1.60481	418	50.2%,39.5%,54.3%,45.7%,	50.2%,43.5%,52.9%,54.5%,53.6%,54.5%,	52.2%,51.0%,	36.6%,44.5%,	43.1%,40.0%,	46825.0,46825.0,46825.0,46825.0,	46825.0,46825.0,46825.0,46825.0,46825.0,46825.0,	46825.0,46825.0,
Tb927.11.13860	0	0	0.0,0.0,0.0,0.0,	0.0,0.0,0.0,0.0,0.0,2.02,	1.457,0.0,	0.0,0.0,	0.0,0.0,	0	0.336656	0.728344	0	0	0	0	0	0	2.16347	#DIV/0!	#DIV/0!		0.0,0.0,0.0,0.0,	0.0,0.0,0.0,0.0,0.0,1.0292028E-4,	8.938362E-5,0.0,	0.0,0.0,	0.0,0.0,	0	1.71534e-05	4.46918e-05	0	0	0.0,0.0,0.0,0.0,	0.0,0.0,0.0,0.0,0.0,0.24165225,	0.2647363,0.0,	0.0,0.0,	0.0,0.0,	0	0.0402754	0.132368	0	0	265	0%,0%,0%,0%,	0%,0%,0%,0%,0%,9.4%,	10.2%,0%,	0%,0%,	0%,0%,	0.0,0.0,0.0,0.0,	0.0,0.0,0.0,0.0,0.0,29726.0,	29726.0,0.0,
Tb927.8.3870	0	0	0.0,0.0,2.282,0.0,	0.0,0.0,2.903,3.788,0.0,0.0,	0.0,0.0,	0.0,1.403,	0.0,0.0,	0.570462	1.11523	0	0.701481	0	0.51152	100000	0.813225	100000	0	#DIV/0!	0		0.0,0.0,2.8130233E-5,0.0,	0.0,0.0,3.213503E-5,4.214071E-5,0.0,0.0,	0.0,0.0,	0.0,1.9191568E-5,	0.0,0.0,	7.03256e-06	1.23793e-05	0	9.59578e-06	0	0.0,0.0,0.06905484,0.0,	0.0,0.0,0.06905484,0.08893013,0.0,0.0,	0.0,0.0,	0.0,0.059253693,	0.0,0.0,	0.0172637	0.0263308	0	0.0296268	0	1205	0%,0%,2.9%,0%,	0%,0%,2.9%,3.7%,0%,0%,	0%,0%,	0%,2.5%,	0%,0%,	0.0,0.0,127732.0,0.0,	0.0,0.0,127732.0,127732.0,0.0,0.0,	0.0,0.0,
Reverse_Tb08.27P2.580	0	0	0.0,0.0,0.0,0.0,	0.0,0.0,0.0,0.0,0.0,0.0,	0.0,0.0,	0.0,1.403,	0.0,0.0,	0	0	0	0.701481	0	0	0	0	0	#DIV/0!	#DIV/0!	#DIV/0!		0.0,0.0,0.0,0.0,	0.0,0.0,0.0,0.0,0.0,0.0,	0.0,0.0,	0.0,4.07145E-5,	0.0,0.0,	0	0	0	2.03572e-05	0	0.0,0.0,0.0,0.0,	0.0,0.0,0.0,0.0,0.0,0.0,	0.0,0.0,	0.0,0.21898961,	0.0,0.0,	0	0	0	0.109495	0	568	0%,0%,0%,0%,	0%,0%,0%,0%,0%,0%,	0%,0%,	0%,8.6%,	0%,0%,	0.0,0.0,0.0,0.0,	0.0,0.0,0.0,0.0,0.0,0.0,	0.0,0.0,
Tb927.10.14570	0	0	6.35,3.702,5.324,6.269,	3.701,3.618,6.774,6.629,5.135,5.05,	5.827,8.541,	10.49,7.015,	0.0,3.897,	5.41159	5.15112	7.18402	8.75236	1.94829	1.05057	0.753282	0.618301	2.77761	1.39465	3.68735	1.32752		1.2411557E-4,6.800845E-5,1.1015715E-4,1.3052589E-4,	6.681913E-5,6.486183E-5,1.2583983E-4,1.2376632E-4,9.640163E-5,9.496475E-5,	1.319591E-4,1.9502622E-4,	2.4206268E-4,1.6104344E-4,	0.0,6.643413E-5,	0.000108202	9.54423e-05	0.000163493	0.000201553	3.32171e-05	0.17489755,0.08642566,0.38995266,0.4421153,	0.09395635,0.07646525,0.26765192,0.31825674,0.24451458,0.25602996,	0.29717934,0.36458313,	0.5417005,0.42232883,	0.0,0.09395635,	0.273348	0.209479	0.330881	0.482015	0.0469782	718	7.0%,3.6%,14.3%,15.9%,	3.9%,3.2%,10.3%,12.0%,9.5%,9.9%,	11.3%,13.5%,	18.8%,15.3%,	0%,3.9%,	81139.0,81139.0,81139.0,81139.0,	81139.0,81139.0,81139.0,81139.0,81139.0,81139.0,	81139.0,81139.0,
Tb927.9.11580	0	0	14.29,9.256,22.82,17.24,	11.1,9.045,16.45,12.31,16.43,20.2,	28.41,25.62,	9.683,11.22,	3.743,3.897,	15.9009	14.2568	27.0146	10.4533	3.81989	1.11532	0.588601	1.52113	4.16265	1.89486	7.0721	1.69894		8.2513876E-4,5.02367E-4,0.0013949353,0.0,	5.92298E-4,4.791234E-4,9.029988E-4,6.7915046E-4,0.0,0.0,	0.0,0.0,	0.0,0.0,	1.9007584E-4,1.9629508E-4,	0.00068061	0.000442262	0	0	0.000193185	1.0558906,0.7179084,1.9716659,0.0,	1.0183663,0.47570658,1.2387211,1.2594359,0.0,0.0,	0.0,0.0,	0.0,0.0,	0.34276497,0.1428783,	0.936366	0.665372	0	0	0.242822	243	31.3%,23.5%,47.3%,0%,	30.5%,16.9%,35.0%,35.4%,0%,0%,	0%,0%,	0%,0%,	12.8%,5.8%,	26408.0,26408.0,26408.0,0.0,	26408.0,26408.0,26408.0,26408.0,0.0,0.0,	0.0,0.0,
Tb927.4.5280	0	0	0.0,0.0,0.0,0.0,	0.0,0.0,0.0,0.0,0.0,0.0,	0.0,0.0,	2.421,1.403,	0.0,0.0,	0	0	0	1.91186	0	0	0	0	0	#DIV/0!	#DIV/0!	#DIV/0!		0.0,0.0,0.0,0.0,	0.0,0.0,0.0,0.0,0.0,0.0,	0.0,0.0,	1.00269805E-4,0.0,	0.0,0.0,	0	0	0	5.01349e-05	0	0.0,0.0,0.0,0.0,	0.0,0.0,0.0,0.0,0.0,0.0,	0.0,0.0,	0.30316675,0.0,	0.0,0.0,	0	0	0	0.151583	0	400	0%,0%,0%,0%,	0%,0%,0%,0%,0%,0%,	0%,0%,	11.5%,0%,	0%,0%,	0.0,0.0,0.0,0.0,	0.0,0.0,0.0,0.0,0.0,0.0,	0.0,0.0,
Reverse_Tb927.9.13570	0	0	0.0,0.0,0.0,0.0,	0.0,0.0,0.0,0.0,0.0,0.0,	0.0,0.0,	0.0,2.104,	0.0,0.0,	0	0	0	1.05222	0	0	0	0	0	#DIV/0!	#DIV/0!	#DIV/0!		0.0,0.0,0.0,0.0,	0.0,0.0,0.0,0.0,0.0,0.0,	0.0,0.0,	0.0,3.9240676E-5,	0.0,0.0,	0	0	0	1.96203e-05	0	0.0,0.0,0.0,0.0,	0.0,0.0,0.0,0.0,0.0,0.0,	0.0,0.0,	0.0,0.08642566,	0.0,0.0,	0	0	0	0.0432128	0	884	0%,0%,0%,0%,	0%,0%,0%,0%,0%,0%,	0%,0%,	0%,3.6%,	0%,0%,	0.0,0.0,0.0,0.0,	0.0,0.0,0.0,0.0,0.0,0.0,	0.0,0.0,
Tb927.7.5340	0	0	58.74,55.53,66.93,72.1,	0.0,0.0,10.64,12.31,9.243,7.07,	26.95,25.62,	22.59,25.25,	5.615,5.845,	63.3269	6.54482	26.2863	23.9235	5.72983	9.67588	2.40912	2.64706	11.0521	4.01635	4.58762	0.415089		0.0016552482,0.0014707852,0.0019966061,0.0021641613,	0.0,0.0,2.8510697E-4,3.313927E-4,2.501796E-4,1.9168387E-4,	8.799261E-4,8.435471E-4,	7.51688E-4,8.3587365E-4,	1.3912177E-4,1.436738E-4,	0.0018217	0.000176394	0.000861737	0.000793781	0.000141398	2.9445727,2.1768744,3.0364542,3.0364542,	0.0,0.0,1.0653801,1.2646441,0.48936105,0.6032454,	2.74973,2.372873,	2.0478952,2.7153523,	0.2882495,0.16412604,	2.79859	0.570438	2.5613	2.38162	0.226188	498	59.6%,50.2%,60.6%,60.6%,	0%,0%,31.5%,35.5%,17.3%,20.5%,	57.4%,52.8%,	48.4%,57.0%,	11.0%,6.6%,	56823.0,56823.0,56823.0,56823.0,	0.0,0.0,56823.0,56823.0,56823.0,56823.0,	56823.0,56823.0,
Tb927.10.16090	0	0	0.0,0.0,0.0,0.0,	0.0,0.0,0.0,0.0,0.0,0.0,	2.913,0.0,	4.035,6.313,	0.0,0.0,	0	0	1.45669	5.17396	0	0	0	0	0	#DIV/0!	#DIV/0!	#DIV/0!		0.0,0.0,0.0,0.0,	0.0,0.0,0.0,0.0,0.0,0.0,	5.8995414E-5,0.0,	8.3246E-5,1.2959685E-4,	0.0,0.0,	0	0	2.94977e-05	0.000106421	0	0.0,0.0,0.0,0.0,	0.0,0.0,0.0,0.0,0.0,0.0,	0.12201846,0.0,	0.24451458,0.2882495,	0.0,0.0,	0	0	0.0610092	0.266382	0	803	0%,0%,0%,0%,	0%,0%,0%,0%,0%,0%,	5.0%,0%,	9.5%,11.0%,	0%,0%,	0.0,0.0,0.0,0.0,	0.0,0.0,0.0,0.0,0.0,0.0,	89563.0,0.0,
Reverse_Tb927.3.180	0	0	0.0,0.0,0.0,0.0,	0.0,0.0,0.0,0.0,0.0,0.0,	0.0,0.0,	0.0,0.0,	0.0,0.0,	0	0	0	0	0	0	0	0	0	#DIV/0!	#DIV/0!	#DIV/0!		0.0,0.0,0.0,0.0,	0.0,0.0,0.0,0.0,0.0,0.0,	0.0,0.0,	0.0,0.0,	0.0,0.0,	0	0	0	0	0	0.0,0.0,0.0,0.0,	0.0,0.0,0.0,0.0,0.0,0.0,	0.0,0.0,	0.0,0.0,	0.0,0.0,	0	0	0	0	0	516	0%,0%,0%,0%,	0%,0%,0%,0%,0%,0%,	0%,0%,	0%,0%,	0%,0%,	0.0,0.0,0.0,0.0,	0.0,0.0,0.0,0.0,0.0,0.0,	0.0,0.0,
Reverse_Tb927.4.5240	0	0	0.0,0.0,0.0,0.0,	0.0,0.0,0.0,0.0,0.0,0.0,	0.0,0.0,	0.0,0.0,	0.0,0.0,	0	0	0	0	0	0	0	0	0	#DIV/0!	#DIV/0!	#DIV/0!		0.0,0.0,0.0,0.0,	0.0,0.0,0.0,0.0,0.0,0.0,	0.0,0.0,	0.0,0.0,	0.0,0.0,	0	0	0	0	0	0.0,0.0,0.0,0.0,	0.0,0.0,0.0,0.0,0.0,0.0,	0.0,0.0,	0.0,0.0,	0.0,0.0,	0	0	0	0	0	382	0%,0%,0%,0%,	0%,0%,0%,0%,0%,0%,	0%,0%,	0%,0%,	0%,0%,	0.0,0.0,0.0,0.0,	0.0,0.0,0.0,0.0,0.0,0.0,	0.0,0.0,
Tb927.7.660	0	0	0.0,5.553,9.127,5.486,	5.551,7.236,10.64,12.31,10.27,10.1,	5.827,7.118,	4.841,4.91,	11.23,3.897,	5.04165	9.35214	6.47224	4.87593	7.56309	0.539091	0.778965	1.03399	0.666613	0.692061	0.855768	1.28376		0.0,1.5717834E-4,2.9096077E-4,1.7597189E-4,	1.5442962E-4,1.9987466E-4,3.0468515E-4,3.5414926E-4,2.9706594E-4,2.9263814E-4,	2.0331897E-4,2.504092E-4,	1.72137E-4,1.7369192E-4,	2.973504E-4,1.0235988E-4,	0.000156028	0.00026714	0.000226864	0.000172914	0.000199855	0.0,0.19949937,1.4322038,0.61435854,	0.11429453,0.24165225,0.5381547,0.7906058,0.9678863,1.128139,	0.81970084,0.91866875,	0.4689263,0.65576994,	0.34586036,0.1271975,	0.561515	0.630122	0.869185	0.562348	0.236529	466	0%,7.9%,38.6%,20.8%,	4.7%,9.4%,18.7%,25.3%,29.4%,32.8%,	26.0%,28.3%,	16.7%,21.9%,	12.9%,5.2%,	0.0,52796.0,52796.0,52796.0,	52796.0,52796.0,52796.0,52796.0,52796.0,52796.0,	52796.0,52796.0,
Reverse_Tb927.11.12530	0	0	0.0,0.0,0.0,0.0,	0.0,0.0,0.0,0.0,0.0,0.0,	0.0,0.0,	0.0,0.0,	3.743,0.0,	0	0	0	0	1.8716	0	0	0	0	#DIV/0!	0	#DIV/0!		0.0,0.0,0.0,0.0,	0.0,0.0,0.0,0.0,0.0,0.0,	0.0,0.0,	0.0,0.0,	5.7305744E-5,0.0,	0	0	0	0	2.86529e-05	0.0,0.0,0.0,0.0,	0.0,0.0,0.0,0.0,0.0,0.0,	0.0,0.0,	0.0,0.0,	0.09144032,0.0,	0	0	0	0	0.0457202	806	0%,0%,0%,0%,	0%,0%,0%,0%,0%,0%,	0%,0%,	0%,0%,	3.8%,0%,	0.0,0.0,0.0,0.0,	0.0,0.0,0.0,0.0,0.0,0.0,	0.0,0.0,
Tb927.5.2100	0	0	0.0,3.702,3.803,3.918,	0.0,0.0,5.806,5.682,3.081,2.02,	1.457,0.0,	0.0,0.0,	0.0,0.0,	2.85595	2.7649	0.728344	0	0	1.03293	3.92115	100000	100000	0.263425	#DIV/0!	0.255027		0.0,1.050109E-4,1.2149437E-4,1.259645E-4,	0.0,0.0,1.6654929E-4,1.6380502E-4,8.931144E-5,5.8653495E-5,	5.0939052E-5,0.0,	0.0,0.0,	0.0,0.0,	8.81175e-05	7.97199e-05	2.54695e-05	0	0	0.0,0.18304157,0.22461617,0.42232883,	0.0,0.0,0.42232883,0.36458313,0.23594749,0.1614486,	0.20226443,0.0,	0.0,0.0,	0.0,0.0,	0.207497	0.197385	0.101132	0	0	465	0%,7.3%,8.8%,15.3%,	0%,0%,15.3%,13.5%,9.2%,6.5%,	8.0%,0%,	0%,0%,	0%,0%,	0.0,49666.0,49666.0,49666.0,	0.0,0.0,49666.0,49666.0,49666.0,49666.0,	49666.0,0.0,
Tb927.11.11660	0	0	4.763,0.0,0.0,0.0,	5.551,9.045,0.0,0.0,3.081,4.04,	2.185,1.424,	2.421,2.104,	9.358,9.741,	1.19068	3.61945	1.80429	2.2626	9.54972	0.328967	0.659916	0.526245	0.124682	0.498498	0.188936	1.51534		1.846305E-4,0.0,0.0,0.0,	1.9879614E-4,3.216215E-4,0.0,0.0,1.1472326E-4,1.506844E-4,	9.814914E-5,6.447E-5,	1.1079537E-4,9.582529E-5,	3.1898086E-4,3.2941785E-4,	4.61576e-05	0.000130971	8.13096e-05	0.00010331	0.000324199	0.33045447,0.0,0.0,0.0,	0.18850219,0.40928876,0.0,0.0,0.32434154,0.40928876,	0.32434154,0.18850219,	0.18032062,0.28233063,	0.38356638,0.3489629,	0.0826136	0.221904	0.256422	0.231326	0.366265	362	12.4%,0%,0%,0%,	7.5%,14.9%,0%,0%,12.2%,14.9%,	12.2%,7.5%,	7.2%,10.8%,	14.1%,13.0%,	39791.0,0.0,0.0,0.0,	39791.0,39791.0,0.0,0.0,39791.0,39791.0,	39791.0,39791.0,
Reverse_Tb11.1490	0	0	0.0,0.0,0.0,0.0,	0.0,0.0,0.0,0.0,0.0,0.0,	0.0,0.0,	0.0,0.0,	0.0,0.0,	0	0	0	0	0	0	0	0	0	#DIV/0!	#DIV/0!	#DIV/0!		0.0,0.0,0.0,0.0,	0.0,0.0,0.0,0.0,0.0,0.0,	0.0,0.0,	0.0,0.0,	0.0,0.0,	0	0	0	0	0	0.0,0.0,0.0,0.0,	0.0,0.0,0.0,0.0,0.0,0.0,	0.0,0.0,	0.0,0.0,	0.0,0.0,	0	0	0	0	0	513	0%,0%,0%,0%,	0%,0%,0%,0%,0%,0%,	0%,0%,	0%,0%,	0%,0%,	0.0,0.0,0.0,0.0,	0.0,0.0,0.0,0.0,0.0,0.0,	0.0,0.0,
Tb927.6.2710	0	0	12.7,12.96,0.0,0.0,	20.35,14.47,0.0,2.841,2.054,0.0,	0.0,0.0,	3.228,5.612,	20.59,15.59,	6.41464	6.62021	0	4.41976	18.0869	0.968948	100000	1.45135	0.354655	0	0	0		2.3420494E-4,2.2457982E-4,0.0,0.0,	3.4673949E-4,2.4478734E-4,0.0,5.0045554E-5,3.6381796E-5,0.0,	0.0,0.0,	7.027231E-5,1.2155499E-4,	3.3381913E-4,2.5072118E-4,	0.000114696	0.000112992	0	9.59137e-05	0.00029227	0.3001696,0.28233063,0.0,0.0,	0.5275661,0.33659554,0.0,0.11173177,0.083926916,0.0,	0.0,0.0,	0.12460494,0.455459,	0.3614447,0.3001696,	0.145625	0.176637	0	0.290032	0.330807	761	11.4%,10.8%,0%,0%,	18.4%,12.6%,0%,4.6%,3.5%,0%,	0%,0%,	5.1%,16.3%,	13.4%,11.4%,	85617.0,85617.0,0.0,0.0,	85617.0,85617.0,0.0,85617.0,85617.0,0.0,	0.0,0.0,
Reverse_Tb927.9.17950	0	0	0.0,0.0,1.521,0.0,	0.0,0.0,0.0,0.0,0.0,0.0,	0.0,0.0,	0.0,0.0,	0.0,0.0,	0.380308	0	0	0	0	100000	100000	100000	100000	#DIV/0!	#DIV/0!	0		0.0,0.0,3.2750657E-4,0.0,	0.0,0.0,0.0,0.0,0.0,0.0,	0.0,0.0,	0.0,0.0,	0.0,0.0,	8.18766e-05	0	0	0	0	0.0,0.0,1.9107172,0.0,	0.0,0.0,0.0,0.0,0.0,0.0,	0.0,0.0,	0.0,0.0,	0.0,0.0,	0.477679	0	0	0	0	69	0%,0%,46.4%,0%,	0%,0%,0%,0%,0%,0%,	0%,0%,	0%,0%,	0%,0%,	0.0,0.0,8203.0,0.0,	0.0,0.0,0.0,0.0,0.0,0.0,	0.0,0.0,
Tb927.9.4450	0	0	12.7,9.256,10.65,10.19,	7.402,10.85,11.61,13.26,11.3,15.15,	8.74,11.39,	12.91,12.63,	5.615,9.741,	10.6982	11.5954	10.0643	12.7687	7.67812	0.922621	1.06299	0.837848	1.39334	0.867949	1.31077	0.940743		2.71692E-4,1.860902E-4,2.4113669E-4,2.3215105E-4,	1.4626869E-4,2.1297619E-4,2.3611408E-4,2.709275E-4,2.3212806E-4,3.1182024E-4,	2.1664627E-4,2.8461142E-4,	3.2608066E-4,3.172752E-4,	1.05613784E-4,1.8178241E-4,	0.000232767	0.000235039	0.000250629	0.000321678	0.000143698	0.455459,0.19124198,0.72186863,0.8238957,	0.2133888,0.31825674,0.6982436,0.47570658,0.51356125,0.53461695,	0.61064565,0.8492687,	0.6519618,0.74180686,	0.09144032,0.18032062,	0.548116	0.458962	0.729957	0.696884	0.13588	656	16.3%,7.6%,23.6%,26.1%,	8.4%,12.0%,23.0%,16.9%,18.0%,18.6%,	20.7%,26.7%,	21.8%,24.1%,	3.8%,7.2%,	70753.0,70753.0,70753.0,70753.0,	70753.0,70753.0,70753.0,70753.0,70753.0,70753.0,	70753.0,70753.0,
Tb927.4.1160	0	0	0.0,0.0,0.0,0.0,	0.0,0.0,3.871,2.841,0.0,0.0,	0.0,0.0,	0.0,0.0,	0.0,3.897,	0	1.11867	0	0	1.94829	0	0	0	0	0	0	#DIV/0!		0.0,0.0,0.0,0.0,	0.0,0.0,5.686154E-5,4.1943465E-5,0.0,0.0,	0.0,0.0,	0.0,0.0,	0.0,5.2532712E-5,	0	1.64675e-05	0	0	2.62664e-05	0.0,0.0,0.0,0.0,	0.0,0.0,0.18850219,0.09395635,0.0,0.0,	0.0,0.0,	0.0,0.0,	0.0,0.083926916,	0	0.0470764	0	0	0.0419635	908	0%,0%,0%,0%,	0%,0%,7.5%,3.9%,0%,0%,	0%,0%,	0%,0%,	0%,3.5%,	0.0,0.0,0.0,0.0,	0.0,0.0,100274.0,100274.0,0.0,0.0,	0.0,0.0,
Tb927.8.5110	0	0	14.29,16.66,14.45,13.32,	9.252,18.09,12.58,10.42,12.32,9.09,	13.11,12.81,	14.52,18.24,	7.486,7.793,	14.6807	11.9588	12.9611	16.3815	7.63977	1.22761	1.13268	0.896175	1.92161	1.08381	1.69652	0.882865		1.6877838E-4,1.8496238E-4,1.8070753E-4,1.6763459E-4,	1.0095988E-4,1.9600503E-4,1.4124445E-4,1.1754527E-4,1.3983104E-4,1.03310136E-4,	1.794444E-4,1.7680408E-4,	2.0256528E-4,2.530605E-4,	7.77583E-5,8.030253E-5,	0.000175521	0.000133149	0.000178124	0.000227813	7.90304e-05	0.23026884,0.25025904,0.58124804,0.503142,	0.1324004,0.27643883,0.47910845,0.3335215,0.37404191,0.2705741,	0.6634127,0.6069412,	0.56314766,0.9275249,	0.083926916,0.1324004,	0.391229	0.311014	0.635177	0.745336	0.108164	1188	9.0%,9.7%,19.9%,17.7%,	5.4%,10.6%,17.0%,12.5%,13.8%,10.4%,	22.1%,20.6%,	19.4%,28.5%,	3.5%,5.4%,	127077.0,127077.0,127077.0,127077.0,	127077.0,127077.0,127077.0,127077.0,127077.0,127077.0,	127077.0,127077.0,
Tb927.4.5300	0	0	0.0,0.0,0.0,0.0,	0.0,0.0,0.0,0.0,0.0,0.0,	0.0,0.0,	2.421,0.0,	0.0,0.0,	0	0	0	1.21037	0	0	0	0	0	#DIV/0!	#DIV/0!	#DIV/0!		0.0,0.0,0.0,0.0,	0.0,0.0,0.0,0.0,0.0,0.0,	0.0,0.0,	1.1936883E-4,0.0,	0.0,0.0,	0	0	0	5.96844e-05	0	0.0,0.0,0.0,0.0,	0.0,0.0,0.0,0.0,0.0,0.0,	0.0,0.0,	0.3708818,0.0,	0.0,0.0,	0	0	0	0.185441	0	336	0%,0%,0%,0%,	0%,0%,0%,0%,0%,0%,	0%,0%,	13.7%,0%,	0%,0%,	0.0,0.0,0.0,0.0,	0.0,0.0,0.0,0.0,0.0,0.0,	0.0,0.0,
Tb927.6.1140	0	0	4.763,0.0,5.324,2.351,	5.551,7.236,0.0,2.841,0.0,2.02,	4.37,2.135,	4.841,4.209,	3.743,5.845,	3.10952	2.94135	3.25269	4.52519	4.79403	1.05717	0.955984	0.687158	0.648624	1.10585	0.678488	1.04604		9.916356E-5,0.0,1.1734841E-4,5.2142583E-5,	1.0677182E-4,1.3819226E-4,0.0,5.6505443E-5,0.0,4.046569E-5,	1.0543024E-4,5.1939478E-5,	1.19014614E-4,1.02934E-4,	6.8528825E-5,1.06156614E-4,	6.71636e-05	5.69892e-05	7.86849e-05	0.000110974	8.73427e-05	0.14551294,0.0,0.2705741,0.11943793,	0.1694994,0.1694994,0.0,0.13762724,0.0,0.10407865,	0.17760599,0.11429453,	0.19124198,0.24738348,	0.09395635,0.13501084,	0.133881	0.0967841	0.14595	0.219313	0.114484	674	5.9%,0%,10.4%,4.9%,	6.8%,6.8%,0%,5.6%,0%,4.3%,	7.1%,4.7%,	7.6%,9.6%,	3.9%,5.5%,	75203.0,0.0,75203.0,75203.0,	75203.0,75203.0,0.0,75203.0,0.0,75203.0,	75203.0,75203.0,
Tb927.7.3880	0	0	22.23,27.77,27.38,28.21,	9.252,14.47,18.39,24.62,16.43,19.19,	29.86,29.18,	33.08,35.78,	13.1,15.59,	26.397	17.059	29.5224	34.4296	14.3437	1.54739	0.894134	0.766696	1.84031	1.7306	2.05821	1.1184		4.0193612E-4,4.7194006E-4,5.241793E-4,5.4346543E-4,	1.545623E-4,2.4005564E-4,3.1603588E-4,4.253442E-4,2.854283E-4,3.338941E-4,	6.2574295E-4,6.1653584E-4,	7.0636807E-4,7.599341E-4,	2.083241E-4,2.4587475E-4,	0.00048538	0.000292553	0.000621139	0.000733151	0.000227099	0.6069412,0.72583795,2.427678,2.2359364,	0.18304157,0.34276497,1.0606298,1.3713737,0.914256,1.004472,	2.040885,1.9241524,	1.6363313,2.1260793,	0.20503592,0.27643883,	1.4991	0.812756	1.98252	1.88121	0.240737	776	20.6%,23.7%,53.5%,51.0%,	7.3%,12.8%,31.4%,37.5%,28.2%,30.2%,	48.3%,46.6%,	42.1%,49.5%,	8.1%,10.6%,	87073.0,87073.0,87073.0,87073.0,	87073.0,87073.0,87073.0,87073.0,87073.0,87073.0,	87073.0,87073.0,
Reverse_Tb927.6.2830	0	0	0.0,0.0,0.0,1.567,	0.0,0.0,0.0,0.0,0.0,0.0,	0.0,0.0,	0.0,0.0,	0.0,0.0,	0.391843	0	0	0	0	100000	100000	100000	100000	#DIV/0!	#DIV/0!	0		0.0,0.0,0.0,5.2297768E-5,	0.0,0.0,0.0,0.0,0.0,0.0,	0.0,0.0,	0.0,0.0,	0.0,0.0,	1.30744e-05	0	0	0	0	0.0,0.0,0.0,0.16680968,	0.0,0.0,0.0,0.0,0.0,0.0,	0.0,0.0,	0.0,0.0,	0.0,0.0,	0.0417024	0	0	0	0	448	0%,0%,0%,6.7%,	0%,0%,0%,0%,0%,0%,	0%,0%,	0%,0%,	0%,0%,	0.0,0.0,0.0,50462.0,	0.0,0.0,0.0,0.0,0.0,0.0,	0.0,0.0,
Reverse_Tb927.10.15700	0	0	0.0,0.0,0.0,0.0,	0.0,0.0,0.0,0.0,0.0,0.0,	1.457,0.0,	0.0,0.0,	0.0,0.0,	0	0	0.728344	0	0	0	0	0	0	#DIV/0!	#DIV/0!	#DIV/0!		0.0,0.0,0.0,0.0,	0.0,0.0,0.0,0.0,0.0,0.0,	6.8617205E-6,0.0,	0.0,0.0,	0.0,0.0,	0	0	3.43086e-06	0	0	0.0,0.0,0.0,0.0,	0.0,0.0,0.0,0.0,0.0,0.0,	0.02093947,0.0,	0.0,0.0,	0.0,0.0,	0	0	0.0104697	0	0	3452	0%,0%,0%,0%,	0%,0%,0%,0%,0%,0%,	0.9%,0%,	0%,0%,	0%,0%,	0.0,0.0,0.0,0.0,	0.0,0.0,0.0,0.0,0.0,0.0,	377240.0,0.0,
Reverse_Tb927.11.720	0	0	0.0,0.0,0.0,0.0,	0.0,0.0,0.0,0.0,0.0,0.0,	0.0,0.0,	1.614,0.0,	0.0,0.0,	0	0	0	0.806916	0	0	0	0	0	#DIV/0!	#DIV/0!	#DIV/0!		0.0,0.0,0.0,0.0,	0.0,0.0,0.0,0.0,0.0,0.0,	0.0,0.0,	1.0128264E-4,0.0,	0.0,0.0,	0	0	0	5.06413e-05	0	0.0,0.0,0.0,0.0,	0.0,0.0,0.0,0.0,0.0,0.0,	0.0,0.0,	0.79473364,0.0,	0.0,0.0,	0	0	0	0.397367	0	264	0%,0%,0%,0%,	0%,0%,0%,0%,0%,0%,	0%,0%,	25.4%,0%,	0%,0%,	0.0,0.0,0.0,0.0,	0.0,0.0,0.0,0.0,0.0,0.0,	0.0,0.0,
Reverse_Tb927.6.1780	0	0	0.0,0.0,0.0,1.567,	0.0,0.0,0.0,0.0,0.0,0.0,	0.0,0.0,	0.0,0.0,	0.0,0.0,	0.391843	0	0	0	0	100000	100000	100000	100000	#DIV/0!	#DIV/0!	0		0.0,0.0,0.0,5.7005836E-5,	0.0,0.0,0.0,0.0,0.0,0.0,	0.0,0.0,	0.0,0.0,	0.0,0.0,	1.42515e-05	0	0	0	0	0.0,0.0,0.0,0.20226443,	0.0,0.0,0.0,0.0,0.0,0.0,	0.0,0.0,	0.0,0.0,	0.0,0.0,	0.0505661	0	0	0	0	411	0%,0%,0%,8.0%,	0%,0%,0%,0%,0%,0%,	0%,0%,	0%,0%,	0%,0%,	0.0,0.0,0.0,46120.0,	0.0,0.0,0.0,0.0,0.0,0.0,	0.0,0.0,
Tb927.8.5100	0	0	9.525,11.11,3.042,1.567,	9.252,9.045,0.0,3.788,0.0,0.0,	5.827,4.271,	31.47,30.87,	7.486,7.793,	6.31052	3.68084	5.0487	31.1675	7.63977	1.71443	1.24993	0.202472	0.826009	1.37162	0.660844	0.800044		4.6414058E-5,5.0864655E-5,1.5693024E-5,8.135208E-6,	4.164595E-5,4.042604E-5,0.0,1.763179E-5,0.0,0.0,	3.2898137E-5,2.4310562E-5,	1.8104272E-4,1.7665571E-4,	3.20753E-5,3.3124794E-5,	3.02767e-05	1.66173e-05	2.86043e-05	0.000178849	3.26e-05	0.06414306,0.061695576,0.049542427,0.03038609,	0.05681753,0.059253693,0.0,0.028016329,0.0,0.0,	0.08642566,0.07894671,	0.4321879,0.54525447,	0.04231739,0.035142183,	0.0514418	0.0240146	0.0826862	0.488721	0.0387298	2880	2.7%,2.6%,2.1%,1.3%,	2.4%,2.5%,0%,1.2%,0%,0%,	3.6%,3.3%,	15.6%,18.9%,	1.8%,1.5%,	313776.0,313776.0,313776.0,313776.0,	313776.0,313776.0,0.0,313776.0,0.0,0.0,	313776.0,313776.0,
Reverse_Tb927.11.12540	0	0	0.0,0.0,0.0,0.0,	0.0,0.0,0.0,0.0,0.0,0.0,	0.0,0.0,	0.0,1.403,	0.0,0.0,	0	0	0	0.701481	0	0	0	0	0	#DIV/0!	#DIV/0!	#DIV/0!		0.0,0.0,0.0,0.0,	0.0,0.0,0.0,0.0,0.0,0.0,	0.0,0.0,	0.0,2.1982736E-5,	0.0,0.0,	0	0	0	1.09914e-05	0	0.0,0.0,0.0,0.0,	0.0,0.0,0.0,0.0,0.0,0.0,	0.0,0.0,	0.0,0.044720173,	0.0,0.0,	0	0	0	0.0223601	0	1052	0%,0%,0%,0%,	0%,0%,0%,0%,0%,0%,	0%,0%,	0%,1.9%,	0%,0%,	0.0,0.0,0.0,0.0,	0.0,0.0,0.0,0.0,0.0,0.0,	0.0,0.0,
Tb927.7.650	0	0	11.11,12.96,5.324,4.702,	9.252,10.85,3.871,4.735,6.162,5.05,	0.0,2.135,	12.91,9.119,	9.358,3.897,	8.52435	6.65391	1.06766	11.015	6.62729	1.2811	7.98414	0.773888	1.28625	0.160456	0.161101	0.125248		1.5848702E-4,1.736842E-4,8.03789E-5,7.143109E-5,	1.2189058E-4,1.4198413E-4,5.2469797E-5,6.4506545E-5,8.4410196E-5,6.929338E-5,	0.0,3.5576428E-5,	2.1738712E-4,1.5276215E-4,	1.17348645E-4,4.8475307E-5,	0.000120995	8.90924e-05	1.77882e-05	0.000185075	8.2912e-05	0.3520726,0.22743917,0.32434154,0.25314116,	0.2618276,0.24451458,0.22179961,0.3001696,0.25314116,0.17760599,	0.0,0.10917485,	0.61064565,0.58124804,	0.2618276,0.08642566,	0.289249	0.243176	0.0545874	0.595947	0.174127	984	13.1%,8.9%,12.2%,9.8%,	10.1%,9.5%,8.7%,11.4%,9.8%,7.1%,	0%,4.5%,	20.7%,19.9%,	10.1%,3.6%,	105931.0,105931.0,105931.0,105931.0,	105931.0,105931.0,105931.0,105931.0,105931.0,105931.0,	0.0,105931.0,
Tb927.10.7910	0	0	0.0,0.0,0.0,0.0,	0.0,0.0,0.0,0.0,0.0,2.02,	0.0,0.0,	0.0,0.0,	0.0,0.0,	0	0.336656	0	0	0	0	0	0	0	0	#DIV/0!	#DIV/0!		0.0,0.0,0.0,0.0,	0.0,0.0,0.0,0.0,0.0,1.4430622E-4,	0.0,0.0,	0.0,0.0,	0.0,0.0,	0	2.4051e-05	0	0	0	0.0,0.0,0.0,0.0,	0.0,0.0,0.0,0.0,0.0,0.32434154,	0.0,0.0,	0.0,0.0,	0.0,0.0,	0	0.0540569	0	0	0	189	0%,0%,0%,0%,	0%,0%,0%,0%,0%,12.2%,	0%,0%,	0%,0%,	0%,0%,	0.0,0.0,0.0,0.0,	0.0,0.0,0.0,0.0,0.0,21451.0,	0.0,0.0,
Tb927.6.2720	0	0	11.11,5.553,9.888,8.621,	9.252,12.66,13.55,13.26,12.32,14.14,	6.555,8.541,	5.648,7.716,	14.97,15.59,	8.79374	12.5307	7.54819	6.68235	15.2795	0.701773	1.16501	1.31597	0.575524	0.602374	0.494006	0.858359		4.344045E-4,2.0402536E-4,4.0915512E-4,3.5894624E-4,	3.3409565E-4,4.5403282E-4,5.033593E-4,4.950653E-4,4.627278E-4,5.318026E-4,	2.9690797E-4,3.9005245E-4,	2.606829E-4,3.5429557E-4,	5.146343E-4,5.31473E-4,	0.000351633	0.000463514	0.00034348	0.000307489	0.000523054	0.5275661,0.22743917,1.4099054,0.7823788,	0.39636838,0.6710906,1.2130947,1.285599,1.1037784,1.1577444,	0.9010782,1.3442287,	0.7906058,0.936422,	0.5275661,0.77010894,	0.736822	0.971279	1.12265	0.863514	0.648837	359	18.4%,8.9%,38.2%,25.1%,	14.5%,22.3%,34.5%,35.9%,32.3%,33.4%,	27.9%,37.0%,	25.3%,28.7%,	18.4%,24.8%,	41658.0,41658.0,41658.0,41658.0,	41658.0,41658.0,41658.0,41658.0,41658.0,41658.0,	41658.0,41658.0,
Tb927.5.5040	0	0	0.0,0.0,0.0,0.0,	0.0,0.0,0.0,0.0,0.0,0.0,	0.0,0.0,	0.0,0.0,	0.0,0.0,	0	0	0	0	0	0	0	0	0	#DIV/0!	#DIV/0!	#DIV/0!		0.0,0.0,0.0,0.0,	0.0,0.0,0.0,0.0,0.0,0.0,	0.0,0.0,	0.0,0.0,	0.0,0.0,	0	0	0	0	0	0.0,0.0,0.0,0.0,	0.0,0.0,0.0,0.0,0.0,0.0,	0.0,0.0,	0.0,0.0,	0.0,0.0,	0	0	0	0	0	538	0%,0%,0%,0%,	0%,0%,0%,0%,0%,0%,	0%,0%,	0%,0%,	0%,0%,	0.0,0.0,0.0,0.0,	0.0,0.0,0.0,0.0,0.0,0.0,	0.0,0.0,
Tb927.11.11680	0	0	12.7,16.66,11.41,16.46,	9.252,10.85,16.45,16.1,23.62,22.22,	15.3,14.95,	5.648,5.612,	11.23,9.741,	14.3069	16.416	15.1212	5.63013	10.4855	0.871519	0.946144	2.54112	1.36444	0.921127	1.44211	1.05692		4.653524E-4,5.737214E-4,4.4251865E-4,6.423203E-4,	3.1316016E-4,3.6478427E-4,5.729209E-4,5.634807E-4,8.3131925E-4,7.833228E-4,	6.4937316E-4,6.398184E-4,	2.4434767E-4,2.4152311E-4,	3.6178925E-4,3.1135575E-4,	0.000530978	0.000571498	0.000644596	0.000242935	0.000336572	0.7579236,0.77010894,1.118361,1.4210291,	0.4421153,0.5417005,1.1577444,1.4210291,1.4210291,1.4322038,	1.4210291,1.0941124,	0.599558,0.58854675,	0.36772883,0.43548942,	1.01686	1.0693	1.25757	0.594052	0.401609	383	24.5%,24.8%,32.6%,38.4%,	15.9%,18.8%,33.4%,38.4%,38.4%,38.6%,	38.4%,32.1%,	20.4%,20.1%,	13.6%,15.7%,	41143.0,41143.0,41143.0,41143.0,	41143.0,41143.0,41143.0,41143.0,41143.0,41143.0,	41143.0,41143.0,
Tb927.11.3030	0	0	15.88,24.06,14.45,15.67,	29.61,21.71,17.42,15.15,18.49,21.21,	16.75,14.24,	16.95,16.13,	14.97,21.43,	17.5165	20.5967	15.4937	16.5397	18.202	0.85045	1.13056	1.05906	0.962339	0.752241	0.851209	0.884521		6.258075E-4,8.915602E-4,6.030352E-4,6.581292E-4,	0.0010781154,7.84901E-4,6.5262994E-4,5.705568E-4,6.999408E-4,8.044261E-4,	7.651589E-4,6.555657E-4,	7.8863895E-4,7.4704253E-4,	5.189711E-4,7.369336E-4,	0.000694633	0.000765095	0.000710362	0.000767841	0.000627952	1.0370419,1.1727014,1.7797134,1.7797134,	1.2750974,1.3659198,1.7227013,1.7797134,1.4547088,1.6061535,	1.5061095,1.3334582,	1.741574,1.8707807,	0.65576994,0.94536006,	1.44229	1.53405	1.41978	1.80618	0.800565	356	30.9%,33.7%,44.4%,44.4%,	35.7%,37.4%,43.5%,44.4%,39.0%,41.6%,	39.9%,36.8%,	43.8%,45.8%,	21.9%,28.9%,	39403.0,39403.0,39403.0,39403.0,	39403.0,39403.0,39403.0,39403.0,39403.0,39403.0,	39403.0,39403.0,
Tb927.2.3910	0	0	0.0,0.0,4.564,4.702,	0.0,0.0,4.839,6.629,5.135,6.06,	2.913,2.847,	0.0,0.0,	0.0,0.0,	2.31645	3.77709	2.88024	0	0	0.613291	0.804258	100000	100000	0.762555	#DIV/0!	1.24338		0.0,0.0,1.3558772E-4,1.4057639E-4,	0.0,0.0,1.290757E-4,1.7772845E-4,1.3843273E-4,1.6364326E-4,	9.474664E-5,9.335256E-5,	0.0,0.0,	0.0,0.0,	6.9041e-05	0.00010148	9.40496e-05	0	0	0.0,0.0,0.34276497,0.6368165,	0.0,0.0,0.47910845,0.5275661,0.50660706,0.42560756,	0.29419577,0.4927944,	0.0,0.0,	0.0,0.0,	0.244895	0.323148	0.393495	0	0	500	0%,0%,12.8%,21.4%,	0%,0%,17.0%,18.4%,17.8%,15.4%,	11.2%,17.4%,	0%,0%,	0%,0%,	0.0,0.0,52044.0,52044.0,	0.0,0.0,52044.0,52044.0,52044.0,52044.0,	52044.0,52044.0,
Tb927.4.1170	0	0	25.4,22.21,22.82,29.0,	27.76,27.13,29.03,29.36,35.94,35.35,	20.39,17.79,	9.683,10.52,	24.33,25.33,	24.8574	30.7621	19.094	10.1026	24.8293	0.808052	1.30185	2.4605	1.00113	0.620698	0.769011	0.768141		0.0010515043,8.64249E-4,9.999094E-4,0.0012785955,	0.0010614189,0.0010303273,0.0011422628,0.0011608896,0.0014292465,0.0014079434,	9.782101E-4,8.6055085E-4,	4.7324985E-4,5.116336E-4,	8.8561885E-4,9.145961E-4,	0.00104856	0.00120535	0.00091938	0.000492442	0.000900107	2.0478952,1.3550494,3.2756286,3.2461958,	1.4490633,1.6791685,3.7424197,3.8640718,3.549881,3.4874535,	2.6307805,2.7068074,	1.5703957,1.6791685,	1.0989399,1.9040227,	2.48119	2.96201	2.66879	1.62478	1.50148	339	48.4%,37.2%,63.1%,62.8%,	38.9%,42.8%,67.6%,68.7%,65.8%,65.2%,	56.0%,56.9%,	41.0%,42.8%,	32.2%,46.3%,	36669.0,36669.0,36669.0,36669.0,	36669.0,36669.0,36669.0,36669.0,36669.0,36669.0,	36669.0,36669.0,
Reverse_Tb927.1.1180	0	0	0.0,0.0,0.0,0.0,	0.0,0.0,0.0,1.894,0.0,0.0,	0.0,0.0,	0.0,0.0,	0.0,0.0,	0	0.315683	0	0	0	0	0	0	0	0	#DIV/0!	#DIV/0!		0.0,0.0,0.0,0.0,	0.0,0.0,0.0,1.7155256E-4,0.0,0.0,	0.0,0.0,	0.0,0.0,	0.0,0.0,	0	2.85921e-05	0	0	0	0.0,0.0,0.0,0.0,	0.0,0.0,0.0,0.36458313,0.0,0.0,	0.0,0.0,	0.0,0.0,	0.0,0.0,	0	0.0607639	0	0	0	148	0%,0%,0%,0%,	0%,0%,0%,13.5%,0%,0%,	0%,0%,	0%,0%,	0%,0%,	0.0,0.0,0.0,0.0,	0.0,0.0,0.0,16878.0,0.0,0.0,	0.0,0.0,
Tb927.10.110	0	0	0.0,0.0,2.282,1.567,	0.0,0.0,2.903,1.894,0.0,3.03,	2.185,2.135,	0.0,0.0,	0.0,0.0,	0.962305	1.30453	2.16018	0	0	0.737665	0.445475	100000	100000	1.65591	#DIV/0!	2.24479		0.0,0.0,6.8896195E-5,0.0,	0.0,0.0,0.0,0.0,0.0,0.0,	0.0,0.0,	0.0,0.0,	0.0,0.0,	1.7224e-05	0	0	0	0	0.0,0.0,0.13501084,0.0,	0.0,0.0,0.0,0.0,0.0,0.0,	0.0,0.0,	0.0,0.0,	0.0,0.0,	0.0337527	0	0	0	0	492	0%,0%,5.5%,0%,	0%,0%,0%,0%,0%,0%,	0%,0%,	0%,0%,	0%,0%,	0.0,0.0,56210.0,0.0,	0.0,0.0,0.0,0.0,0.0,0.0,	0.0,0.0,
Reverse_Tb927.10.15730	0	0	0.0,5.553,0.0,3.135,	0.0,0.0,1.935,3.788,0.0,0.0,	2.185,0.0,	0.0,3.507,	0.0,0.0,	2.17204	0.953941	1.09252	1.7537	0	2.27691	1.98811	1.23854	100000	1.14527	#DIV/0!	0.502991		0.0,2.1169104E-5,0.0,1.3543005E-5,	0.0,0.0,7.461023E-6,1.4676172E-5,0.0,0.0,	1.0268783E-5,0.0,	0.0,1.670942E-5,	0.0,0.0,	8.67803e-06	3.68953e-06	5.13439e-06	8.35471e-06	0	0.0,0.04231739,0.0,0.04712856,	0.0,0.0,0.028016329,0.06414306,0.0,0.0,	0.037528396,0.0,	0.0,0.03992021,	0.0,0.0,	0.0223615	0.0153599	0.0187642	0.0199601	0	3460	0%,1.8%,0%,2.0%,	0%,0%,1.2%,2.7%,0%,0%,	1.6%,0%,	0%,1.7%,	0%,0%,	0.0,383415.0,0.0,383415.0,	0.0,0.0,383415.0,383415.0,0.0,0.0,	383415.0,0.0,
Tb927.5.3610	0	0	0.0,0.0,1.521,3.918,	0.0,0.0,1.935,3.788,0.0,0.0,	2.185,0.0,	4.841,5.612,	0.0,0.0,	1.35992	0.953941	1.09252	5.22667	0	1.42558	1.24476	0.260188	100000	1.14527	#DIV/0!	0.803371		0.0,0.0,2.0051422E-5,5.1972933E-5,	0.0,0.0,2.290607E-5,4.5057284E-5,0.0,0.0,	3.1526168E-5,0.0,	7.117644E-5,8.2079285E-5,	0.0,0.0,	1.80061e-05	1.13272e-05	1.57631e-05	7.66279e-05	0	0.0,0.0,0.071519256,0.16680968,	0.0,0.0,0.08642566,0.14551294,0.0,0.0,	0.06659615,0.0,	0.16680968,0.22461617,	0.0,0.0,	0.0595822	0.0386564	0.0332981	0.195713	0	1127	0%,0%,3.0%,6.7%,	0%,0%,3.6%,5.9%,0%,0%,	2.8%,0%,	6.7%,8.8%,	0%,0%,	0.0,0.0,125404.0,125404.0,	0.0,0.0,125404.0,125404.0,0.0,0.0,	125404.0,0.0,
Reverse_Tb927.7.2330	0	0	0.0,0.0,0.0,1.567,	0.0,0.0,0.0,0.0,0.0,0.0,	0.0,0.0,	0.0,0.0,	0.0,0.0,	0.391843	0	0	0	0	100000	100000	100000	100000	#DIV/0!	#DIV/0!	0		0.0,0.0,0.0,2.1318834E-5,	0.0,0.0,0.0,0.0,0.0,0.0,	0.0,0.0,	0.0,0.0,	0.0,0.0,	5.32971e-06	0	0	0	0	0.0,0.0,0.0,0.05681753,	0.0,0.0,0.0,0.0,0.0,0.0,	0.0,0.0,	0.0,0.0,	0.0,0.0,	0.0142044	0	0	0	0	1099	0%,0%,0%,2.4%,	0%,0%,0%,0%,0%,0%,	0%,0%,	0%,0%,	0%,0%,	0.0,0.0,0.0,123839.0,	0.0,0.0,0.0,0.0,0.0,0.0,	0.0,0.0,
Tb927.1.4180	0	0	0.0,0.0,0.0,0.0,	0.0,0.0,0.0,0.0,0.0,0.0,	0.0,0.0,	1.614,2.806,	0.0,0.0,	0	0	0	2.20988	0	0	0	0	0	#DIV/0!	#DIV/0!	#DIV/0!		0.0,0.0,0.0,0.0,	0.0,0.0,0.0,0.0,0.0,0.0,	0.0,0.0,	3.5939E-5,6.216623E-5,	0.0,0.0,	0	0	0	4.90526e-05	0	0.0,0.0,0.0,0.0,	0.0,0.0,0.0,0.0,0.0,0.0,	0.0,0.0,	0.101539254,0.28233063,	0.0,0.0,	0	0	0	0.191935	0	744	0%,0%,0%,0%,	0%,0%,0%,0%,0%,0%,	0%,0%,	4.2%,10.8%,	0%,0%,	0.0,0.0,0.0,0.0,	0.0,0.0,0.0,0.0,0.0,0.0,	0.0,0.0,
Reverse_Tb927.11.11020	0	0	0.0,0.0,0.0,1.567,	0.0,0.0,0.0,0.0,0.0,0.0,	0.0,0.0,	0.0,1.403,	0.0,0.0,	0.391843	0	0	0.701481	0	100000	100000	0.558594	100000	#DIV/0!	#DIV/0!	0		0.0,0.0,0.0,1.3741584E-5,	0.0,0.0,0.0,0.0,0.0,0.0,	0.0,0.0,	0.0,1.3563542E-5,	0.0,0.0,	3.4354e-06	0	0	6.78177e-06	0	0.0,0.0,0.0,0.044720173,	0.0,0.0,0.0,0.0,0.0,0.0,	0.0,0.0,	0.0,0.05681753,	0.0,0.0,	0.01118	0	0	0.0284088	0	1705	0%,0%,0%,1.9%,	0%,0%,0%,0%,0%,0%,	0%,0%,	0%,2.4%,	0%,0%,	0.0,0.0,0.0,187588.0,	0.0,0.0,0.0,0.0,0.0,0.0,	0.0,0.0,
Reverse_Tb927.11.19680	0	0	0.0,0.0,0.0,0.0,	0.0,0.0,0.0,1.894,0.0,0.0,	0.0,0.0,	0.0,0.0,	0.0,0.0,	0	0.315683	0	0	0	0	0	0	0	0	#DIV/0!	#DIV/0!		0.0,0.0,0.0,0.0,	0.0,0.0,0.0,5.4484502E-5,0.0,0.0,	0.0,0.0,	0.0,0.0,	0.0,0.0,	0	9.08075e-06	0	0	0	0.0,0.0,0.0,0.0,	0.0,0.0,0.0,0.20781386,0.0,0.0,	0.0,0.0,	0.0,0.0,	0.0,0.0,	0	0.0346356	0	0	0	466	0%,0%,0%,0%,	0%,0%,0%,8.2%,0%,0%,	0%,0%,	0%,0%,	0%,0%,	0.0,0.0,0.0,0.0,	0.0,0.0,0.0,53449.0,0.0,0.0,	0.0,0.0,
Tb927.7.680	0	0	11.11,9.256,3.042,4.702,	12.95,9.045,2.903,4.735,4.108,3.03,	6.555,5.694,	11.3,12.63,	11.23,3.897,	7.02832	6.12897	6.12464	11.9617	7.56309	1.14674	1.14755	0.587566	0.929292	0.999295	0.809807	0.871424		2.0148736E-4,1.5771986E-4,5.8392645E-5,9.081162E-5,	2.1694634E-4,1.5042246E-4,5.0029343E-5,8.200832E-5,7.1541464E-5,5.2856347E-5,	1.3771314E-4,1.2061054E-4,	2.418221E-4,2.689051E-4,	1.7902492E-4,6.162753E-5,	0.000127103	0.000103967	0.000129162	0.000255364	0.000120326	0.26765192,0.22179961,0.19949937,0.31522477,	0.2647363,0.21059811,0.18576872,0.20226443,0.12979591,0.11686325,	0.40928876,0.3335215,	0.41579378,0.6672472,	0.26765192,0.07398939,	0.251044	0.185004	0.371405	0.54152	0.170821	774	10.3%,8.7%,7.9%,11.9%,	10.2%,8.3%,7.4%,8.0%,5.3%,4.8%,	14.9%,12.5%,	15.1%,22.2%,	10.3%,3.1%,	88707.0,88707.0,88707.0,88707.0,	88707.0,88707.0,88707.0,88707.0,88707.0,88707.0,	88707.0,88707.0,
Tb927.4.1180	0	0	3.175,5.553,5.324,4.702,	7.402,3.618,2.903,5.682,9.243,8.08,	5.098,2.135,	4.035,6.313,	5.615,9.741,	4.68875	6.15456	3.61686	5.17396	7.67812	0.761833	1.29636	0.906221	0.610663	0.587673	0.471061	0.771393		1.3300744E-4,2.1864209E-4,2.3609801E-4,2.0981551E-4,	2.8642468E-4,1.390173E-4,1.1559018E-4,2.2737114E-4,3.7190883E-4,3.256582E-4,	2.4747255E-4,1.0449912E-4,	1.995419E-4,3.1064558E-4,	2.0681386E-4,3.5596793E-4,	0.000199391	0.000244328	0.000175986	0.000255094	0.000281391	0.24738348,0.1561122,0.8450154,0.8450154,	0.32434154,0.1561122,0.38995266,0.8450154,1.2029264,0.90985334,	0.89670587,0.2705741,	0.7458222,0.9498446,	0.32434154,0.56314766,	0.523382	0.638034	0.58364	0.847833	0.443745	335	9.6%,6.3%,26.6%,26.6%,	12.2%,6.3%,14.3%,26.6%,34.3%,28.1%,	27.8%,10.4%,	24.2%,29.0%,	12.2%,19.4%,	36970.0,36970.0,36970.0,36970.0,	36970.0,36970.0,36970.0,36970.0,36970.0,36970.0,	36970.0,36970.0,
Tb927.6.2730	0	0	3.175,5.553,2.282,0.0,	0.0,5.427,0.0,0.0,0.0,0.0,	0.0,0.0,	6.455,8.418,	0.0,0.0,	2.7526	0.904472	0	7.43655	0	3.04332	100000	0.370145	100000	0	#DIV/0!	0		2.496218E-5,4.1033672E-5,1.8989876E-5,0.0,	0.0,3.913512E-5,0.0,0.0,0.0,0.0,	0.0,0.0,	5.991847E-5,7.773391E-5,	0.0,0.0,	2.12464e-05	6.52252e-06	0	6.88262e-05	0	0.04712856,0.04231739,0.05681753,0.0,	0.0,0.04231739,0.0,0.0,0.0,0.0,	0.0,0.0,	0.1324004,0.25892544,	0.0,0.0,	0.0365659	0.0070529	0	0.195663	0	1785	2.0%,1.8%,2.4%,0%,	0%,1.8%,0%,0%,0%,0%,	0%,0%,	5.4%,10.0%,	0%,0%,	195093.0,195093.0,195093.0,0.0,	0.0,195093.0,0.0,0.0,0.0,0.0,	0.0,0.0,
Tb927.10.5780	0	0	0.0,0.0,1.521,0.0,	3.701,3.618,0.0,0.0,2.054,2.02,	1.457,2.135,	1.614,2.104,	0.0,0.0,	0.380308	1.89876	1.796	1.85914	0	0.200293	0.211752	0.204561	100000	0.945882	#DIV/0!	4.7225		0.0,0.0,3.9232556E-5,0.0,	8.32919E-5,8.085208E-5,0.0,0.0,4.8066922E-5,4.7350477E-5,	4.1122672E-5,6.07764E-5,	4.642121E-5,6.0223538E-5,	0.0,0.0,	9.80814e-06	4.32602e-05	5.09495e-05	5.33224e-05	0	0.0,0.0,0.11429453,0.0,	0.17760599,0.13762724,0.0,0.0,0.14024973,0.14024973,	0.14024973,0.14024973,	0.18850219,0.19124198,	0.0,0.0,	0.0285736	0.0992888	0.14025	0.189872	0	576	0%,0%,4.7%,0%,	7.1%,5.6%,0%,0%,5.7%,5.7%,	5.7%,5.7%,	7.5%,7.6%,	0%,0%,	0.0,0.0,62654.0,0.0,	62654.0,62654.0,0.0,0.0,62654.0,62654.0,	62654.0,62654.0,
Tb927.5.5050	0	0	0.0,0.0,1.521,0.0,	0.0,0.0,0.0,0.0,0.0,0.0,	0.0,0.0,	1.614,1.403,	0.0,0.0,	0.380308	0	0	1.5084	0	100000	100000	0.252127	100000	#DIV/0!	#DIV/0!	0		0.0,0.0,4.239766E-5,0.0,	0.0,0.0,0.0,0.0,0.0,0.0,	0.0,0.0,	5.0166258E-5,4.3388063E-5,	0.0,0.0,	1.05994e-05	0	0	4.67772e-05	0	0.0,0.0,0.1324004,0.0,	0.0,0.0,0.0,0.0,0.0,0.0,	0.0,0.0,	0.14815366,0.14815366,	0.0,0.0,	0.0331001	0	0	0.148154	0	533	0%,0%,5.4%,0%,	0%,0%,0%,0%,0%,0%,	0%,0%,	6.0%,6.0%,	0%,0%,	0.0,0.0,57511.0,0.0,	0.0,0.0,0.0,0.0,0.0,0.0,	0.0,0.0,
Tb927.9.13710	0	0	7.938,5.553,12.17,10.19,	11.1,7.236,7.742,9.47,12.32,9.09,	12.38,13.52,	12.1,11.93,	13.1,5.845,	8.96226	9.49395	12.9528	12.0145	9.47303	0.943997	0.691918	0.745956	0.946082	1.36432	1.36733	1.44526		6.1205344E-4,4.0244564E-4,9.933166E-4,8.367643E-4,	7.9081545E-4,5.11767E-4,5.673657E-4,6.975214E-4,9.1274333E-4,6.743541E-4,	0.0011062451,0.0012181995,	0.0011018661,0.0010800529,	8.8823907E-4,3.9312945E-4,	0.000711145	0.000692428	0.00116222	0.00109096	0.000640684	1.1928048,0.67880404,4.1760683,4.1760683,	0.9543395,0.61808,2.5399735,1.4888573,2.6307805,3.5081673,	4.8076444,3.1783037,	2.006076,2.6307805,	0.8578044,0.4421153,	2.55594	1.9567	3.99297	2.31843	0.64996	182	34.1%,22.5%,71.4%,71.4%,	29.1%,20.9%,54.9%,39.6%,56.0%,65.4%,	76.4%,62.1%,	47.8%,56.0%,	26.9%,15.9%,	20624.0,20624.0,20624.0,20624.0,	20624.0,20624.0,20624.0,20624.0,20624.0,20624.0,	20624.0,20624.0,
Tb927.11.8310	0	0	0.0,3.702,2.282,1.567,	0.0,0.0,2.903,0.0,0.0,2.02,	3.642,4.271,	4.841,3.507,	0.0,0.0,	1.88787	0.820518	3.95618	4.17445	0	2.30083	0.477196	0.452245	100000	4.82157	#DIV/0!	2.09558		0.0,1.2585068E-4,8.7363216E-5,6.0385046E-5,	0.0,0.0,9.98008E-5,0.0,0.0,7.029349E-5,	1.5262022E-4,1.8044953E-4,	2.0674188E-4,1.4900668E-4,	0.0,0.0,	6.83997e-05	2.8349e-05	0.000166535	0.000177874	0	0.0,0.17489755,0.29121923,0.26765192,	0.0,0.0,0.15345323,0.0,0.0,0.20226443,	0.52405274,0.42889392,	0.69433784,0.52405274,	0.0,0.0,	0.183442	0.0592863	0.476473	0.609195	0	388	0%,7.0%,11.1%,10.3%,	0%,0%,6.2%,0%,0%,8.0%,	18.3%,15.5%,	22.9%,18.3%,	0%,0%,	0.0,42734.0,42734.0,42734.0,	0.0,0.0,42734.0,0.0,0.0,42734.0,	42734.0,42734.0,
Reverse_Tb927.6.3230	0	0	0.0,0.0,2.282,0.0,	0.0,0.0,0.0,0.0,0.0,0.0,	0.0,0.0,	0.0,0.0,	0.0,0.0,	0.570462	0	0	0	0	100000	100000	100000	100000	#DIV/0!	#DIV/0!	0		0.0,0.0,7.336998E-5,0.0,	0.0,0.0,0.0,0.0,0.0,0.0,	0.0,0.0,	0.0,0.0,	0.0,0.0,	1.83425e-05	0	0	0	0	0.0,0.0,0.17760599,0.0,	0.0,0.0,0.0,0.0,0.0,0.0,	0.0,0.0,	0.0,0.0,	0.0,0.0,	0.0444015	0	0	0	0	462	0%,0%,7.1%,0%,	0%,0%,0%,0%,0%,0%,	0%,0%,	0%,0%,	0%,0%,	0.0,0.0,51609.0,0.0,	0.0,0.0,0.0,0.0,0.0,0.0,	0.0,0.0,
Reverse_Tb927.7.3630	0	0	0.0,0.0,0.0,7.053,	0.0,0.0,0.0,0.0,0.0,0.0,	0.0,0.0,	0.0,0.0,	5.615,5.845,	1.76329	0	0	0	5.72983	100000	100000	100000	0.307739	#DIV/0!	0	0		0.0,0.0,0.0,1.9968238E-4,	0.0,0.0,0.0,0.0,0.0,0.0,	0.0,0.0,	0.0,0.0,	1.3121714E-4,1.3551052E-4,	4.99206e-05	0	0	0	0.000133364	0.0,0.0,0.0,0.15345323,	0.0,0.0,0.0,0.0,0.0,0.0,	0.0,0.0,	0.0,0.0,	0.16412604,0.16412604,	0.0383633	0	0	0	0.164126	528	0%,0%,0%,6.2%,	0%,0%,0%,0%,0%,0%,	0%,0%,	0%,0%,	6.6%,6.6%,	0.0,0.0,0.0,60136.0,	0.0,0.0,0.0,0.0,0.0,0.0,	0.0,0.0,
Tb927.7.5370	0	0	0.0,0.0,0.0,0.0,	0.0,0.0,0.0,0.0,0.0,0.0,	0.0,0.0,	0.0,0.0,	0.0,0.0,	0	0	0	0	0	0	0	0	0	#DIV/0!	#DIV/0!	#DIV/0!		0.0,0.0,0.0,0.0,	0.0,0.0,0.0,0.0,0.0,0.0,	0.0,0.0,	0.0,0.0,	0.0,0.0,	0	0	0	0	0	0.0,0.0,0.0,0.0,	0.0,0.0,0.0,0.0,0.0,0.0,	0.0,0.0,	0.0,0.0,	0.0,0.0,	0	0	0	0	0	1147	0%,0%,0%,0%,	0%,0%,0%,0%,0%,0%,	0%,0%,	0%,0%,	0%,0%,	0.0,0.0,0.0,0.0,	0.0,0.0,0.0,0.0,0.0,0.0,	0.0,0.0,
Tb927.10.11020	0	0	4.763,0.0,13.69,13.32,	3.701,3.618,14.52,14.21,16.43,13.13,	10.93,7.118,	10.49,14.03,	3.743,0.0,	7.94412	10.9335	9.02145	12.2598	1.8716	0.726584	0.880581	0.647983	4.24456	0.825119	4.82018	1.13561		7.027996E-5,0.0,2.1386075E-4,2.0941104E-4,	5.044809E-5,4.8970338E-5,2.0358943E-4,2.0023483E-4,2.3290468E-4,1.864145E-4,	1.868033E-4,1.2270315E-4,	1.8275605E-4,2.4317391E-4,	4.8568272E-5,0.0,	0.000123388	0.00015376	0.000154753	0.000212965	2.42841e-05	0.13501084,0.0,0.7823788,0.51356125,	0.07646525,0.049542427,0.566751,0.6982436,0.7298163,0.4962356,	0.6069412,0.4859357,	0.41253757,0.64058983,	0.06659615,0.0,	0.357738	0.436176	0.546438	0.526564	0.0332981	951	5.5%,0%,25.1%,18.0%,	3.2%,2.1%,19.5%,23.0%,23.8%,17.5%,	20.6%,17.2%,	15.0%,21.5%,	2.8%,0%,	105344.0,0.0,105344.0,105344.0,	105344.0,105344.0,105344.0,105344.0,105344.0,105344.0,	105344.0,105344.0,
Tb927.5.3620	0	0	0.0,0.0,0.0,0.0,	0.0,3.618,0.0,0.0,0.0,0.0,	0.0,0.0,	1.614,2.806,	3.743,3.897,	0	0.602981	0	2.20988	3.81989	0	0	0	0	0	0	#DIV/0!		0.0,0.0,0.0,0.0,	0.0,1.04653474E-4,0.0,0.0,0.0,0.0,	0.0,0.0,	6.008678E-5,1.0393635E-4,	1.0379423E-4,1.07190346E-4,	0	1.74422e-05	0	8.20116e-05	0.000105492	0.0,0.0,0.0,0.0,	0.0,0.10407865,0.0,0.0,0.0,0.0,	0.0,0.0,	0.1271975,0.2882495,	0.10407865,0.10407865,	0	0.0173464	0	0.207724	0.104079	445	0%,0%,0%,0%,	0%,4.3%,0%,0%,0%,0%,	0%,0%,	5.2%,11.0%,	4.3%,4.3%,	0.0,0.0,0.0,0.0,	0.0,49193.0,0.0,0.0,0.0,0.0,	0.0,0.0,
Tb927.9.14980	0	0	0.0,0.0,0.0,0.0,	0.0,0.0,0.0,0.0,0.0,0.0,	0.0,0.0,	0.0,0.0,	0.0,0.0,	0	0	0	0	0	0	0	0	0	#DIV/0!	#DIV/0!	#DIV/0!		0.0,0.0,0.0,0.0,	0.0,0.0,0.0,0.0,0.0,0.0,	0.0,0.0,	0.0,0.0,	0.0,0.0,	0	0	0	0	0	0.0,0.0,0.0,0.0,	0.0,0.0,0.0,0.0,0.0,0.0,	0.0,0.0,	0.0,0.0,	0.0,0.0,	0	0	0	0	0	146	0%,0%,0%,0%,	0%,0%,0%,0%,0%,0%,	0%,0%,	0%,0%,	0%,0%,	0.0,0.0,0.0,0.0,	0.0,0.0,0.0,0.0,0.0,0.0,	0.0,0.0,
Reverse_Tb927.11.19690	0	0	3.175,0.0,0.0,0.0,	0.0,0.0,0.0,0.0,0.0,0.0,	0.0,0.0,	0.0,1.403,	0.0,0.0,	0.793787	0	0	0.701481	0	100000	100000	1.13159	100000	#DIV/0!	#DIV/0!	0		8.618471E-5,0.0,0.0,0.0,	0.0,0.0,0.0,0.0,0.0,0.0,	0.0,0.0,	0.0,4.473083E-5,	0.0,0.0,	2.15462e-05	0	0	2.23654e-05	0	0.23879659,0.0,0.0,0.0,	0.0,0.0,0.0,0.0,0.0,0.0,	0.0,0.0,	0.0,0.15345323,	0.0,0.0,	0.0596991	0	0	0.0767266	0	517	9.3%,0%,0%,0%,	0%,0%,0%,0%,0%,0%,	0%,0%,	0%,6.2%,	0%,0%,	56780.0,0.0,0.0,0.0,	0.0,0.0,0.0,0.0,0.0,0.0,	0.0,0.0,
Tb05.5K5.330	0	0	0.0,0.0,0.0,2.351,	0.0,0.0,0.0,0.0,0.0,0.0,	0.0,0.0,	0.0,0.0,	0.0,0.0,	0.587765	0	0	0	0	100000	100000	100000	100000	#DIV/0!	#DIV/0!	0		0.0,0.0,0.0,6.850701E-5,	0.0,0.0,0.0,0.0,0.0,0.0,	0.0,0.0,	0.0,0.0,	0.0,0.0,	1.71268e-05	0	0	0	0	0.0,0.0,0.0,0.36458313,	0.0,0.0,0.0,0.0,0.0,0.0,	0.0,0.0,	0.0,0.0,	0.0,0.0,	0.0911458	0	0	0	0	513	0%,0%,0%,13.5%,	0%,0%,0%,0%,0%,0%,	0%,0%,	0%,0%,	0%,0%,	0.0,0.0,0.0,54993.0,	0.0,0.0,0.0,0.0,0.0,0.0,	0.0,0.0,
Reverse_Tb927.11.12560	0	0	0.0,0.0,2.282,1.567,	0.0,0.0,0.0,0.0,0.0,0.0,	0.0,0.0,	0.0,0.0,	0.0,0.0,	0.962305	0	0	0	0	100000	100000	100000	100000	#DIV/0!	#DIV/0!	0		0.0,0.0,4.323588E-5,2.9884437E-5,	0.0,0.0,0.0,0.0,0.0,0.0,	0.0,0.0,	0.0,0.0,	0.0,0.0,	1.82801e-05	0	0	0	0	0.0,0.0,0.15877736,0.15877736,	0.0,0.0,0.0,0.0,0.0,0.0,	0.0,0.0,	0.0,0.0,	0.0,0.0,	0.0793887	0	0	0	0	784	0%,0%,6.4%,6.4%,	0%,0%,0%,0%,0%,0%,	0%,0%,	0%,0%,	0%,0%,	0.0,0.0,83738.0,83738.0,	0.0,0.0,0.0,0.0,0.0,0.0,	0.0,0.0,
Tb927.9.4420	0	0	0.0,0.0,0.0,0.0,	0.0,0.0,0.0,0.0,0.0,0.0,	2.185,1.424,	1.614,4.209,	0.0,0.0,	0	0	1.80429	2.91136	0	0	0	0	0	#DIV/0!	#DIV/0!	#DIV/0!		0.0,0.0,0.0,0.0,	0.0,0.0,0.0,0.0,0.0,0.0,	8.561443E-5,5.6236477E-5,	6.44304E-5,1.6717473E-4,	0.0,0.0,	0	0	7.09254e-05	0.000115803	0	0.0,0.0,0.0,0.0,	0.0,0.0,0.0,0.0,0.0,0.0,	0.18032062,0.12979591,	0.18032062,0.566751,	0.0,0.0,	0	0	0.155058	0.373536	0	415	0%,0%,0%,0%,	0%,0%,0%,0%,0%,0%,	7.2%,5.3%,	7.2%,19.5%,	0%,0%,	0.0,0.0,0.0,0.0,	0.0,0.0,0.0,0.0,0.0,0.0,	46604.0,46604.0,
Tb927.7.670	0	0	0.0,0.0,3.803,3.918,	0.0,0.0,0.0,1.894,0.0,0.0,	3.642,0.0,	1.614,4.91,	0.0,3.897,	1.93038	0.315683	1.82086	3.2621	1.94829	6.11492	1.06015	0.591759	0.990807	5.768	0.934595	0.943267		0.0,0.0,6.847864E-5,7.0998176E-5,	0.0,0.0,0.0,3.077549E-5,0.0,0.0,	7.177775E-5,0.0,	3.2410444E-5,9.810962E-5,	0.0,5.7817822E-5,	3.48692e-05	5.12925e-06	3.58889e-05	6.526e-05	2.89089e-05	0.0,0.0,0.24738348,0.23026884,	0.0,0.0,0.0,0.11429453,0.0,0.0,	0.17219532,0.0,	0.054386854,0.27938128,	0.0,0.05681753,	0.119413	0.0190491	0.0860977	0.166884	0.0284088	825	0%,0%,9.6%,9.0%,	0%,0%,0%,4.7%,0%,0%,	6.9%,0%,	2.3%,10.7%,	0%,2.4%,	0.0,0.0,89065.0,89065.0,	0.0,0.0,0.0,89065.0,0.0,0.0,	89065.0,0.0,
Reverse_Tb11.1450	0	0	0.0,0.0,0.0,0.0,	0.0,0.0,0.0,0.0,0.0,0.0,	0.0,0.0,	0.0,1.403,	0.0,0.0,	0	0	0	0.701481	0	0	0	0	0	#DIV/0!	#DIV/0!	#DIV/0!		0.0,0.0,0.0,0.0,	0.0,0.0,0.0,0.0,0.0,0.0,	0.0,0.0,	0.0,4.768214E-5,	0.0,0.0,	0	0	0	2.38411e-05	0	0.0,0.0,0.0,0.0,	0.0,0.0,0.0,0.0,0.0,0.0,	0.0,0.0,	0.0,0.22743917,	0.0,0.0,	0	0	0	0.11372	0	485	0%,0%,0%,0%,	0%,0%,0%,0%,0%,0%,	0%,0%,	0%,8.9%,	0%,0%,	0.0,0.0,0.0,0.0,	0.0,0.0,0.0,0.0,0.0,0.0,	0.0,0.0,
Tb927.8.6290	0	0	3.175,0.0,6.085,7.053,	0.0,0.0,8.71,9.47,9.243,7.07,	3.642,3.559,	4.035,4.91,	0.0,0.0,	4.07831	5.74872	3.60029	4.47247	0	0.709429	1.13277	0.911869	100000	0.626277	#DIV/0!	0.88279		1.0583728E-4,0.0,2.147074E-4,2.50433E-4,	0.0,0.0,2.759338E-4,3.015413E-4,2.9593694E-4,2.2674244E-4,	1.4065712E-4,1.3858752E-4,	1.5878037E-4,1.9225756E-4,	0.0,0.0,	0.000142744	0.000183359	0.000139622	0.000175519	0	0.10407865,0.0,0.61064565,0.57398295,	0.0,0.0,0.6368165,0.7179084,0.61064565,0.41253757,	0.4190575,0.41253757,	0.41253757,0.7298163,	0.0,0.0,	0.322177	0.396318	0.415798	0.571177	0	421	4.3%,0%,20.7%,19.7%,	0%,0%,21.4%,23.5%,20.7%,15.0%,	15.2%,15.0%,	15.0%,23.8%,	0%,0%,	46617.0,0.0,46617.0,46617.0,	0.0,0.0,46617.0,46617.0,46617.0,46617.0,	46617.0,46617.0,
Tb927.10.5790	0	0	0.0,0.0,3.803,2.351,	0.0,0.0,1.935,0.0,0.0,0.0,	3.642,4.982,	5.648,4.91,	0.0,0.0,	1.53853	0.322575	4.31207	5.27939	0	4.76954	0.356797	0.291423	100000	13.3677	#DIV/0!	2.80271		0.0,0.0,1.054009E-4,6.556735E-5,	0.0,0.0,4.8162576E-5,0.0,0.0,0.0,	1.1047882E-4,1.5239455E-4,	1.7459918E-4,1.5100828E-4,	0.0,0.0,	4.27421e-05	8.0271e-06	0.000131437	0.000162804	0	0.0,0.0,0.26765192,0.16680968,	0.0,0.0,0.1324004,0.0,0.0,0.0,	0.3001696,0.56314766,	0.33967674,0.4962356,	0.0,0.0,	0.108615	0.0220667	0.431659	0.417956	0	536	0%,0%,10.3%,6.7%,	0%,0%,5.4%,0%,0%,0%,	11.4%,19.4%,	12.7%,17.5%,	0%,0%,	0.0,0.0,59194.0,59194.0,	0.0,0.0,59194.0,0.0,0.0,0.0,	59194.0,59194.0,
Tb927.11.3050	0	0	0.0,0.0,0.0,0.0,	0.0,0.0,0.0,0.0,0.0,0.0,	0.0,0.0,	1.614,0.0,	0.0,0.0,	0	0	0	0.806916	0	0	0	0	0	#DIV/0!	#DIV/0!	#DIV/0!		0.0,0.0,0.0,0.0,	0.0,0.0,0.0,0.0,0.0,0.0,	0.0,0.0,	7.510847E-5,0.0,	0.0,0.0,	0	0	0	3.75542e-05	0	0.0,0.0,0.0,0.0,	0.0,0.0,0.0,0.0,0.0,0.0,	0.0,0.0,	0.13762724,0.0,	0.0,0.0,	0	0	0	0.0688136	0	356	0%,0%,0%,0%,	0%,0%,0%,0%,0%,0%,	0%,0%,	5.6%,0%,	0%,0%,	0.0,0.0,0.0,0.0,	0.0,0.0,0.0,0.0,0.0,0.0,	0.0,0.0,
Reverse_Tb11.1451	0	0	0.0,0.0,0.0,0.0,	0.0,0.0,0.0,0.0,0.0,0.0,	0.0,0.0,	0.0,1.403,	0.0,0.0,	0	0	0	0.701481	0	0	0	0	0	#DIV/0!	#DIV/0!	#DIV/0!		0.0,0.0,0.0,0.0,	0.0,0.0,0.0,0.0,0.0,0.0,	0.0,0.0,	0.0,4.768214E-5,	0.0,0.0,	0	0	0	2.38411e-05	0	0.0,0.0,0.0,0.0,	0.0,0.0,0.0,0.0,0.0,0.0,	0.0,0.0,	0.0,0.22743917,	0.0,0.0,	0	0	0	0.11372	0	485	0%,0%,0%,0%,	0%,0%,0%,0%,0%,0%,	0%,0%,	0%,8.9%,	0%,0%,	0.0,0.0,0.0,0.0,	0.0,0.0,0.0,0.0,0.0,0.0,	0.0,0.0,
Tb927.11.8300	0	0	7.938,3.702,8.367,6.269,	0.0,10.85,12.58,11.36,9.243,13.13,	5.098,7.83,	3.228,5.612,	5.615,7.793,	6.5691	9.52847	6.46396	4.41976	6.70397	0.689418	1.01627	1.4863	0.979881	0.678384	0.964198	0.983995		1.6826847E-4,7.376143E-5,1.8774734E-4,1.4156736E-4,	0.0,2.110459E-4,2.5347192E-4,2.3011884E-4,1.8820161E-4,2.6779485E-4,	1.2523159E-4,1.9389692E-4,	8.078132E-5,1.3973317E-4,	1.0465656E-4,1.4410786E-4,	0.000142836	0.000191772	0.000159564	0.000110257	0.000124382	0.21059811,0.07646525,0.4421153,0.4421153,	0.0,0.30316675,0.6865531,0.67494285,0.59220874,0.9498446,	0.4321879,0.7741895,	0.14024973,0.4962356,	0.083926916,0.1694994,	0.292824	0.534453	0.603189	0.318243	0.126713	662	8.3%,3.2%,15.9%,15.9%,	0%,11.5%,22.7%,22.4%,20.2%,29.0%,	15.6%,24.9%,	5.7%,17.5%,	3.5%,6.8%,	72961.0,72961.0,72961.0,72961.0,	0.0,72961.0,72961.0,72961.0,72961.0,72961.0,	72961.0,72961.0,
Reverse_Tb927.11.750	0	0	0.0,0.0,1.521,0.0,	0.0,0.0,0.0,0.0,0.0,0.0,	0.0,0.0,	0.0,0.0,	0.0,0.0,	0.380308	0	0	0	0	100000	100000	100000	100000	#DIV/0!	#DIV/0!	0		0.0,0.0,2.2965398E-5,0.0,	0.0,0.0,0.0,0.0,0.0,0.0,	0.0,0.0,	0.0,0.0,	0.0,0.0,	5.74135e-06	0	0	0	0	0.0,0.0,0.083926916,0.0,	0.0,0.0,0.0,0.0,0.0,0.0,	0.0,0.0,	0.0,0.0,	0.0,0.0,	0.0209817	0	0	0	0	984	0%,0%,3.5%,0%,	0%,0%,0%,0%,0%,0%,	0%,0%,	0%,0%,	0%,0%,	0.0,0.0,110754.0,0.0,	0.0,0.0,0.0,0.0,0.0,0.0,	0.0,0.0,
Tb927.7.3890	0	0	0.0,0.0,0.0,0.0,	0.0,0.0,0.0,0.0,0.0,0.0,	0.0,0.0,	0.0,1.403,	0.0,0.0,	0	0	0	0.701481	0	0	0	0	0	#DIV/0!	#DIV/0!	#DIV/0!		0.0,0.0,0.0,0.0,	0.0,0.0,0.0,0.0,0.0,0.0,	0.0,0.0,	0.0,7.557464E-5,	0.0,0.0,	0	0	0	3.77873e-05	0	0.0,0.0,0.0,0.0,	0.0,0.0,0.0,0.0,0.0,0.0,	0.0,0.0,	0.0,0.20781386,	0.0,0.0,	0	0	0	0.103907	0	306	0%,0%,0%,0%,	0%,0%,0%,0%,0%,0%,	0%,0%,	0%,8.2%,	0%,0%,	0.0,0.0,0.0,0.0,	0.0,0.0,0.0,0.0,0.0,0.0,	0.0,0.0,
Tb927.6.2740	0	0	7.938,3.702,9.127,7.053,	12.95,0.0,6.774,5.682,9.243,8.08,	9.468,7.118,	8.069,7.015,	5.615,3.897,	6.95518	7.12194	8.29311	7.54199	4.75569	0.976585	0.83867	0.922194	1.4625	1.16445	1.74383	1.19236		3.7131246E-4,1.627669E-4,4.5195903E-4,3.5144098E-4,	5.5972155E-4,0.0,3.0117665E-4,2.5389777E-4,4.152982E-4,3.636517E-4,	5.1321095E-4,3.88969E-4,	4.456436E-4,3.8543064E-4,	2.3094214E-4,1.5899901E-4,	0.00033437	0.000315624	0.00045109	0.000415537	0.000194971	0.52405274,0.19398808,2.4673686,1.6121614,	0.55955243,0.0,0.9952624,0.86208713,1.6302679,1.0749135,	2.491403,1.9512093,	1.8641782,2.0902956,	0.22179961,0.26765192,	1.19939	0.853681	2.22131	1.97724	0.244726	300	18.3%,7.7%,54.0%,41.7%,	19.3%,0%,30.0%,27.0%,42.0%,31.7%,	54.3%,47.0%,	45.7%,49.0%,	8.7%,10.3%,	33332.0,33332.0,33332.0,33332.0,	33332.0,0.0,33332.0,33332.0,33332.0,33332.0,	33332.0,33332.0,
Reverse_Tb927.6.4370	0	0	0.0,0.0,0.0,0.0,	0.0,0.0,0.0,0.0,0.0,0.0,	0.0,0.0,	0.0,0.0,	0.0,0.0,	0	0	0	0	0	0	0	0	0	#DIV/0!	#DIV/0!	#DIV/0!		0.0,0.0,0.0,0.0,	0.0,0.0,0.0,0.0,0.0,0.0,	0.0,0.0,	0.0,0.0,	0.0,0.0,	0	0	0	0	0	0.0,0.0,0.0,0.0,	0.0,0.0,0.0,0.0,0.0,0.0,	0.0,0.0,	0.0,0.0,	0.0,0.0,	0	0	0	0	0	506	0%,0%,0%,0%,	0%,0%,0%,0%,0%,0%,	0%,0%,	0%,0%,	0%,0%,	0.0,0.0,0.0,0.0,	0.0,0.0,0.0,0.0,0.0,0.0,	0.0,0.0,
Tb927.5.2140	0	0	0.0,0.0,0.0,0.0,	0.0,0.0,0.0,0.0,0.0,0.0,	2.913,2.847,	2.421,2.806,	0.0,0.0,	0	0	2.88024	2.61334	0	0	0	0	0	#DIV/0!	#DIV/0!	#DIV/0!		0.0,0.0,0.0,0.0,	0.0,0.0,0.0,0.0,0.0,0.0,	5.6262852E-5,5.5435008E-5,	4.7634116E-5,5.4930733E-5,	0.0,0.0,	0	0	5.58489e-05	5.12824e-05	0	0.0,0.0,0.0,0.0,	0.0,0.0,0.0,0.0,0.0,0.0,	0.16680968,0.21059811,	0.1428783,0.16680968,	0.0,0.0,	0	0	0.188704	0.154844	0	842	0%,0%,0%,0%,	0%,0%,0%,0%,0%,0%,	6.7%,8.3%,	5.8%,6.7%,	0%,0%,	0.0,0.0,0.0,0.0,	0.0,0.0,0.0,0.0,0.0,0.0,	93325.0,93325.0,
Tb927.8.3930	0	0	3.175,0.0,15.97,10.97,	0.0,3.618,6.774,11.36,6.162,7.07,	5.098,2.847,	15.33,11.93,	0.0,3.897,	7.52992	5.83134	3.97275	13.6283	1.94829	1.29129	1.89539	0.552521	3.86489	0.681276	2.0391	0.527596		6.940419E-5,0.0,3.695927E-4,2.5546073E-4,	0.0,7.254018E-5,1.4073674E-4,2.3728763E-4,1.2937638E-4,1.4868935E-4,	1.2913287E-4,7.2704475E-5,	3.956649E-4,3.061832E-4,	0.0,7.42986E-5,	0.000173614	0.000121438	0.000100919	0.000350924	3.71493e-05	0.096478224,0.0,0.9498446,0.7179084,	0.0,0.11686325,0.45881426,0.7139573,0.32129562,0.3273945,	0.3001696,0.25314116,	0.9498446,0.914256,	0.0,0.08642566,	0.441058	0.323054	0.276655	0.93205	0.0432128	642	4.0%,0%,29.0%,23.5%,	0%,4.8%,16.4%,23.4%,12.1%,12.3%,	11.4%,9.8%,	29.0%,28.2%,	0%,3.6%,	72163.0,0.0,72163.0,72163.0,	0.0,72163.0,72163.0,72163.0,72163.0,72163.0,	72163.0,72163.0,
Reverse_Tb927.11.3930	0	0	0.0,0.0,0.0,0.0,	0.0,0.0,1.935,0.0,0.0,0.0,	0.0,0.0,	0.0,0.0,	0.0,0.0,	0	0.322575	0	0	0	0	0	0	0	0	#DIV/0!	#DIV/0!		0.0,0.0,0.0,0.0,	0.0,0.0,6.535478E-5,0.0,0.0,0.0,	0.0,0.0,	0.0,0.0,	0.0,0.0,	0	1.08925e-05	0	0	0	0.0,0.0,0.0,0.0,	0.0,0.0,0.13762724,0.0,0.0,0.0,	0.0,0.0,	0.0,0.0,	0.0,0.0,	0	0.0229379	0	0	0	395	0%,0%,0%,0%,	0%,0%,5.6%,0%,0%,0%,	0%,0%,	0%,0%,	0%,0%,	0.0,0.0,0.0,0.0,	0.0,0.0,44142.0,0.0,0.0,0.0,	0.0,0.0,
Tb927.7.620	0	0	0.0,0.0,0.0,1.567,	0.0,0.0,0.0,1.894,0.0,0.0,	0.0,0.0,	1.614,2.104,	0.0,0.0,	0.391843	0.315683	0	1.85914	0	1.24126	100000	0.210766	100000	0	#DIV/0!	0		0.0,0.0,0.0,5.9314934E-5,	0.0,0.0,0.0,6.427792E-5,0.0,0.0,	0.0,0.0,	6.76927E-5,8.781964E-5,	0.0,0.0,	1.48287e-05	1.0713e-05	0	7.77562e-05	0	0.0,0.0,0.0,0.1428783,	0.0,0.0,0.0,0.17760599,0.0,0.0,	0.0,0.0,	0.1694994,0.22743917,	0.0,0.0,	0.0357196	0.029601	0	0.198469	0	395	0%,0%,0%,5.8%,	0%,0%,0%,7.1%,0%,0%,	0%,0%,	6.8%,8.9%,	0%,0%,	0.0,0.0,0.0,43012.0,	0.0,0.0,0.0,43012.0,0.0,0.0,	0.0,0.0,
Reverse_Tb927.1.3260	0	0	0.0,0.0,0.0,0.0,	0.0,0.0,0.0,0.0,0.0,0.0,	0.0,0.0,	1.614,0.0,	0.0,0.0,	0	0	0	0.806916	0	0	0	0	0	#DIV/0!	#DIV/0!	#DIV/0!		0.0,0.0,0.0,0.0,	0.0,0.0,0.0,0.0,0.0,0.0,	0.0,0.0,	1.4177422E-5,0.0,	0.0,0.0,	0	0	0	7.08871e-06	0	0.0,0.0,0.0,0.0,	0.0,0.0,0.0,0.0,0.0,0.0,	0.0,0.0,	0.037528396,0.0,	0.0,0.0,	0	0	0	0.0187642	0	1886	0%,0%,0%,0%,	0%,0%,0%,0%,0%,0%,	0%,0%,	1.6%,0%,	0%,0%,	0.0,0.0,0.0,0.0,	0.0,0.0,0.0,0.0,0.0,0.0,	0.0,0.0,
Tb927.6.1180	0	0	0.0,0.0,0.0,1.567,	0.0,0.0,0.0,0.0,0.0,0.0,	0.0,0.0,	0.0,1.403,	0.0,0.0,	0.391843	0	0	0.701481	0	100000	100000	0.558594	100000	#DIV/0!	#DIV/0!	0		0.0,0.0,0.0,1.8433831E-5,	0.0,0.0,0.0,0.0,0.0,0.0,	0.0,0.0,	0.0,1.8194994E-5,	0.0,0.0,	4.60846e-06	0	0	9.0975e-06	0	0.0,0.0,0.0,0.083926916,	0.0,0.0,0.0,0.0,0.0,0.0,	0.0,0.0,	0.0,0.049542427,	0.0,0.0,	0.0209817	0	0	0.0247712	0	1271	0%,0%,0%,3.5%,	0%,0%,0%,0%,0%,0%,	0%,0%,	0%,2.1%,	0%,0%,	0.0,0.0,0.0,141361.0,	0.0,0.0,0.0,0.0,0.0,0.0,	0.0,0.0,
Tb927.9.13740	0	0	7.938,5.553,12.17,10.19,	11.1,7.236,7.742,9.47,12.32,9.09,	12.38,13.52,	12.1,11.93,	13.1,5.845,	8.96226	9.49395	12.9528	12.0145	9.47303	0.943997	0.691918	0.745956	0.946082	1.36432	1.36733	1.44526		6.1205344E-4,4.0244564E-4,9.933166E-4,8.367643E-4,	7.9081545E-4,5.11767E-4,5.673657E-4,6.975214E-4,9.1274333E-4,6.743541E-4,	0.0011062451,0.0012181995,	0.0011018661,0.0010800529,	8.8823907E-4,3.9312945E-4,	0.000711145	0.000692428	0.00116222	0.00109096	0.000640684	1.1928048,0.67880404,4.1760683,4.1760683,	0.9543395,0.61808,2.5399735,1.4888573,2.6307805,3.5081673,	4.8076444,3.1783037,	2.006076,2.6307805,	0.8578044,0.4421153,	2.55594	1.9567	3.99297	2.31843	0.64996	182	34.1%,22.5%,71.4%,71.4%,	29.1%,20.9%,54.9%,39.6%,56.0%,65.4%,	76.4%,62.1%,	47.8%,56.0%,	26.9%,15.9%,	20624.0,20624.0,20624.0,20624.0,	20624.0,20624.0,20624.0,20624.0,20624.0,20624.0,	20624.0,20624.0,
Tb927.11.1460	0	0	0.0,0.0,0.0,0.0,	0.0,0.0,0.0,0.0,0.0,0.0,	0.0,1.424,	3.228,1.403,	0.0,0.0,	0	0	0.711774	2.31531	0	0	0	0	0	#DIV/0!	#DIV/0!	#DIV/0!		0.0,0.0,0.0,0.0,	0.0,0.0,0.0,0.0,0.0,0.0,	0.0,1.6128637E-5,	3.6957314E-5,1.598192E-5,	0.0,0.0,	0	0	8.06432e-06	2.64696e-05	0	0.0,0.0,0.0,0.0,	0.0,0.0,0.0,0.0,0.0,0.0,	0.0,0.044720173,	0.10662377,0.03992021,	0.0,0.0,	0	0	0.0223601	0.073272	0	1447	0%,0%,0%,0%,	0%,0%,0%,0%,0%,0%,	0%,1.9%,	4.4%,1.7%,	0%,0%,	0.0,0.0,0.0,0.0,	0.0,0.0,0.0,0.0,0.0,0.0,	0.0,159809.0,
Tb927.2.1080	0	0	58.74,42.58,24.34,26.65,	85.12,72.36,32.9,37.88,31.84,38.38,	21.12,20.64,	25.82,24.55,	93.58,91.57,	38.0753	49.746	20.8817	25.1866	92.5747	0.765395	1.82338	1.51173	0.411293	0.419767	0.225566	0.548431		0.0012230172,8.3315396E-4,5.364499E-4,5.909492E-4,	0.0016371678,0.0013819227,6.511237E-4,7.534059E-4,6.367084E-4,7.688481E-4,	5.095795E-4,5.0208165E-4,	6.347446E-4,6.0044834E-4,	0.0017132207,0.0016631201,	0.000795893	0.000971529	0.000505831	0.000617596	0.00168817	1.2335722,0.7100153,0.914256,0.7619761,	0.8365383,1.0230191,0.7619761,1.0796967,0.98609483,0.9408858,	0.733804,0.62929606,	0.6634127,0.87068224,	0.73780084,0.8113401,	0.904955	0.938035	0.68155	0.767047	0.77457	674	34.9%,23.3%,28.2%,24.6%,	26.4%,30.6%,24.6%,31.8%,29.8%,28.8%,	23.9%,21.2%,	22.1%,27.2%,	24.0%,25.8%,	76644.0,76644.0,76644.0,76644.0,	76644.0,76644.0,76644.0,76644.0,76644.0,76644.0,	76644.0,76644.0,
Tb927.4.5340	0	0	0.0,0.0,0.0,0.0,	0.0,0.0,0.0,0.0,0.0,0.0,	0.0,0.0,	1.614,3.507,	0.0,0.0,	0	0	0	2.56062	0	0	0	0	0	#DIV/0!	#DIV/0!	#DIV/0!		0.0,0.0,0.0,0.0,	0.0,0.0,0.0,0.0,0.0,0.0,	0.0,0.0,	3.2022293E-5,6.923904E-5,	0.0,0.0,	0	0	0	5.06307e-05	0	0.0,0.0,0.0,0.0,	0.0,0.0,0.0,0.0,0.0,0.0,	0.0,0.0,	0.083926916,0.18304157,	0.0,0.0,	0	0	0	0.133484	0	835	0%,0%,0%,0%,	0%,0%,0%,0%,0%,0%,	0%,0%,	3.5%,7.3%,	0%,0%,	0.0,0.0,0.0,0.0,	0.0,0.0,0.0,0.0,0.0,0.0,	0.0,0.0,
Tb927.4.2650	0	0	0.0,5.553,1.521,3.135,	0.0,0.0,3.871,3.788,3.081,4.04,	3.642,3.559,	4.035,4.209,	0.0,0.0,	2.55235	2.4633	3.60029	4.12173	0	1.03615	0.708927	0.619241	100000	1.46157	#DIV/0!	1.41058		0.0,1.3513857E-4,4.169364E-5,8.6455344E-5,	0.0,0.0,9.525882E-5,9.368922E-5,7.6623284E-5,1.00641606E-4,	1.092558E-4,1.0764824E-4,	1.233331E-4,1.280028E-4,	0.0,0.0,	6.58219e-05	6.10355e-05	0.000108452	0.000125668	0	0.0,0.20503592,0.15080035,0.23026884,	0.0,0.0,0.3335215,0.23026884,0.14024973,0.1694994,	0.29717934,0.31825674,	0.16412604,0.3335215,	0.0,0.0,	0.146526	0.14559	0.307718	0.248824	0	542	0%,8.1%,6.1%,9.0%,	0%,0%,12.5%,9.0%,5.7%,6.8%,	11.3%,12.0%,	6.6%,12.5%,	0%,0%,	0.0,58907.0,58907.0,58907.0,	0.0,0.0,58907.0,58907.0,58907.0,58907.0,	58907.0,58907.0,
Tb927.11.15010	0	0	20.64,16.66,15.97,15.67,	9.252,12.66,8.71,11.36,14.38,13.13,	18.21,12.81,	22.59,20.34,	9.358,19.48,	17.2363	11.5826	15.5103	21.4683	14.4204	1.48812	1.11129	0.802874	1.19527	1.3391	1.07558	0.899859		5.0545146E-4,3.834822E-4,4.140986E-4,4.0889005E-4,	2.0931996E-4,2.8446384E-4,2.027367E-4,2.6586154E-4,3.3823005E-4,3.093895E-4,	5.167247E-4,3.665676E-4,	6.532995E-4,5.852088E-4,	2.015202E-4,4.162278E-4,	0.000427981	0.000268334	0.000441646	0.000619254	0.000308874	1.0941124,0.50660706,1.741574,1.4603674,	0.22179961,0.37404191,0.58854675,0.8113401,0.91866875,0.87068224,	1.8510184,1.4099054,	1.9241524,2.1188898,	0.25602996,0.61435854,	1.20067	0.630847	1.63046	2.02152	0.435194	573	32.1%,17.8%,43.8%,39.1%,	8.7%,13.8%,20.1%,25.8%,28.3%,27.2%,	45.5%,38.2%,	46.6%,49.4%,	9.9%,20.8%,	64467.0,64467.0,64467.0,64467.0,	64467.0,64467.0,64467.0,64467.0,64467.0,64467.0,	64467.0,64467.0,
Tb927.10.5760	0	0	11.11,20.36,10.65,10.97,	20.35,21.71,10.64,12.31,10.27,11.11,	6.555,7.83,	3.228,4.209,	28.07,25.33,	13.2739	14.3996	7.1923	3.71828	26.7009	0.921825	1.84557	3.56992	0.497135	0.499479	0.269366	0.541837		7.2535453E-4,0.0012491413,7.357473E-4,7.628176E-4,	0.0012272964,0.0012996501,6.6038733E-4,7.675979E-4,6.438732E-4,6.977038E-4,	4.957673E-4,5.970221E-4,	2.4873132E-4,3.226861E-4,	0.0016112244,0.0014420841,	0.000868265	0.000882752	0.000546395	0.000285709	0.00152665	0.81970084,1.5118864,1.9785166,3.3351092,	0.92309177,1.5118864,1.8575904,2.1117163,1.1379621,2.013006,	1.7669415,2.013006,	0.552387,0.7100153,	1.3067472,1.5118864,	1.9113	1.59254	1.88997	0.631201	1.40932	215	26.0%,40.0%,47.4%,63.7%,	28.4%,40.0%,45.6%,49.3%,33.0%,47.9%,	44.2%,47.9%,	19.1%,23.3%,	36.3%,40.0%,	24310.0,24310.0,24310.0,24310.0,	24310.0,24310.0,24310.0,24310.0,24310.0,24310.0,	24310.0,24310.0,
Tb927.11.7280	0	0	0.0,0.0,0.0,1.567,	0.0,0.0,0.0,0.0,0.0,0.0,	0.0,1.424,	0.0,0.0,	0.0,0.0,	0.391843	0	0.711774	0	0	100000	0.550516	100000	100000	#DIV/0!	#DIV/0!	1.81648		0.0,0.0,0.0,1.761609E-4,	0.0,0.0,0.0,0.0,0.0,0.0,	0.0,1.7547472E-4,	0.0,0.0,	0.0,0.0,	4.40402e-05	0	8.77374e-05	0	0	0.0,0.0,0.0,0.46217716,	0.0,0.0,0.0,0.0,0.0,0.0,	0.0,0.8323144,	0.0,0.0,	0.0,0.0,	0.115544	0	0.416157	0	0	133	0%,0%,0%,16.5%,	0%,0%,0%,0%,0%,0%,	0%,26.3%,	0%,0%,	0%,0%,	0.0,0.0,0.0,15426.0,	0.0,0.0,0.0,0.0,0.0,0.0,	0.0,15426.0,
Tb927.5.2150	0	0	4.763,9.256,0.0,1.567,	9.252,16.28,0.0,0.0,0.0,0.0,	2.185,5.694,	8.876,8.418,	22.46,13.64,	3.89644	4.25543	3.93961	8.64693	18.0486	0.91564	0.989043	0.450616	0.215886	0.925784	0.218278	1.01108		1.2634449E-4,2.3076593E-4,0.0,4.428998E-5,	2.2673032E-4,3.9615988E-4,0.0,0.0,0.0,0.0,	6.716444E-5,1.7646985E-4,	2.7800072E-4,2.6229685E-4,	5.2387634E-4,3.155935E-4,	0.00010035	0.000103815	0.000121817	0.000270149	0.000419735	0.19949937,0.24451458,0.0,0.11429453,	0.33967674,0.7823788,0.0,0.0,0.0,0.0,	0.21059811,0.31522477,	0.77010894,0.9633602,	0.73780084,0.4859357,	0.139577	0.187009	0.262911	0.866735	0.611868	529	7.9%,9.5%,0%,4.7%,	12.7%,25.1%,0%,0%,0%,0%,	8.3%,11.9%,	24.8%,29.3%,	24.0%,17.2%,	60079.0,60079.0,0.0,60079.0,	60079.0,60079.0,0.0,0.0,0.0,0.0,	60079.0,60079.0,
Tb927.6.1190	0	0	6.35,7.405,7.606,6.269,	9.252,12.66,8.71,6.629,9.243,13.13,	5.098,5.694,	8.069,5.612,	9.358,13.64,	6.90762	9.93762	5.3963	6.84051	11.498	0.695098	1.28007	1.00981	0.600767	0.543017	0.469325	0.78121		3.0311217E-4,3.3217733E-4,3.8431893E-4,3.1876733E-4,	4.0796035E-4,5.5441423E-4,3.951297E-4,3.0225926E-4,4.2377366E-4,6.029938E-4,	2.8198404E-4,3.1752567E-4,	4.547384E-4,3.1463723E-4,	3.9275875E-4,5.678536E-4,	0.000334594	0.000447755	0.000299755	0.000384688	0.000480306	0.38995266,0.36772883,0.914256,0.599558,	0.4689263,0.58854675,0.8281002,0.62554884,0.61064565,0.8578044,	0.4689263,0.6904409,	0.93196833,0.7864876,	0.4689263,0.67494285,	0.567874	0.663262	0.579684	0.859228	0.571935	294	14.3%,13.6%,28.2%,20.4%,	16.7%,20.1%,26.2%,21.1%,20.7%,26.9%,	16.7%,22.8%,	28.6%,25.2%,	16.7%,22.4%,	34601.0,34601.0,34601.0,34601.0,	34601.0,34601.0,34601.0,34601.0,34601.0,34601.0,	34601.0,34601.0,
Tb927.5.3600	0	0	0.0,0.0,0.0,0.0,	0.0,0.0,0.0,0.0,0.0,0.0,	0.0,0.0,	1.614,0.0,	0.0,0.0,	0	0	0	0.806916	0	0	0	0	0	#DIV/0!	#DIV/0!	#DIV/0!		0.0,0.0,0.0,0.0,	0.0,0.0,0.0,0.0,0.0,0.0,	0.0,0.0,	2.820529E-5,0.0,	0.0,0.0,	0	0	0	1.41026e-05	0	0.0,0.0,0.0,0.0,	0.0,0.0,0.0,0.0,0.0,0.0,	0.0,0.0,	0.096478224,0.0,	0.0,0.0,	0	0	0	0.0482391	0	948	0%,0%,0%,0%,	0%,0%,0%,0%,0%,0%,	0%,0%,	4.0%,0%,	0%,0%,	0.0,0.0,0.0,0.0,	0.0,0.0,0.0,0.0,0.0,0.0,	0.0,0.0,
Tb927.10.16040	0	0	0.0,5.553,10.65,5.486,	3.701,12.66,14.52,10.42,14.38,9.09,	3.642,3.559,	8.069,6.313,	3.743,5.845,	5.42196	10.794	3.60029	7.19125	4.79403	0.502313	1.50598	0.753966	1.13098	0.333547	0.750995	0.664021		0.0,1.1794702E-4,2.5472732E-4,1.3204975E-4,	7.7256256E-5,2.624763E-4,3.1177705E-4,2.2486922E-4,3.1208666E-4,1.9763678E-4,	9.535692E-5,9.395385E-5,	2.1528675E-4,1.6757855E-4,	7.43775E-5,1.1521667E-4,	0.000126181	0.000231017	9.46554e-05	0.000191433	9.47971e-05	0.0,0.1428783,0.86637974,0.4927944,	0.10407865,0.33967674,0.6865531,0.8365383,0.6982436,0.5275661,	0.35518944,0.31219995,	0.4421153,0.633052,	0.10917485,0.1694994,	0.375513	0.532109	0.333695	0.537584	0.139337	621	0%,5.8%,27.1%,17.4%,	4.3%,12.7%,22.7%,26.4%,23.0%,18.4%,	13.2%,11.8%,	15.9%,21.3%,	4.5%,6.8%,	0.0,68130.0,68130.0,68130.0,	68130.0,68130.0,68130.0,68130.0,68130.0,68130.0,	68130.0,68130.0,
Tb927.11.1450	0	0	73.03,59.24,145.3,162.2,	77.72,66.93,145.2,146.8,306.0,249.5,	119.4,132.4,	37.12,42.79,	78.61,77.93,	109.941	165.349	125.919	39.9542	78.2693	0.664905	0.87311	2.75168	1.40465	0.761536	1.60879	1.14533		0.0010166888,7.7508047E-4,0.0021409767,0.0024056972,	9.995028E-4,8.54722E-4,0.0019207693,0.001952091,0.004092555,0.003341591,	0.001926891,0.002153221,	6.101073E-4,6.9974014E-4,	9.6225896E-4,9.4642275E-4,	0.00158461	0.00219354	0.00204006	0.000654924	0.000954341	1.6121614,0.9724227,3.3954163,2.9994476,	1.1877615,1.2335722,2.908409,3.1020408,3.325138,3.14954,	2.9719157,2.9627802,	1.4434304,2.2885165,	1.0276828,1.041738,	2.24486	2.48441	2.96735	1.86597	1.03471	1008	41.7%,29.5%,64.3%,60.2%,	34.0%,34.9%,59.2%,61.3%,63.6%,61.8%,	59.9%,59.8%,	38.8%,51.7%,	30.7%,31.0%,	113386.0,113386.0,113386.0,113386.0,	113386.0,113386.0,113386.0,113386.0,113386.0,113386.0,	113386.0,113386.0,
Tb927.8.3920	0	0	3.175,5.553,2.282,8.621,	0.0,0.0,1.935,1.894,0.0,0.0,	8.012,7.118,	8.876,7.015,	0.0,0.0,	4.90774	0.638258	7.56476	7.94544	0	7.68927	0.648763	0.617679	100000	11.8522	#DIV/0!	1.54139		4.7051206E-5,7.734435E-5,3.579401E-5,1.3607359E-4,	0.0,0.0,2.7259917E-5,2.6810749E-5,0.0,0.0,	1.3756771E-4,1.2322143E-4,	0.0,1.2210052E-4,	0.0,0.0,	7.40658e-05	9.01178e-06	0.000130395	6.10503e-05	0	0.054386854,0.083926916,0.11943793,0.38356638,	0.0,0.0,0.071519256,0.083926916,0.0,0.0,	0.38038433,0.29717934,	0.0,0.37404191,	0.0,0.0,	0.16033	0.0259077	0.338782	0.187021	0	947	2.3%,3.5%,4.9%,14.1%,	0%,0%,3.0%,3.5%,0%,0%,	14.0%,11.3%,	0%,13.8%,	0%,0%,	104028.0,104028.0,104028.0,104028.0,	0.0,0.0,104028.0,104028.0,0.0,0.0,	104028.0,104028.0,
Reverse_Tb927.6.4390	0	0	0.0,0.0,0.0,0.0,	0.0,0.0,0.0,0.0,0.0,0.0,	0.0,0.0,	0.0,1.403,	0.0,0.0,	0	0	0	0.701481	0	0	0	0	0	#DIV/0!	#DIV/0!	#DIV/0!		0.0,0.0,0.0,0.0,	0.0,0.0,0.0,0.0,0.0,0.0,	0.0,0.0,	0.0,2.0815336E-5,	0.0,0.0,	0	0	0	1.04077e-05	0	0.0,0.0,0.0,0.0,	0.0,0.0,0.0,0.0,0.0,0.0,	0.0,0.0,	0.0,0.071519256,	0.0,0.0,	0	0	0	0.0357596	0	1111	0%,0%,0%,0%,	0%,0%,0%,0%,0%,0%,	0%,0%,	0%,3.0%,	0%,0%,	0.0,0.0,0.0,0.0,	0.0,0.0,0.0,0.0,0.0,0.0,	0.0,0.0,
Tb927.8.5140	0	0	0.0,0.0,0.0,0.0,	0.0,0.0,0.0,1.894,0.0,0.0,	0.0,0.0,	2.421,2.104,	3.743,0.0,	0	0.315683	0	2.2626	1.8716	0	0	0	0	0	0	#DIV/0!		0.0,0.0,0.0,0.0,	0.0,0.0,0.0,4.4156135E-5,0.0,0.0,	0.0,0.0,	6.975292E-5,6.0328275E-5,	8.032771E-5,0.0,	0	7.35936e-06	0	6.50406e-05	4.01639e-05	0.0,0.0,0.0,0.0,	0.0,0.0,0.0,0.1324004,0.0,0.0,	0.0,0.0,	0.14551294,0.14024973,	0.101539254,0.0,	0	0.0220667	0	0.142881	0.0507696	575	0%,0%,0%,0%,	0%,0%,0%,5.4%,0%,0%,	0%,0%,	5.9%,5.7%,	4.2%,0%,	0.0,0.0,0.0,0.0,	0.0,0.0,0.0,62699.0,0.0,0.0,	0.0,0.0,
Tb927.9.11600	0	0	14.29,11.11,23.58,18.02,	11.1,9.045,17.42,12.31,18.49,21.21,	30.59,27.76,	10.49,11.93,	3.743,3.897,	16.7497	14.9287	29.1748	11.2075	3.81989	1.12198	0.574115	1.4945	4.38487	1.95427	7.63761	1.74181		8.3198637E-4,6.0784316E-4,0.0014533954,0.0011180004,	5.972133E-4,4.8309955E-4,9.6405094E-4,6.8478653E-4,0.0010339374,0.0011882809,	0.002063983,0.0018883556,	7.2116597E-4,8.156416E-4,	1.9165325E-4,1.9792409E-4,	0.00100281	0.000825228	0.00197617	0.000768404	0.000194789	1.0653801,0.8450154,2.0549212,1.8575904,	1.0276828,0.47910845,1.6001594,1.1677041,1.2335722,1.4322038,	1.8906798,1.6242187,	1.2080047,1.2080047,	0.34586036,0.1428783,	1.45573	1.15674	1.75745	1.208	0.244369	241	31.5%,26.6%,48.5%,45.6%,	30.7%,17.0%,41.5%,33.6%,34.9%,38.6%,	46.1%,41.9%,	34.4%,34.4%,	12.9%,5.8%,	25976.0,25976.0,25976.0,25976.0,	25976.0,25976.0,25976.0,25976.0,25976.0,25976.0,	25976.0,25976.0,
Tb927.1.5120	0	0	0.0,0.0,0.0,0.0,	0.0,0.0,1.935,0.0,0.0,0.0,	0.0,0.0,	0.0,0.0,	0.0,0.0,	0	0.322575	0	0	0	0	0	0	0	0	#DIV/0!	#DIV/0!		0.0,0.0,0.0,0.0,	0.0,0.0,7.8945384E-5,0.0,0.0,0.0,	0.0,0.0,	0.0,0.0,	0.0,0.0,	0	1.31576e-05	0	0	0	0.0,0.0,0.0,0.0,	0.0,0.0,0.19124198,0.0,0.0,0.0,	0.0,0.0,	0.0,0.0,	0.0,0.0,	0	0.0318737	0	0	0	327	0%,0%,0%,0%,	0%,0%,7.6%,0%,0%,0%,	0%,0%,	0%,0%,	0%,0%,	0.0,0.0,0.0,0.0,	0.0,0.0,36025.0,0.0,0.0,0.0,	0.0,0.0,
Tb927.11.8320	0	0	0.0,0.0,0.0,0.0,	0.0,0.0,0.0,0.0,0.0,0.0,	0.0,0.0,	1.614,0.0,	0.0,0.0,	0	0	0	0.806916	0	0	0	0	0	#DIV/0!	#DIV/0!	#DIV/0!		0.0,0.0,0.0,0.0,	0.0,0.0,0.0,0.0,0.0,0.0,	0.0,0.0,	6.160972E-5,0.0,	0.0,0.0,	0	0	0	3.08049e-05	0	0.0,0.0,0.0,0.0,	0.0,0.0,0.0,0.0,0.0,0.0,	0.0,0.0,	0.08893013,0.0,	0.0,0.0,	0	0	0	0.0444651	0	434	0%,0%,0%,0%,	0%,0%,0%,0%,0%,0%,	0%,0%,	3.7%,0%,	0%,0%,	0.0,0.0,0.0,0.0,	0.0,0.0,0.0,0.0,0.0,0.0,	0.0,0.0,
Tb927.4.5350	0	0	177.8,142.5,83.67,89.34,	207.2,173.7,131.6,120.3,131.4,136.3,	70.65,75.45,	61.33,57.52,	76.74,68.19,	123.338	150.098	73.0487	59.4235	72.4628	0.82172	1.68844	2.07558	1.70209	0.486674	1.00809	0.592262		0.003685701,0.0027768945,0.001835875,0.0019726378,	0.003968484,0.0033019176,0.0025929536,0.0023814635,0.0026173396,0.0027193304,	0.0016969026,0.0018270625,	0.0015008381,0.0014005308,	0.0013986157,0.0012330057,	0.00256778	0.00293025	0.00176198	0.00145068	0.00131581	2.1477482,1.1877615,2.040885,2.0338912,	1.7289777,1.7289777,1.831392,2.013006,2.040885,2.040885,	1.9308932,1.9308932,	1.6121614,1.831392,	1.3173947,1.0558906,	1.85257	1.89735	1.93089	1.72178	1.18664	677	49.8%,34.0%,48.3%,48.2%,	43.6%,43.6%,45.2%,47.9%,48.3%,48.3%,	46.7%,46.7%,	41.7%,45.2%,	36.5%,31.3%,	73857.0,73857.0,73857.0,73857.0,	73857.0,73857.0,73857.0,73857.0,73857.0,73857.0,	73857.0,73857.0,
Tb927.8.6270	0	0	3.175,9.256,3.042,5.486,	3.701,3.618,1.935,4.735,3.081,0.0,	4.37,2.135,	4.841,7.716,	0.0,7.793,	5.23977	2.84505	3.25269	6.27889	3.89658	1.84172	1.6109	0.834506	1.34471	1.14328	0.834757	0.62077		7.364875E-5,2.0177713E-4,7.4703974E-5,1.3554198E-4,	7.9299396E-5,7.697652E-5,4.2669653E-5,1.04916435E-4,6.864433E-5,0.0,	1.174545E-4,5.786315E-5,	1.3258817E-4,2.1023488E-4,	0.0,1.5768498E-4,	0.000121418	6.20844e-05	8.76588e-05	0.000171412	7.88425e-05	0.13501084,0.19674051,0.18576872,0.24738348,	0.09900582,0.09900582,0.10917485,0.10917485,0.13501084,0.0,	0.33045447,0.15080035,	0.22743917,0.51356125,	0.0,0.1428783,	0.191226	0.0918954	0.240627	0.3705	0.0714392	605	5.5%,7.8%,7.4%,9.6%,	4.1%,4.1%,4.5%,4.5%,5.5%,0%,	12.4%,6.1%,	8.9%,18.0%,	0%,5.8%,	69169.0,69169.0,69169.0,69169.0,	69169.0,69169.0,69169.0,69169.0,69169.0,0.0,	69169.0,69169.0,
Reverse_Tb927.9.2630	0	0	0.0,0.0,0.0,0.0,	0.0,0.0,0.0,1.894,0.0,0.0,	0.0,0.0,	0.0,2.806,	0.0,0.0,	0	0.315683	0	1.40296	0	0	0	0	0	0	#DIV/0!	#DIV/0!		0.0,0.0,0.0,0.0,	0.0,0.0,0.0,1.3230733E-5,0.0,0.0,	0.0,0.0,	0.0,2.4101966E-5,	0.0,0.0,	0	2.20512e-06	0	1.2051e-05	0	0.0,0.0,0.0,0.0,	0.0,0.0,0.0,0.04231739,0.0,0.0,	0.0,0.0,	0.0,0.0519619,	0.0,0.0,	0	0.0070529	0	0.0259809	0	1919	0%,0%,0%,0%,	0%,0%,0%,1.8%,0%,0%,	0%,0%,	0%,2.2%,	0%,0%,	0.0,0.0,0.0,0.0,	0.0,0.0,0.0,208657.0,0.0,0.0,	0.0,0.0,
Tb927.11.15020	0	0	6.35,0.0,11.41,11.76,	3.701,0.0,8.71,11.36,12.32,15.15,	8.012,7.118,	6.455,8.418,	0.0,0.0,	7.3787	8.54131	7.56476	7.43655	0	0.863884	0.975405	0.992221	100000	0.885667	#DIV/0!	1.02522		0.0,0.0,0.0,0.0,	0.0,0.0,0.0,0.0,7.986504E-4,0.0,	0.0,0.0,	0.0,0.0,	0.0,0.0,	0	0.000133108	0	0	0	0.0,0.0,0.0,0.0,	0.0,0.0,0.0,0.0,2.198895,0.0,	0.0,0.0,	0.0,0.0,	0.0,0.0,	0	0.366482	0	0	0	208	0%,0%,0%,0%,	0%,0%,0%,0%,50.5%,0%,	0%,0%,	0%,0%,	0%,0%,	0.0,0.0,0.0,0.0,	0.0,0.0,0.0,0.0,23280.0,0.0,	0.0,0.0,
Tb927.10.5770	0	0	3.175,7.405,25.1,28.21,	0.0,0.0,15.48,11.36,18.49,21.21,	24.76,22.78,	20.98,17.54,	3.743,5.845,	15.9732	11.0904	23.7702	19.2584	4.79403	1.44027	0.671982	0.829412	3.33189	2.14331	4.9583	1.48813		5.712499E-5,1.252053E-4,4.7803362E-4,5.4067845E-4,	0.0,0.0,2.6477067E-4,1.9530598E-4,3.1946014E-4,3.671483E-4,	5.162477E-4,4.7873106E-4,	4.456436E-4,3.706064E-4,	5.9215938E-5,9.17302E-5,	0.000300261	0.000191114	0.000497489	0.000408125	7.54731e-05	0.083926916,0.10662377,2.775722,2.0690222,	0.0,0.0,0.8793168,0.61435854,0.89234364,1.4945948,	2.3419504,1.9376497,	1.5118864,1.5118864,	0.096478224,0.11943793,	1.25882	0.646769	2.1398	1.51189	0.107958	780	3.5%,4.4%,57.7%,48.7%,	0%,0%,27.4%,20.8%,27.7%,39.7%,	52.4%,46.8%,	40.0%,40.0%,	4.0%,4.9%,	85826.0,85826.0,85826.0,85826.0,	0.0,0.0,85826.0,85826.0,85826.0,85826.0,	85826.0,85826.0,
Tb927.5.2120	0	0	0.0,0.0,0.0,0.0,	0.0,0.0,0.0,0.0,0.0,0.0,	1.457,1.424,	0.0,1.403,	0.0,0.0,	0	0	1.44012	0.701481	0	0	0	0	0	#DIV/0!	#DIV/0!	#DIV/0!		0.0,0.0,0.0,0.0,	0.0,0.0,0.0,0.0,0.0,0.0,	6.748336E-5,6.649042E-5,	0.0,6.588558E-5,	0.0,0.0,	0	0	6.69869e-05	3.29428e-05	0	0.0,0.0,0.0,0.0,	0.0,0.0,0.0,0.0,0.0,0.0,	0.18576872,0.20226443,	0.0,0.21059811,	0.0,0.0,	0	0	0.194017	0.105299	0	351	0%,0%,0%,0%,	0%,0%,0%,0%,0%,0%,	7.4%,8.0%,	0%,8.3%,	0%,0%,	0.0,0.0,0.0,0.0,	0.0,0.0,0.0,0.0,0.0,0.0,	37111.0,37111.0,
Tb927.7.640	0	0	6.35,7.405,3.042,0.0,	11.1,7.236,1.935,0.0,3.081,3.03,	3.642,4.271,	6.455,4.209,	5.615,3.897,	4.19933	4.39742	3.95618	5.33211	4.75569	0.954952	1.06146	0.787554	0.883011	0.89966	0.831884	0.942099		2.6681134E-4,2.9239562E-4,1.3531708E-4,0.0,	4.309234E-4,2.7886705E-4,7.7290846E-5,0.0,1.2434078E-4,1.2248747E-4,	1.7729535E-4,2.09624E-4,	3.2022296E-4,2.0771711E-4,	2.0743307E-4,1.4281349E-4,	0.000173631	0.000172318	0.00019346	0.00026397	0.000175123	0.41253757,0.46217716,0.35518944,0.0,	0.4421153,0.34586036,0.17219532,0.0,0.28233063,0.28233063,	0.40281367,0.633052,	0.67880404,0.53461695,	0.28233063,0.14815366,	0.307476	0.254139	0.517933	0.606711	0.215242	334	15.0%,16.5%,13.2%,0%,	15.9%,12.9%,6.9%,0%,10.8%,10.8%,	14.7%,21.3%,	22.5%,18.6%,	10.8%,6.0%,	37366.0,37366.0,37366.0,0.0,	37366.0,37366.0,37366.0,0.0,37366.0,37366.0,	37366.0,37366.0,
Tb927.8.3910	0	0	0.0,0.0,0.0,3.135,	3.701,3.618,5.806,0.0,6.162,5.05,	2.185,2.135,	1.614,2.806,	0.0,3.897,	0.783686	4.0561	2.16018	2.20988	1.94829	0.193212	0.362788	0.354629	0.402244	0.532574	1.10876	2.75643		0.0,0.0,0.0,1.358226E-4,	1.3906126E-4,1.3498781E-4,2.2447947E-4,0.0,2.4075256E-4,1.9763678E-4,	1.0298547E-4,1.0147016E-4,	7.750324E-5,1.3406284E-4,	0.0,1.3826002E-4,	3.39557e-05	0.000156153	0.000102228	0.000105783	6.913e-05	0.0,0.0,0.0,0.29717934,	0.17489755,0.17489755,0.57398295,0.0,0.47231245,0.35831344,	0.23879659,0.27938128,	0.15877736,0.38675582,	0.0,0.15877736,	0.0742948	0.292401	0.259089	0.272767	0.0793887	345	0%,0%,0%,11.3%,	7.0%,7.0%,19.7%,0%,16.8%,13.3%,	9.3%,10.7%,	6.4%,14.2%,	0%,6.4%,	0.0,0.0,0.0,39571.0,	39571.0,39571.0,39571.0,0.0,39571.0,39571.0,	39571.0,39571.0,
Tb05.5K5.300	0	0	3.175,0.0,0.0,0.0,	0.0,0.0,0.0,0.0,0.0,0.0,	0.0,0.0,	0.0,0.0,	0.0,0.0,	0.793787	0	0	0	0	100000	100000	100000	100000	#DIV/0!	#DIV/0!	0		8.3285035E-5,0.0,0.0,0.0,	0.0,0.0,0.0,0.0,0.0,0.0,	0.0,0.0,	0.0,0.0,	0.0,0.0,	2.08213e-05	0	0	0	0	0.18850219,0.0,0.0,0.0,	0.0,0.0,0.0,0.0,0.0,0.0,	0.0,0.0,	0.0,0.0,	0.0,0.0,	0.0471255	0	0	0	0	535	7.5%,0%,0%,0%,	0%,0%,0%,0%,0%,0%,	0%,0%,	0%,0%,	0%,0%,	58924.0,0.0,0.0,0.0,	0.0,0.0,0.0,0.0,0.0,0.0,	0.0,0.0,
Tb927.10.150	0	0	0.0,0.0,3.803,1.567,	0.0,0.0,3.871,2.841,0.0,4.04,	2.185,0.0,	0.0,0.0,	0.0,3.897,	1.34261	1.79199	1.09252	0	1.94829	0.749232	1.22892	100000	0.689124	0.609668	0.560757	0.813724		0.0,0.0,2.8247442E-4,1.1714699E-4,	0.0,0.0,2.581514E-4,1.9042334E-4,0.0,2.7273875E-4,	1.7764994E-4,0.0,	0.0,0.0,	0.0,2.3849851E-4,	9.99053e-05	0.000120219	8.8825e-05	0	0.000119249	0.0,0.0,0.64058983,0.47910845,	0.0,0.0,0.54881656,0.47910845,0.0,0.64058983,	0.47910845,0.0,	0.0,0.0,	0.0,0.27350307,	0.279925	0.278086	0.239554	0	0.136752	200	0%,0%,21.5%,17.0%,	0%,0%,19.0%,17.0%,0%,21.5%,	17.0%,0%,	0%,0%,	0%,10.5%,	0.0,0.0,23558.0,23558.0,	0.0,0.0,23558.0,23558.0,0.0,23558.0,	23558.0,0.0,
Tb927.11.1480	0	0	15.88,22.21,22.06,25.08,	0.0,7.236,4.839,6.629,0.0,0.0,	21.12,12.1,	22.59,23.15,	9.358,9.741,	21.3063	3.11729	16.6111	22.8713	9.54972	6.83488	1.28266	0.931575	2.23109	5.32869	1.73943	0.779632		1.7995755E-4,2.3665623E-4,2.6467716E-4,3.0280324E-4,	0.0,7.523553E-5,5.2130734E-5,7.178047E-5,0.0,0.0,	2.7742857E-4,1.6023761E-4,	3.023753E-4,3.0821998E-4,	9.327227E-5,9.632412E-5,	0.000246024	3.31911e-05	0.000218833	0.000305298	9.47982e-05	0.18576872,0.33045447,0.6865531,0.9543395,	0.0,0.11943793,0.1428783,0.20503592,0.0,0.0,	0.7741895,0.4689263,	0.7538805,1.0183663,	0.12979591,0.07894671,	0.539279	0.077892	0.621558	0.886123	0.104371	1238	7.4%,12.4%,22.7%,29.1%,	0%,4.9%,5.8%,8.1%,0%,0%,	24.9%,16.7%,	24.4%,30.5%,	5.3%,3.3%,	137599.0,137599.0,137599.0,137599.0,	0.0,137599.0,137599.0,137599.0,0.0,0.0,	137599.0,137599.0,
Tb927.8.6260	0	0	0.0,0.0,0.0,0.0,	0.0,0.0,0.0,0.0,0.0,0.0,	0.0,0.0,	1.614,0.0,	0.0,0.0,	0	0	0	0.806916	0	0	0	0	0	#DIV/0!	#DIV/0!	#DIV/0!		0.0,0.0,0.0,0.0,	0.0,0.0,0.0,0.0,0.0,0.0,	0.0,0.0,	2.8235076E-5,0.0,	0.0,0.0,	0	0	0	1.41175e-05	0	0.0,0.0,0.0,0.0,	0.0,0.0,0.0,0.0,0.0,0.0,	0.0,0.0,	0.11943793,0.0,	0.0,0.0,	0	0	0	0.059719	0	947	0%,0%,0%,0%,	0%,0%,0%,0%,0%,0%,	0%,0%,	4.9%,0%,	0%,0%,	0.0,0.0,0.0,0.0,	0.0,0.0,0.0,0.0,0.0,0.0,	0.0,0.0,
Tb927.4.5320	0	0	7.938,7.405,8.367,7.053,	0.0,3.618,7.742,4.735,5.135,4.04,	8.012,7.118,	10.49,10.52,	0.0,0.0,	7.69059	4.21159	7.56476	10.5061	0	1.82605	1.01663	0.732014	100000	1.79618	#DIV/0!	0.983639		1.2544339E-4,1.09977635E-4,1.399648E-4,1.1873006E-4,	0.0,0.0,1.1628442E-4,7.148023E-5,7.794636E-5,6.142765E-5,	1.4670791E-4,1.3140844E-4,	1.9572185E-4,1.9531958E-4,	0.0,0.0,	0.000123529	5.45231e-05	0.000139058	0.000195521	0	0.1271975,0.14815366,0.42889392,0.3708818,	0.0,0.0,0.29717934,0.18304157,0.18576872,0.13762724,	0.43548942,0.32434154,	0.40604758,0.599558,	0.0,0.0,	0.268782	0.133936	0.379915	0.502803	0	888	5.2%,6.0%,15.5%,13.7%,	0%,0%,11.3%,7.3%,7.4%,5.6%,	15.7%,12.2%,	14.8%,20.4%,	0%,0%,	97120.0,97120.0,97120.0,97120.0,	0.0,0.0,97120.0,97120.0,97120.0,97120.0,	97120.0,97120.0,
Tb927.8.5130	0	0	0.0,0.0,0.0,0.0,	0.0,0.0,0.0,0.0,0.0,0.0,	0.0,0.0,	0.0,1.403,	0.0,0.0,	0	0	0	0.701481	0	0	0	0	0	#DIV/0!	#DIV/0!	#DIV/0!		0.0,0.0,0.0,0.0,	0.0,0.0,0.0,0.0,0.0,0.0,	0.0,0.0,	0.0,4.007944E-5,	0.0,0.0,	0	0	0	2.00397e-05	0	0.0,0.0,0.0,0.0,	0.0,0.0,0.0,0.0,0.0,0.0,	0.0,0.0,	0.0,0.15345323,	0.0,0.0,	0	0	0	0.0767266	0	577	0%,0%,0%,0%,	0%,0%,0%,0%,0%,0%,	0%,0%,	0%,6.2%,	0%,0%,	0.0,0.0,0.0,0.0,	0.0,0.0,0.0,0.0,0.0,0.0,	0.0,0.0,
Tb927.9.9820	0	0	4.763,0.0,5.324,7.837,	0.0,0.0,5.806,1.894,6.162,6.06,	9.468,7.118,	5.648,7.015,	0.0,0.0,	4.48097	3.32033	8.29311	6.33161	0	1.34956	0.540325	0.707714	100000	2.49768	#DIV/0!	1.85074		1.8827111E-4,0.0,2.2279672E-4,3.2999154E-4,	0.0,0.0,2.1815613E-4,7.15205E-5,2.3397083E-4,2.3048346E-4,	4.336994E-4,3.2870617E-4,	2.6362017E-4,3.25716E-4,	0.0,0.0,	0.000185265	0.000125688	0.000381203	0.000294668	0	0.30316675,0.0,0.9769696,1.1379621,	0.0,0.0,0.62554884,0.1694994,0.733804,0.733804,	1.4945948,1.2080047,	0.67880404,1.1232445,	0.0,0.0,	0.604525	0.377109	1.3513	0.901024	0	355	11.5%,0%,29.6%,33.0%,	0%,0%,21.1%,6.8%,23.9%,23.9%,	39.7%,34.4%,	22.5%,32.7%,	0%,0%,	38802.0,0.0,38802.0,38802.0,	0.0,0.0,38802.0,38802.0,38802.0,38802.0,	38802.0,38802.0,
Reverse_Tb927.7.3660	0	0	0.0,0.0,0.0,0.0,	0.0,0.0,1.935,0.0,0.0,0.0,	0.0,0.0,	0.0,0.0,	0.0,0.0,	0	0.322575	0	0	0	0	0	0	0	0	#DIV/0!	#DIV/0!		0.0,0.0,0.0,0.0,	0.0,0.0,3.9776798E-5,0.0,0.0,0.0,	0.0,0.0,	0.0,0.0,	0.0,0.0,	0	6.62947e-06	0	0	0	0.0,0.0,0.0,0.0,	0.0,0.0,0.08893013,0.0,0.0,0.0,	0.0,0.0,	0.0,0.0,	0.0,0.0,	0	0.0148217	0	0	0	649	0%,0%,0%,0%,	0%,0%,3.7%,0%,0%,0%,	0%,0%,	0%,0%,	0%,0%,	0.0,0.0,0.0,0.0,	0.0,0.0,72998.0,0.0,0.0,0.0,	0.0,0.0,
Tb927.11.8350	0	0	0.0,3.702,3.042,4.702,	0.0,0.0,3.871,2.841,6.162,6.06,	2.913,2.135,	2.421,0.0,	0.0,0.0,	2.86171	3.15559	2.52435	1.21037	0	0.90687	1.13364	2.36432	100000	0.79996	#DIV/0!	0.882111		0.0,8.8140914E-5,8.1581056E-5,1.26874E-4,	0.0,0.0,9.319545E-5,6.8744885E-5,1.4992715E-4,1.4769247E-4,	8.5511405E-5,6.31899E-5,	7.239698E-5,0.0,	0.0,0.0,	7.4149e-05	7.65933e-05	7.43506e-05	3.61985e-05	0	0.0,0.096478224,0.18576872,0.27350307,	0.0,0.0,0.22179961,0.22179961,0.30617094,0.25602996,	0.26765192,0.22179961,	0.1561122,0.0,	0.0,0.0,	0.138937	0.167633	0.244726	0.0780561	0	554	0%,4.0%,7.4%,10.5%,	0%,0%,8.7%,8.7%,11.6%,9.9%,	10.3%,8.7%,	6.3%,0%,	0%,0%,	0.0,62457.0,62457.0,62457.0,	0.0,0.0,62457.0,62457.0,62457.0,62457.0,	62457.0,62457.0,
Tb927.4.2670	0	0	6.35,0.0,6.085,7.837,	12.95,9.045,9.677,14.21,9.243,11.11,	5.827,6.406,	5.648,2.806,	14.97,7.793,	5.06802	11.0388	6.11636	4.22717	11.383	0.459109	0.828601	1.19892	0.445228	0.554078	0.537325	1.20685		4.0141886E-4,0.0,4.0717033E-4,5.276892E-4,	7.563805E-4,5.244459E-4,5.8142206E-4,8.5776276E-4,5.6121376E-4,6.7570416E-4,	4.2678666E-4,4.7307034E-4,	4.2155475E-4,2.0834089E-4,	8.32224E-4,4.2972708E-4,	0.00033407	0.000659488	0.000449929	0.000314948	0.000630976	0.7498466,0.0,1.5176768,1.9107172,	1.5941794,0.733804,1.4378109,2.2658782,1.7605777,1.5409727,	1.3388374,1.3388374,	1.133045,1.0230191,	1.6485,1.004472,	1.04456	1.55554	1.33884	1.07803	1.32649	222	24.3%,0%,40.1%,46.4%,	41.4%,23.9%,38.7%,51.4%,44.1%,40.5%,	36.9%,36.9%,	32.9%,30.6%,	42.3%,30.2%,	25105.0,0.0,25105.0,25105.0,	25105.0,25105.0,25105.0,25105.0,25105.0,25105.0,	25105.0,25105.0,
Tb927.11.11690	0	0	3.175,5.553,10.65,3.135,	7.402,5.427,9.677,13.26,8.216,7.07,	8.012,4.982,	5.648,4.91,	11.23,5.845,	5.62798	8.5083	6.4971	5.27939	8.53723	0.661469	0.866229	1.06603	0.659228	0.763619	0.761031	1.15443		9.001514E-5,1.479699E-4,3.19567E-4,9.466424E-5,	1.9384298E-4,1.4112362E-4,2.60759E-4,3.5904738E-4,2.2372967E-4,1.9284559E-4,	2.631851E-4,1.6501713E-4,	1.8906093E-4,1.6351603E-4,	2.7992987E-4,1.4454455E-4,	0.000163054	0.000228558	0.000214101	0.000176288	0.000212237	0.13501084,0.14024973,1.4774222,0.3273945,	0.25602996,0.24451458,0.99986184,1.5351286,0.7139573,0.4927944,	1.0090928,0.54881656,	0.56314766,0.67494285,	0.24451458,0.18850219,	0.520019	0.707048	0.778955	0.619045	0.216508	495	5.5%,5.7%,39.4%,12.3%,	9.9%,9.5%,30.1%,40.4%,23.4%,17.4%,	30.3%,19.0%,	19.4%,22.4%,	9.5%,7.5%,	55620.0,55620.0,55620.0,55620.0,	55620.0,55620.0,55620.0,55620.0,55620.0,55620.0,	55620.0,55620.0,
Tb927.11.15030	0	0	0.0,0.0,3.803,2.351,	0.0,0.0,0.0,0.0,0.0,0.0,	2.185,2.135,	6.455,3.507,	0.0,0.0,	1.53853	0	2.16018	4.98137	0	100000	0.712226	0.308858	100000	#DIV/0!	#DIV/0!	1.40405		0.0,0.0,2.8389387E-4,1.7660351E-4,	0.0,0.0,0.0,0.0,0.0,0.0,	1.7854266E-4,1.7591561E-4,	5.374596E-4,2.905256E-4,	0.0,0.0,	0.000115124	0	0.000177229	0.000413993	0	0.0,0.0,0.552387,0.17489755,	0.0,0.0,0.0,0.0,0.0,0.0,	0.27643883,0.33659554,	0.93196833,0.62554884,	0.0,0.0,	0.181821	0	0.306517	0.778759	0	199	0%,0%,19.1%,7.0%,	0%,0%,0%,0%,0%,0%,	10.6%,12.6%,	28.6%,21.1%,	0%,0%,	0.0,0.0,22782.0,22782.0,	0.0,0.0,0.0,0.0,0.0,0.0,	22782.0,22782.0,
Reverse_Tb927.8.7240	0	0	0.0,0.0,0.0,0.0,	0.0,0.0,0.0,0.0,0.0,0.0,	0.0,0.0,	1.614,0.0,	0.0,0.0,	0	0	0	0.806916	0	0	0	0	0	#DIV/0!	#DIV/0!	#DIV/0!		0.0,0.0,0.0,0.0,	0.0,0.0,0.0,0.0,0.0,0.0,	0.0,0.0,	7.1493625E-5,0.0,	0.0,0.0,	0	0	0	3.57468e-05	0	0.0,0.0,0.0,0.0,	0.0,0.0,0.0,0.0,0.0,0.0,	0.0,0.0,	0.3614447,0.0,	0.0,0.0,	0	0	0	0.180722	0	374	0%,0%,0%,0%,	0%,0%,0%,0%,0%,0%,	0%,0%,	13.4%,0%,	0%,0%,	0.0,0.0,0.0,0.0,	0.0,0.0,0.0,0.0,0.0,0.0,	0.0,0.0,
Tb927.5.2130	0	0	4.763,7.405,7.606,5.486,	3.701,10.85,5.806,4.735,9.243,7.07,	4.37,4.982,	3.228,3.507,	9.358,0.0,	6.31481	6.9014	4.67624	3.36754	4.679	0.915003	1.3504	1.8752	1.34961	0.677578	0.99941	0.74052		1.2828453E-4,1.8744747E-4,2.1687095E-4,1.573952E-4,	9.208471E-5,2.6816197E-4,1.4864764E-4,1.21831945E-4,2.3913525E-4,1.8322181E-4,	1.363915E-4,1.5678212E-4,	1.0264343E-4,1.1096851E-4,	2.2163354E-4,0.0,	0.0001725	0.000175514	0.000146587	0.000106806	0.000110817	0.34586036,0.18850219,0.9769696,0.5275661,	0.096478224,0.35518944,0.6634127,0.48936105,0.61808,0.4962356,	0.43548942,0.81551564,	0.29121923,0.34586036,	0.27938128,0.0,	0.509725	0.453126	0.625502	0.31854	0.139691	521	12.9%,7.5%,29.6%,18.4%,	4.0%,13.2%,22.1%,17.3%,20.9%,17.5%,	15.7%,25.9%,	11.1%,12.9%,	10.7%,0%,	56955.0,56955.0,56955.0,56955.0,	56955.0,56955.0,56955.0,56955.0,56955.0,56955.0,	56955.0,56955.0,
Tb927.8.3900	0	0	0.0,0.0,0.0,1.567,	0.0,0.0,0.0,0.0,0.0,0.0,	0.0,0.0,	1.614,0.0,	0.0,0.0,	0.391843	0	0	0.806916	0	100000	100000	0.485606	100000	#DIV/0!	#DIV/0!	0		0.0,0.0,0.0,6.33227E-5,	0.0,0.0,0.0,0.0,0.0,0.0,	0.0,0.0,	7.226653E-5,0.0,	0.0,0.0,	1.58307e-05	0	0	3.61333e-05	0	0.0,0.0,0.0,0.17489755,	0.0,0.0,0.0,0.0,0.0,0.0,	0.0,0.0,	0.17489755,0.0,	0.0,0.0,	0.0437244	0	0	0.0874488	0	370	0%,0%,0%,7.0%,	0%,0%,0%,0%,0%,0%,	0%,0%,	7.0%,0%,	0%,0%,	0.0,0.0,0.0,39952.0,	0.0,0.0,0.0,0.0,0.0,0.0,	0.0,0.0,
Tb927.4.5330	0	0	0.0,0.0,2.282,0.0,	0.0,0.0,0.0,0.0,0.0,0.0,	0.0,0.0,	0.0,0.0,	0.0,3.897,	0.570462	0	0	0	1.94829	100000	100000	100000	0.292802	#DIV/0!	0	0		0.0,0.0,3.8388367E-5,0.0,	0.0,0.0,0.0,0.0,0.0,0.0,	0.0,0.0,	0.0,0.0,	0.0,5.402005E-5,	9.59709e-06	0	0	0	2.701e-05	0.0,0.0,0.21059811,0.0,	0.0,0.0,0.0,0.0,0.0,0.0,	0.0,0.0,	0.0,0.0,	0.0,0.17760599,	0.0526495	0	0	0	0.088803	883	0%,0%,8.3%,0%,	0%,0%,0%,0%,0%,0%,	0%,0%,	0%,0%,	0%,7.1%,	0.0,0.0,97244.0,0.0,	0.0,0.0,0.0,0.0,0.0,0.0,	0.0,0.0,
Tb927.8.6250	0	0	3.175,3.702,2.282,2.351,	9.252,3.618,0.0,2.841,0.0,0.0,	2.913,0.0,	4.035,7.015,	11.23,9.741,	2.87758	2.61852	1.45669	5.5247	10.4855	1.09893	1.97543	0.520858	0.274434	0.556301	0.138924	0.50622		6.448262E-5,7.0665796E-5,4.905489E-5,5.0859766E-5,	1.7357501E-4,6.739623E-5,0.0,5.511529E-5,0.0,0.0,	6.855762E-5,0.0,	9.673884E-5,1.6733601E-4,	2.0052864E-4,1.725749E-4,	5.87658e-05	4.93478e-05	3.42788e-05	0.000132037	0.000186552	0.071519256,0.071519256,0.19674051,0.21618605,	0.11686325,0.11686325,0.0,0.11686325,0.0,0.0,	0.1271975,0.0,	0.19398808,0.46217716,	0.11686325,0.11686325,	0.138991	0.0584316	0.0635987	0.328083	0.116863	691	3.0%,3.0%,7.8%,8.5%,	4.8%,4.8%,0%,4.8%,0%,0%,	5.2%,0%,	7.7%,16.5%,	4.8%,4.8%,	75475.0,75475.0,75475.0,75475.0,	75475.0,75475.0,0.0,75475.0,0.0,0.0,	75475.0,0.0,
Tb927.8.5120	0	0	4.763,0.0,1.521,1.567,	5.551,0.0,0.0,0.0,0.0,0.0,	0.0,0.0,	0.0,1.403,	0.0,0.0,	1.96283	0.925211	0	0.701481	0	2.12149	100000	2.79812	100000	0	#DIV/0!	0		5.862828E-4,0.0,1.9822766E-4,2.0552105E-4,	6.3126493E-4,0.0,0.0,0.0,0.0,0.0,	0.0,0.0,	0.0,2.0285822E-4,	0.0,0.0,	0.000247508	0.000105211	0	0.000101429	0	1.7989812,0.0,0.59220874,0.7619761,	1.0276828,0.0,0.0,0.0,0.0,0.0,	0.0,0.0,	0.0,1.0276828,	0.0,0.0,	0.788292	0.17128	0	0.513841	0	114	44.7%,0%,20.2%,24.6%,	30.7%,0%,0%,0%,0%,0%,	0%,0%,	0%,30.7%,	0%,0%,	12300.0,0.0,12300.0,12300.0,	12300.0,0.0,0.0,0.0,0.0,0.0,	0.0,0.0,
Tb927.10.5750	0	0	0.0,0.0,0.0,0.0,	0.0,0.0,0.0,0.0,0.0,2.02,	1.457,0.0,	3.228,2.104,	0.0,0.0,	0	0.336656	0.728344	2.66605	0	0	0	0	0	2.16347	#DIV/0!	#DIV/0!		0.0,0.0,0.0,0.0,	0.0,0.0,0.0,0.0,0.0,1.0138987E-4,	8.80545E-5,0.0,	1.9880012E-4,1.2895449E-4,	0.0,0.0,	0	1.68983e-05	4.40273e-05	0.000163877	0	0.0,0.0,0.0,0.0,	0.0,0.0,0.0,0.0,0.0,0.31522477,	0.3273945,0.0,	0.3273945,0.19674051,	0.0,0.0,	0	0.0525375	0.163697	0.262068	0	269	0%,0%,0%,0%,	0%,0%,0%,0%,0%,11.9%,	12.3%,0%,	12.3%,7.8%,	0%,0%,	0.0,0.0,0.0,0.0,	0.0,0.0,0.0,0.0,0.0,29657.0,	29657.0,0.0,
Tb927.11.7290	0	0	31.75,22.21,25.1,22.73,	31.46,27.13,12.58,10.42,21.57,21.21,	21.12,25.62,	24.21,29.46,	20.59,23.38,	25.4481	20.7274	23.3729	26.8348	21.9835	1.22775	1.08878	0.948322	1.1576	1.12763	1.0632	0.918455		3.0373206E-4,1.9971398E-4,2.541692E-4,2.3157892E-4,	2.7798035E-4,2.3809199E-4,1.1438202E-4,9.519004E-5,1.9816546E-4,1.9521179E-4,	2.3412172E-4,2.863575E-4,	2.7340098E-4,3.3104472E-4,	1.7316725E-4,1.950908E-4,	0.000247299	0.000186504	0.00026024	0.000302223	0.000184129	0.4859357,0.2705741,0.9633602,0.8113401,	0.39636838,0.30316675,0.29717934,0.25892544,0.43548942,0.59220874,	0.9678863,1.133045,	0.8492687,1.3550494,	0.17489755,0.25892544,	0.632803	0.380556	1.05047	1.10216	0.216912	1467	17.2%,10.4%,29.3%,25.8%,	14.5%,11.5%,11.3%,10.0%,15.7%,20.2%,	29.4%,32.9%,	26.7%,37.2%,	7.0%,10.0%,	162104.0,162104.0,162104.0,162104.0,	162104.0,162104.0,162104.0,162104.0,162104.0,162104.0,	162104.0,162104.0,
Tb927.4.2680	0	0	9.525,11.11,10.65,6.269,	12.95,12.66,14.52,14.21,7.189,9.09,	2.913,4.271,	9.683,14.03,	14.97,11.69,	9.38759	11.7693	3.59201	11.8563	13.3313	0.797637	2.61347	0.79178	0.704179	0.305203	0.269443	0.382634		1.8800629E-4,2.0603403E-4,2.2248336E-4,1.3181096E-4,	2.3616945E-4,2.2925145E-4,2.7231162E-4,2.6782468E-4,1.3629101E-4,1.7261948E-4,	6.662914E-5,9.847315E-5,	2.2564232E-4,3.2525792E-4,	2.5985052E-4,2.0126456E-4,	0.000187084	0.000219078	8.25511e-05	0.00027545	0.000230558	0.2882495,0.29121923,0.67494285,0.38356638,	0.35518944,0.34276497,0.7498466,0.6218101,0.46217716,0.43879855,	0.1614486,0.29717934,	0.62554884,1.128139,	0.2618276,0.24738348,	0.409494	0.495098	0.229314	0.876844	0.254606	711	11.0%,11.1%,22.4%,14.1%,	13.2%,12.8%,24.3%,21.0%,16.5%,15.8%,	6.5%,11.3%,	21.1%,32.8%,	10.1%,9.6%,	80025.0,80025.0,80025.0,80025.0,	80025.0,80025.0,80025.0,80025.0,80025.0,80025.0,	80025.0,80025.0,
Tb927.11.15040	0	0	0.0,0.0,19.02,14.89,	0.0,0.0,23.23,24.62,21.57,19.19,	8.012,9.965,	0.0,0.0,	0.0,0.0,	8.47636	14.7673	8.98831	0	0	0.573994	0.943042	100000	100000	0.608662	#DIV/0!	1.0604		0.0,0.0,4.7554617E-4,3.747126E-4,	0.0,0.0,5.21518E-4,5.5566855E-4,4.894086E-4,4.3619834E-4,	2.1932092E-4,2.7502855E-4,	0.0,0.0,	0.0,0.0,	0.000212565	0.000333799	0.000247175	0	0	0.0,0.0,0.89670587,0.90985334,	0.0,0.0,0.86637974,1.2130947,0.7660378,1.0464447,	0.6672472,1.0796967,	0.0,0.0,	0.0,0.0,	0.45164	0.648659	0.873472	0	0	594	0%,0%,27.8%,28.1%,	0%,0%,27.1%,34.5%,24.7%,31.1%,	22.2%,31.8%,	0%,0%,	0%,0%,	0.0,0.0,64160.0,64160.0,	0.0,0.0,64160.0,64160.0,64160.0,64160.0,	64160.0,64160.0,
Tb927.11.7240	0	0	4.763,0.0,0.0,0.0,	0.0,0.0,0.0,0.0,0.0,0.0,	0.0,0.0,	0.0,0.0,	0.0,0.0,	1.19068	0	0	0	0	100000	100000	100000	100000	#DIV/0!	#DIV/0!	0		1.318269E-4,0.0,0.0,0.0,	0.0,0.0,0.0,0.0,0.0,0.0,	0.0,0.0,	0.0,0.0,	0.0,0.0,	3.29567e-05	0	0	0	0	0.17760599,0.0,0.0,0.0,	0.0,0.0,0.0,0.0,0.0,0.0,	0.0,0.0,	0.0,0.0,	0.0,0.0,	0.0444015	0	0	0	0	507	7.1%,0%,0%,0%,	0%,0%,0%,0%,0%,0%,	0%,0%,	0%,0%,	0%,0%,	58673.0,0.0,0.0,0.0,	0.0,0.0,0.0,0.0,0.0,0.0,	0.0,0.0,
Tb927.11.8370	0	0	3.175,0.0,4.564,2.351,	0.0,0.0,2.903,1.894,4.108,3.03,	2.913,4.271,	4.035,2.806,	3.743,0.0,	2.52247	1.98916	3.59201	3.42025	1.8716	1.26811	0.702246	0.737511	1.34776	1.80579	1.91922	1.424		4.995235E-5,0.0,7.600208E-5,3.9399212E-5,	0.0,0.0,4.341111E-5,2.8463879E-5,6.207746E-5,4.586414E-5,	5.3109103E-5,7.8491496E-5,	7.4940064E-5,5.1851657E-5,	5.1780753E-5,0.0,	4.13384e-05	2.99694e-05	6.58003e-05	6.33959e-05	2.58904e-05	0.06659615,0.0,0.20781386,0.10917485,	0.0,0.0,0.09900582,0.071519256,0.096478224,0.10407865,	0.15345323,0.23310483,	0.1428783,0.10917485,	0.06659615,0.0,	0.0958962	0.061847	0.193279	0.126027	0.0332981	892	2.8%,0%,8.2%,4.5%,	0%,0%,4.1%,3.0%,4.0%,4.3%,	6.2%,9.1%,	5.8%,4.5%,	2.8%,0%,	105106.0,0.0,105106.0,105106.0,	0.0,0.0,105106.0,105106.0,105106.0,105106.0,	105106.0,105106.0,
Tb927.4.590	0	0	0.0,0.0,2.282,3.135,	0.0,0.0,2.903,4.735,2.054,3.03,	8.012,4.982,	2.421,0.0,	0.0,0.0,	1.35415	2.12037	6.4971	1.21037	0	0.638638	0.208423	1.11878	100000	3.06414	#DIV/0!	4.79793		0.0,0.0,4.143879E-5,5.7284597E-5,	0.0,0.0,4.733828E-5,7.759712E-5,3.3846634E-5,5.001322E-5,	1.5926237E-4,9.985756E-5,	4.9031692E-5,0.0,	0.0,0.0,	2.46808e-05	3.47992e-05	0.00012956	2.45158e-05	0	0.0,0.0,0.13762724,0.19124198,	0.0,0.0,0.13762724,0.20781386,0.083926916,0.13762724,	0.47570658,0.3273945,	0.12979591,0.0,	0.0,0.0,	0.0822173	0.0944992	0.401551	0.064898	0	818	0%,0%,5.6%,7.6%,	0%,0%,5.6%,8.2%,3.5%,5.6%,	16.9%,12.3%,	5.3%,0%,	0%,0%,	0.0,0.0,88025.0,88025.0,	0.0,0.0,88025.0,88025.0,88025.0,88025.0,	88025.0,88025.0,
Reverse_Tb927.11.7310	0	0	0.0,0.0,0.0,0.0,	0.0,0.0,0.0,0.0,0.0,0.0,	0.0,0.0,	2.421,0.0,	0.0,0.0,	0	0	0	1.21037	0	0	0	0	0	#DIV/0!	#DIV/0!	#DIV/0!		0.0,0.0,0.0,0.0,	0.0,0.0,0.0,0.0,0.0,0.0,	0.0,0.0,	1.5078166E-4,0.0,	0.0,0.0,	0	0	0	7.53908e-05	0	0.0,0.0,0.0,0.0,	0.0,0.0,0.0,0.0,0.0,0.0,	0.0,0.0,	0.35518944,0.0,	0.0,0.0,	0	0	0	0.177595	0	266	0%,0%,0%,0%,	0%,0%,0%,0%,0%,0%,	0%,0%,	13.2%,0%,	0%,0%,	0.0,0.0,0.0,0.0,	0.0,0.0,0.0,0.0,0.0,0.0,	0.0,0.0,
Reverse_Tb927.10.10920	0	0	4.763,5.553,0.0,0.0,	0.0,0.0,0.0,1.894,0.0,0.0,	0.0,0.0,	0.0,1.403,	0.0,0.0,	2.57903	0.315683	0	0.701481	0	8.16969	100000	3.67655	100000	0	#DIV/0!	0		9.493784E-5,1.0404134E-4,0.0,0.0,	0.0,0.0,0.0,3.6065027E-5,0.0,0.0,	0.0,0.0,	0.0,3.2849202E-5,	0.0,0.0,	4.97448e-05	6.01084e-06	0	1.64246e-05	0	0.08642566,0.07398939,0.0,0.0,	0.0,0.0,0.0,0.08143401,0.0,0.0,	0.0,0.0,	0.0,0.06659615,	0.0,0.0,	0.0401038	0.0135723	0	0.0332981	0	704	3.6%,3.1%,0%,0%,	0%,0%,0%,3.4%,0%,0%,	0%,0%,	0%,2.8%,	0%,0%,	80764.0,80764.0,0.0,0.0,	0.0,0.0,0.0,80764.0,0.0,0.0,	0.0,0.0,
Tb927.9.2290	0	0	0.0,3.702,0.0,0.0,	0.0,0.0,0.0,0.0,0.0,0.0,	2.185,0.0,	0.0,0.0,	0.0,0.0,	0.925568	0	1.09252	0	0	100000	0.847189	100000	100000	#DIV/0!	#DIV/0!	1.18037		0.0,3.5384108E-4,0.0,0.0,	0.0,0.0,0.0,0.0,0.0,0.0,	2.574637E-4,0.0,	0.0,0.0,	0.0,0.0,	8.84603e-05	0	0.000128732	0	0	0.0,0.39636838,0.0,0.0,	0.0,0.0,0.0,0.0,0.0,0.0,	0.5170504,0.0,	0.0,0.0,	0.0,0.0,	0.0990921	0	0.258525	0	0	138	0%,14.5%,0%,0%,	0%,0%,0%,0%,0%,0%,	18.1%,0%,	0%,0%,	0%,0%,	0.0,15914.0,0.0,0.0,	0.0,0.0,0.0,0.0,0.0,0.0,	15914.0,0.0,
Tb927.6.2790	0	0	12.7,9.256,41.07,42.32,	12.95,12.66,48.39,44.51,52.37,57.57,	39.33,41.99,	4.841,4.91,	16.84,17.53,	26.3371	38.0759	40.6626	4.87593	17.1895	0.6917	0.647699	5.40146	1.53217	1.06793	2.36555	1.54393		5.368372E-4,3.676963E-4,0.0018377852,0.0019054029,	5.057725E-4,4.909572E-4,0.0019439112,0.0017971679,0.002126527,0.0023412816,	0.0019263247,0.00207372,	2.4161399E-4,2.4379647E-4,	6.26048E-4,6.4653216E-4,	0.00116193	0.00153427	0.00200002	0.000242705	0.00063629	0.99986184,0.4859357,5.067364,4.623413,	0.7298163,0.89234364,4.47016,4.9429216,4.357967,4.10505,	4.10505,4.3210826,	0.68267405,0.8535316,	0.95884466,0.95884466,	2.79414	3.24971	4.21307	0.768103	0.958845	332	30.1%,17.2%,78.3%,75.0%,	23.8%,27.7%,73.8%,77.4%,72.9%,70.8%,	70.8%,72.6%,	22.6%,26.8%,	29.2%,29.2%,	36958.0,36958.0,36958.0,36958.0,	36958.0,36958.0,36958.0,36958.0,36958.0,36958.0,	36958.0,36958.0,
Reverse_Tb927.7.2390	0	0	3.175,0.0,0.0,0.0,	3.701,0.0,0.0,0.0,0.0,0.0,	0.0,0.0,	0.0,0.0,	0.0,0.0,	0.793787	0.616807	0	0	0	1.28693	100000	100000	100000	0	#DIV/0!	0		4.68533E-5,0.0,0.0,0.0,	5.044809E-5,0.0,0.0,0.0,0.0,0.0,	0.0,0.0,	0.0,0.0,	0.0,0.0,	1.17133e-05	8.40801e-06	0	0	0	0.059253693,0.0,0.0,0.0,	0.09144032,0.0,0.0,0.0,0.0,0.0,	0.0,0.0,	0.0,0.0,	0.0,0.0,	0.0148134	0.0152401	0	0	0	951	2.5%,0%,0%,0%,	3.8%,0%,0%,0%,0%,0%,	0%,0%,	0%,0%,	0%,0%,	102859.0,0.0,0.0,0.0,	102859.0,0.0,0.0,0.0,0.0,0.0,	0.0,0.0,
Tb927.8.6240	0	0	4.763,9.256,1.521,3.135,	7.402,9.045,3.871,1.894,0.0,0.0,	0.0,0.0,	4.841,4.209,	5.615,9.741,	4.66859	3.7019	0	4.52519	7.67812	1.26113	100000	1.03169	0.608039	0	0	0		2.5126405E-4,4.589292E-4,8.4954714E-5,1.761609E-4,	3.6072283E-4,4.3769542E-4,1.940988E-4,9.54503E-5,0.0,0.0,	0.0,0.0,	3.0156333E-4,2.6081773E-4,	2.6046106E-4,4.4830545E-4,	0.000242827	0.000181328	0	0.000281191	0.000354383	0.36458313,0.7100153,0.25314116,0.43879855,	0.51356125,0.74180686,0.4521116,0.27350307,0.0,0.0,	0.0,0.0,	0.8323144,0.914256,	0.37720942,0.74180686,	0.441635	0.330164	0	0.873285	0.559508	266	13.5%,23.3%,9.8%,15.8%,	18.0%,24.1%,16.2%,10.5%,0%,0%,	0%,0%,	26.3%,28.2%,	13.9%,24.1%,	30042.0,30042.0,30042.0,30042.0,	30042.0,30042.0,30042.0,30042.0,0.0,0.0,	0.0,0.0,
Reverse_Tb927.3.2950	0	0	0.0,3.702,0.0,0.0,	5.551,3.618,0.0,0.0,0.0,0.0,	0.0,0.0,	0.0,0.0,	0.0,0.0,	0.925568	1.52819	0	0	0	0.605662	100000	100000	100000	0	#DIV/0!	0		0.0,6.433474E-5,0.0,0.0,	9.48145E-5,6.13581E-5,0.0,0.0,0.0,0.0,	0.0,0.0,	0.0,0.0,	0.0,0.0,	1.60837e-05	2.60288e-05	0	0	0	0.0,0.059253693,0.0,0.0,	0.059253693,0.059253693,0.0,0.0,0.0,0.0,	0.0,0.0,	0.0,0.0,	0.0,0.0,	0.0148134	0.0197512	0	0	0	759	0%,2.5%,0%,0%,	2.5%,2.5%,0%,0%,0%,0%,	0%,0%,	0%,0%,	0%,0%,	0.0,83838.0,0.0,0.0,	83838.0,83838.0,0.0,0.0,0.0,0.0,	0.0,0.0,
Tb927.9.12650	0	0	22.23,27.77,27.38,28.21,	14.8,16.28,25.16,31.25,35.94,32.32,	32.78,30.61,	43.57,39.28,	18.72,21.43,	26.397	25.9599	31.6909	41.4282	20.0736	1.01684	0.832952	0.637174	1.31501	1.22076	1.57874	1.20055		2.5692128E-4,3.0166845E-4,3.3506023E-4,3.4738812E-4,	1.5807622E-4,1.726265E-4,2.764389E-4,3.4508348E-4,3.991059E-4,3.5945798E-4,	4.3900314E-4,4.1331956E-4,	5.946809E-4,5.3338014E-4,	1.9023241E-4,2.1610245E-4,	0.00031026	0.000285131	0.000426161	0.000564031	0.000203167	0.38038433,0.3335215,1.2542391,1.1777098,	0.19124198,0.22743917,0.8281002,1.0941124,0.936422,1.0370419,	1.5003455,1.3280914,	1.6485,1.9853826,	0.21898961,0.31522477,	0.786464	0.71906	1.41422	1.81694	0.267107	1214	14.0%,12.5%,35.3%,33.8%,	7.6%,8.9%,26.2%,32.1%,28.7%,30.9%,	39.8%,36.7%,	42.3%,47.5%,	8.6%,11.9%,	134655.0,134655.0,134655.0,134655.0,	134655.0,134655.0,134655.0,134655.0,134655.0,134655.0,	134655.0,134655.0,
Tb927.10.170	0	0	3.175,5.553,3.042,1.567,	0.0,3.618,1.935,4.735,4.108,2.02,	5.098,2.847,	3.228,7.015,	5.615,7.793,	3.3346	2.73605	3.97275	5.12124	6.70397	1.21876	0.839367	0.651131	0.497406	1.452	0.592596	1.19137		1.04350096E-4,1.715342E-4,1.058452E-4,5.4869783E-5,	0.0,1.0906509E-4,6.0457E-5,1.4865209E-4,1.2967936E-4,6.3873245E-5,	1.9415293E-4,1.0931212E-4,	1.2523941E-4,2.7079435E-4,	1.6225444E-4,2.2341781E-4,	0.00010915	8.52878e-05	0.000151733	0.000198017	0.000192836	0.1271975,0.16412604,0.27350307,0.10662377,	0.0,0.10662377,0.13762724,0.4190575,0.26765192,0.10662377,	0.62554884,0.43548942,	0.3520726,1.128139,	0.17489755,0.22179961,	0.167863	0.172931	0.530519	0.740106	0.198349	427	5.2%,6.6%,10.5%,4.4%,	0%,4.4%,5.6%,15.2%,10.3%,4.4%,	21.1%,15.7%,	13.1%,32.8%,	7.0%,8.7%,	48286.0,48286.0,48286.0,48286.0,	0.0,48286.0,48286.0,48286.0,48286.0,48286.0,	48286.0,48286.0,
Tb927.9.9840	0	0	0.0,0.0,1.521,1.567,	3.701,3.618,0.0,0.0,0.0,3.03,	0.0,0.0,	0.0,0.0,	0.0,5.845,	0.772151	1.72477	0	0	2.92243	0.447683	100000	100000	0.264215	0	0	0		0.0,0.0,1.6375328E-4,1.6977826E-4,	3.4765317E-4,3.3746954E-4,0.0,0.0,0.0,2.9645517E-4,	0.0,0.0,	0.0,0.0,	0.0,5.18475E-4,	8.33829e-05	0.000163596	0	0	0.000259238	0.0,0.0,0.6218101,0.6218101,	0.39636838,0.6218101,0.0,0.0,0.0,0.6218101,	0.0,0.0,	0.0,0.0,	0.0,0.64816236,	0.310905	0.273331	0	0	0.324081	138	0%,0%,21.0%,21.0%,	14.5%,21.0%,0%,0%,0%,21.0%,	0%,0%,	0%,0%,	0%,21.7%,	0.0,0.0,15216.0,15216.0,	15216.0,15216.0,0.0,0.0,0.0,15216.0,	0.0,0.0,
Reverse_Tb927.11.19620	0	0	0.0,3.702,0.0,0.0,	0.0,0.0,0.0,0.0,0.0,0.0,	0.0,0.0,	0.0,0.0,	0.0,0.0,	0.925568	0	0	0	0	100000	100000	100000	100000	#DIV/0!	#DIV/0!	0		0.0,9.9653196E-5,0.0,0.0,	0.0,0.0,0.0,0.0,0.0,0.0,	0.0,0.0,	0.0,0.0,	0.0,0.0,	2.49133e-05	0	0	0	0	0.0,0.11429453,0.0,0.0,	0.0,0.0,0.0,0.0,0.0,0.0,	0.0,0.0,	0.0,0.0,	0.0,0.0,	0.0285736	0	0	0	0	490	0%,4.7%,0%,0%,	0%,0%,0%,0%,0%,0%,	0%,0%,	0%,0%,	0%,0%,	0.0,52997.0,0.0,0.0,	0.0,0.0,0.0,0.0,0.0,0.0,	0.0,0.0,
Tb927.10.11070	0	0	0.0,0.0,2.282,0.0,	0.0,0.0,0.0,0.0,0.0,0.0,	2.913,4.271,	4.841,2.806,	0.0,0.0,	0.570462	0	3.59201	3.82371	0	100000	0.158814	0.149191	100000	#DIV/0!	#DIV/0!	6.29667		0.0,0.0,8.12876E-5,0.0,	0.0,0.0,0.0,0.0,0.0,0.0,	1.13605085E-4,1.6790027E-4,	1.9236415E-4,1.10915294E-4,	0.0,0.0,	2.03219e-05	0	0.000140753	0.00015164	0	0.0,0.0,0.23310483,0.0,	0.0,0.0,0.0,0.0,0.0,0.0,	0.19398808,0.4321879,	0.39958727,0.19398808,	0.0,0.0,	0.0582762	0	0.313088	0.296788	0	417	0%,0%,9.1%,0%,	0%,0%,0%,0%,0%,0%,	7.7%,15.6%,	14.6%,7.7%,	0%,0%,	0.0,0.0,45549.0,0.0,	0.0,0.0,0.0,0.0,0.0,0.0,	45549.0,45549.0,
Reverse_Tb927.11.3970	0	0	0.0,0.0,0.0,0.0,	0.0,0.0,0.0,0.0,0.0,0.0,	0.0,0.0,	0.0,0.0,	0.0,0.0,	0	0	0	0	0	0	0	0	0	#DIV/0!	#DIV/0!	#DIV/0!		0.0,0.0,0.0,0.0,	0.0,0.0,0.0,0.0,0.0,0.0,	0.0,0.0,	0.0,0.0,	0.0,0.0,	0	0	0	0	0	0.0,0.0,0.0,0.0,	0.0,0.0,0.0,0.0,0.0,0.0,	0.0,0.0,	0.0,0.0,	0.0,0.0,	0	0	0	0	0	729	0%,0%,0%,0%,	0%,0%,0%,0%,0%,0%,	0%,0%,	0%,0%,	0%,0%,	0.0,0.0,0.0,0.0,	0.0,0.0,0.0,0.0,0.0,0.0,	0.0,0.0,
Tb927.11.20150	0	0	0.0,0.0,0.0,0.0,	0.0,0.0,1.935,0.0,0.0,0.0,	0.0,0.0,	0.0,0.0,	0.0,0.0,	0	0.322575	0	0	0	0	0	0	0	0	#DIV/0!	#DIV/0!		0.0,0.0,0.0,0.0,	0.0,0.0,8.09252E-5,0.0,0.0,0.0,	0.0,0.0,	0.0,0.0,	0.0,0.0,	0	1.34875e-05	0	0	0	0.0,0.0,0.0,0.0,	0.0,0.0,0.14815366,0.0,0.0,0.0,	0.0,0.0,	0.0,0.0,	0.0,0.0,	0	0.0246923	0	0	0	319	0%,0%,0%,0%,	0%,0%,6.0%,0%,0%,0%,	0%,0%,	0%,0%,	0%,0%,	0.0,0.0,0.0,0.0,	0.0,0.0,37351.0,0.0,0.0,0.0,	0.0,0.0,
Reverse_Tb927.10.10930	0	0	4.763,5.553,0.0,0.0,	0.0,0.0,0.0,1.894,0.0,0.0,	0.0,0.0,	0.0,1.403,	0.0,0.0,	2.57903	0.315683	0	0.701481	0	8.16969	100000	3.67655	100000	0	#DIV/0!	0		9.493784E-5,1.0404134E-4,0.0,0.0,	0.0,0.0,0.0,3.6065027E-5,0.0,0.0,	0.0,0.0,	0.0,3.2849202E-5,	0.0,0.0,	4.97448e-05	6.01084e-06	0	1.64246e-05	0	0.08642566,0.07398939,0.0,0.0,	0.0,0.0,0.0,0.08143401,0.0,0.0,	0.0,0.0,	0.0,0.06659615,	0.0,0.0,	0.0401038	0.0135723	0	0.0332981	0	704	3.6%,3.1%,0%,0%,	0%,0%,0%,3.4%,0%,0%,	0%,0%,	0%,2.8%,	0%,0%,	80767.0,80767.0,0.0,0.0,	0.0,0.0,0.0,80767.0,0.0,0.0,	0.0,0.0,
Tb927.10.160	0	0	3.175,0.0,0.0,1.567,	3.701,9.045,1.935,2.841,2.054,0.0,	0.0,0.0,	0.0,1.403,	9.358,7.793,	1.18563	3.26268	0	0.701481	8.57557	0.363392	100000	1.69018	0.138257	0	0	0		1.18819975E-4,0.0,0.0,6.247839E-5,	1.2793636E-4,3.1047198E-4,6.8840374E-5,1.0155912E-4,7.3830786E-5,0.0,	0.0,0.0,	0.0,6.16689E-5,	3.0792286E-4,2.5439842E-4,	4.53246e-05	0.000113773	0	3.08345e-05	0.000281161	0.10407865,0.0,0.0,0.21618605,	0.15080035,0.28528666,0.21618605,0.17219532,0.10407865,0.0,	0.0,0.0,	0.0,0.17219532,	0.25602996,0.15080035,	0.0800662	0.154758	0	0.0860977	0.203415	375	4.3%,0%,0%,8.5%,	6.1%,10.9%,8.5%,6.9%,4.3%,0%,	0%,0%,	0%,6.9%,	9.9%,6.1%,	42948.0,0.0,0.0,42948.0,	42948.0,42948.0,42948.0,42948.0,42948.0,0.0,	0.0,0.0,
Tb927.10.11080	0	0	0.0,0.0,0.0,0.0,	0.0,0.0,0.0,0.0,0.0,0.0,	0.0,2.847,	2.421,2.806,	0.0,0.0,	0	0	1.42355	2.61334	0	0	0	0	0	#DIV/0!	#DIV/0!	#DIV/0!		0.0,0.0,0.0,0.0,	0.0,0.0,0.0,0.0,0.0,0.0,	0.0,4.0099894E-5,	3.4456978E-5,3.9735118E-5,	0.0,0.0,	0	0	2.00499e-05	3.7096e-05	0	0.0,0.0,0.0,0.0,	0.0,0.0,0.0,0.0,0.0,0.0,	0.0,0.08143401,	0.09395635,0.11173177,	0.0,0.0,	0	0	0.040717	0.102844	0	1164	0%,0%,0%,0%,	0%,0%,0%,0%,0%,0%,	0%,3.4%,	3.9%,4.6%,	0%,0%,	0.0,0.0,0.0,0.0,	0.0,0.0,0.0,0.0,0.0,0.0,	0.0,134449.0,
Tb927.10.16000	0	0	33.34,27.77,15.21,17.24,	0.0,0.0,0.0,0.0,2.054,0.0,	6.555,7.83,	6.455,9.821,	11.23,11.69,	23.3899	0.342317	7.1923	8.13803	11.4597	68.3281	3.25207	2.87414	2.04106	21.0106	0.627619	0.307496		0.0,2.9629894E-4,0.0,0.0,	0.0,0.0,0.0,0.0,2.240012E-5,0.0,	0.0,0.0,	0.0,0.0,	0.0,0.0,	7.40747e-05	3.73335e-06	0	0	0	0.0,0.30918193,0.0,0.0,	0.0,0.0,0.0,0.0,0.054386854,0.0,	0.0,0.0,	0.0,0.0,	0.0,0.0,	0.0772955	0.00906448	0	0	0	1236	0%,11.7%,0%,0%,	0%,0%,0%,0%,2.3%,0%,	0%,0%,	0%,0%,	0%,0%,	0.0,135652.0,0.0,0.0,	0.0,0.0,0.0,0.0,135652.0,0.0,	0.0,0.0,
Tb927.4.570	0	0	0.0,0.0,0.0,0.0,	0.0,0.0,0.0,0.0,0.0,0.0,	0.0,0.0,	0.0,2.104,	0.0,0.0,	0	0	0	1.05222	0	0	0	0	0	#DIV/0!	#DIV/0!	#DIV/0!		0.0,0.0,0.0,0.0,	0.0,0.0,0.0,0.0,0.0,0.0,	0.0,0.0,	0.0,5.8007954E-5,	0.0,0.0,	0	0	0	2.9004e-05	0	0.0,0.0,0.0,0.0,	0.0,0.0,0.0,0.0,0.0,0.0,	0.0,0.0,	0.0,0.23026884,	0.0,0.0,	0	0	0	0.115134	0	598	0%,0%,0%,0%,	0%,0%,0%,0%,0%,0%,	0%,0%,	0%,9.0%,	0%,0%,	0.0,0.0,0.0,0.0,	0.0,0.0,0.0,0.0,0.0,0.0,	0.0,0.0,
Reverse_Tb927.10.10940	0	0	4.763,5.553,0.0,0.0,	0.0,0.0,0.0,1.894,0.0,0.0,	0.0,0.0,	0.0,1.403,	0.0,0.0,	2.57903	0.315683	0	0.701481	0	8.16969	100000	3.67655	100000	0	#DIV/0!	0		9.493784E-5,1.0404134E-4,0.0,0.0,	0.0,0.0,0.0,3.6065027E-5,0.0,0.0,	0.0,0.0,	0.0,3.2849202E-5,	0.0,0.0,	4.97448e-05	6.01084e-06	0	1.64246e-05	0	0.08642566,0.07398939,0.0,0.0,	0.0,0.0,0.0,0.08143401,0.0,0.0,	0.0,0.0,	0.0,0.06659615,	0.0,0.0,	0.0401038	0.0135723	0	0.0332981	0	704	3.6%,3.1%,0%,0%,	0%,0%,0%,3.4%,0%,0%,	0%,0%,	0%,2.8%,	0%,0%,	80764.0,80764.0,0.0,0.0,	0.0,0.0,0.0,80764.0,0.0,0.0,	0.0,0.0,
Tb927.4.1100	0	0	9.525,14.81,0.0,0.0,	11.1,18.09,0.0,0.0,4.108,3.03,	3.642,4.271,	5.648,6.313,	18.72,7.793,	6.08363	6.05495	3.95618	5.98087	13.2546	1.00474	1.53775	1.01718	0.458984	0.65338	0.298477	0.650299		8.407074E-4,0.0012284294,0.0,0.0,	9.052101E-4,0.0014644904,0.0,0.0,3.4825844E-4,2.573007E-4,	3.7243176E-4,4.4034224E-4,	5.8858586E-4,6.5450487E-4,	0.0014524664,5.9999625E-4,	0.000517284	0.000495877	0.000406387	0.000621545	0.00102623	0.86208713,1.3823195,0.0,0.0,	1.3496327,1.9174271,0.0,0.0,0.733804,0.41579378,	0.6595869,1.2490547,	1.5292981,1.5292981,	1.9174271,0.68267405,	0.561102	0.73611	0.954321	1.5293	1.30005	159	27.0%,37.7%,0%,0%,	37.1%,46.5%,0%,0%,23.9%,15.1%,	22.0%,35.2%,	40.3%,40.3%,	46.5%,22.6%,	18015.0,18015.0,0.0,0.0,	18015.0,18015.0,0.0,0.0,18015.0,18015.0,	18015.0,18015.0,
Tb927.8.6220	0	0	3.175,11.11,9.888,7.053,	9.252,10.85,13.55,15.15,20.54,15.15,	9.468,4.982,	0.0,3.507,	11.23,5.845,	7.80579	14.0825	7.22544	1.7537	8.53723	0.554288	1.08032	4.45103	0.914323	0.513078	0.846345	0.925652		7.789771E-5,2.5610175E-4,2.567949E-4,1.843222E-4,	2.096859E-4,2.442524E-4,3.1591955E-4,3.551018E-4,4.8403052E-4,3.57612E-4,	2.691666E-4,1.4280328E-4,	0.0,1.0107447E-4,	2.42247E-4,1.2508663E-4,	0.000193779	0.000327767	0.000205985	5.05372e-05	0.000183667	0.10662377,0.30918193,0.91866875,0.8365383,	0.27938128,0.31522477,0.7906058,1.1134889,1.1379621,0.99986184,	0.8450154,0.64816236,	0.0,0.4190575,	0.27938128,0.1428783,	0.542753	0.772754	0.746589	0.209529	0.21113	572	4.4%,11.7%,28.3%,26.4%,	10.7%,11.9%,25.3%,32.5%,33.0%,30.1%,	26.6%,21.7%,	0%,15.2%,	10.7%,5.8%,	63735.0,63735.0,63735.0,63735.0,	63735.0,63735.0,63735.0,63735.0,63735.0,63735.0,	63735.0,63735.0,
Tb927.9.10520	0	0	3.175,7.405,6.846,3.918,	9.252,10.85,4.839,6.629,10.27,10.1,	5.098,4.271,	3.228,3.507,	7.486,5.845,	5.33592	8.65715	4.68453	3.36754	6.66563	0.616359	1.13905	1.58452	0.800512	0.541116	0.702788	0.877923		1.7611658E-4,3.8600847E-4,4.0193985E-4,2.3151579E-4,	4.7407247E-4,5.5222283E-4,2.5509033E-4,3.51242E-4,5.4716493E-4,5.390094E-4,	3.2768105E-4,2.767368E-4,	2.1137246E-4,2.2851619E-4,	3.6512595E-4,2.8280457E-4,	0.000298895	0.000453134	0.000302209	0.000219944	0.000323965	0.31522477,0.43879855,1.0137241,0.43879855,	0.47910845,0.59220874,0.56314766,0.69433784,1.128139,1.0701413,	0.56314766,0.7100153,	0.53461695,0.4927944,	0.3614447,0.27938128,	0.551636	0.754514	0.636582	0.513706	0.320413	253	11.9%,15.8%,30.4%,15.8%,	17.0%,20.2%,19.4%,22.9%,32.8%,31.6%,	19.4%,23.3%,	18.6%,17.4%,	13.4%,10.7%,	29588.0,29588.0,29588.0,29588.0,	29588.0,29588.0,29588.0,29588.0,29588.0,29588.0,	29588.0,29588.0,
Reverse_Tb927.11.5190	0	0	0.0,0.0,0.0,0.0,	0.0,0.0,1.935,1.894,0.0,0.0,	0.0,0.0,	0.0,2.806,	0.0,0.0,	0	0.638258	0	1.40296	0	0	0	0	0	0	#DIV/0!	#DIV/0!		0.0,0.0,0.0,0.0,	0.0,0.0,1.7233071E-5,1.6949118E-5,0.0,0.0,	0.0,0.0,	0.0,3.087562E-5,	0.0,0.0,	0	5.69703e-06	0	1.54378e-05	0	0.0,0.0,0.0,0.0,	0.0,0.0,0.061695576,0.061695576,0.0,0.0,	0.0,0.0,	0.0,0.10662377,	0.0,0.0,	0	0.0205652	0	0.0533119	0	1498	0%,0%,0%,0%,	0%,0%,2.6%,2.6%,0%,0%,	0%,0%,	0%,4.4%,	0%,0%,	0.0,0.0,0.0,0.0,	0.0,0.0,168287.0,168287.0,0.0,0.0,	0.0,0.0,
Tb927.9.9860	0	0	0.0,0.0,2.282,3.135,	0.0,0.0,1.935,3.788,2.054,3.03,	2.185,0.0,	0.0,0.0,	0.0,5.845,	1.35415	1.80124	1.09252	0	2.92243	0.751786	1.23948	100000	0.463363	0.606535	0.373838	0.806792		0.0,0.0,4.707907E-5,6.5081666E-5,	0.0,0.0,3.5854362E-5,7.052716E-5,3.8453538E-5,5.6820576E-5,	4.934721E-5,0.0,	0.0,0.0,	0.0,9.937439E-5,	2.80402e-05	3.36093e-05	2.46736e-05	0	4.96872e-05	0.0,0.0,0.1614486,0.20503592,	0.0,0.0,0.07894671,0.1614486,0.083926916,0.18576872,	0.16680968,0.0,	0.0,0.0,	0.0,0.18576872,	0.0916211	0.0850152	0.0834048	0	0.0928844	720	0%,0%,6.5%,8.1%,	0%,0%,3.3%,6.5%,3.5%,7.4%,	6.7%,0%,	0%,0%,	0%,7.4%,	0.0,0.0,79858.0,79858.0,	0.0,0.0,79858.0,79858.0,79858.0,79858.0,	79858.0,0.0,
Tb927.10.16030	0	0	4.763,11.11,5.324,5.486,	0.0,9.045,7.742,9.47,7.189,9.09,	0.0,1.424,	3.228,2.806,	7.486,5.845,	6.66991	7.08923	0.711774	3.01679	6.66563	0.940852	9.37083	2.21093	1.00064	0.100402	0.106783	0.106714		1.8311298E-4,4.0134302E-4,2.1669269E-4,2.2466546E-4,	0.0,3.1897804E-4,2.8290565E-4,3.4780518E-4,2.654874E-4,3.3625326E-4,	0.0,6.3940104E-5,	1.4651296E-4,1.2671693E-4,	2.530873E-4,1.9602617E-4,	0.000256454	0.000258572	3.19701e-05	0.000136615	0.000224557	0.34586036,0.6672472,0.89234364,0.7988709,	0.0,0.34586036,0.9010782,1.4043627,0.6672472,0.8793168,	0.0,0.21618605,	0.4962356,0.45881426,	0.25602996,0.25602996,	0.67608	0.699644	0.108093	0.477525	0.25603	365	12.9%,22.2%,27.7%,25.5%,	0%,12.9%,27.9%,38.1%,22.2%,27.4%,	0%,8.5%,	17.5%,16.4%,	9.9%,9.9%,	41807.0,41807.0,41807.0,41807.0,	0.0,41807.0,41807.0,41807.0,41807.0,41807.0,	0.0,41807.0,
Tb927.9.12670	0	0	6.35,0.0,3.803,5.486,	0.0,5.427,3.871,8.523,4.108,3.03,	0.0,1.424,	0.0,0.0,	5.615,0.0,	3.90979	4.15981	0.711774	0	2.8074	0.939897	5.49303	100000	1.39267	0.171107	0.253535	0.182049		2.4549582E-4,0.0,1.5563327E-4,2.259033E-4,	0.0,1.924413E-4,1.4223218E-4,3.147493E-4,1.5254295E-4,1.1270196E-4,	0.0,6.429239E-5,	0.0,0.0,	1.9086128E-4,0.0,	0.000156758	0.000152445	3.21462e-05	0	9.54306e-05	0.38038433,0.0,0.6595869,0.86208713,	0.0,0.2647363,0.46217716,0.86208713,0.42560756,0.42560756,	0.0,0.42560756,	0.0,0.0,	0.33967674,0.0,	0.475515	0.406703	0.212804	0	0.169838	363	14.0%,0%,22.0%,27.0%,	0%,10.2%,16.5%,27.0%,15.4%,15.4%,	0%,15.4%,	0%,0%,	12.7%,0%,	39051.0,0.0,39051.0,39051.0,	0.0,39051.0,39051.0,39051.0,39051.0,39051.0,	0.0,39051.0,
Reverse_Tb927.7.1200	0	0	0.0,0.0,1.521,0.0,	0.0,0.0,0.0,0.0,0.0,0.0,	0.0,0.0,	0.0,0.0,	0.0,0.0,	0.380308	0	0	0	0	100000	100000	100000	100000	#DIV/0!	#DIV/0!	0		0.0,0.0,5.135898E-5,0.0,	0.0,0.0,0.0,0.0,0.0,0.0,	0.0,0.0,	0.0,0.0,	0.0,0.0,	1.28397e-05	0	0	0	0	0.0,0.0,0.21898961,0.0,	0.0,0.0,0.0,0.0,0.0,0.0,	0.0,0.0,	0.0,0.0,	0.0,0.0,	0.0547474	0	0	0	0	440	0%,0%,8.6%,0%,	0%,0%,0%,0%,0%,0%,	0%,0%,	0%,0%,	0%,0%,	0.0,0.0,48808.0,0.0,	0.0,0.0,0.0,0.0,0.0,0.0,	0.0,0.0,
Tb927.10.13000	0	0	26.99,35.17,24.34,25.86,	7.402,7.236,10.64,12.31,10.27,13.13,	27.68,26.34,	33.08,29.46,	9.358,17.53,	28.0904	10.1655	27.0064	31.2729	13.4463	2.7633	1.04014	0.898236	2.08908	2.65666	2.00846	0.961408		6.1086885E-4,7.4820267E-4,5.8317295E-4,6.2352436E-4,	1.5476173E-4,1.5022837E-4,2.2900528E-4,2.6618317E-4,2.2327859E-4,2.859358E-4,	7.258815E-4,6.963799E-4,	8.8409934E-4,7.8329456E-4,	1.8624366E-4,3.4620753E-4,	0.000641442	0.000218232	0.000711131	0.000833697	0.000266226	0.86637974,1.041738,1.4490633,1.5763211,	0.19949937,0.18576872,0.59220874,0.7179084,0.54881656,0.6519618,	1.6730065,1.5763211,	1.2646441,1.9040227,	0.23594749,0.41253757,	1.23338	0.482694	1.62466	1.58433	0.324243	620	27.1%,31.0%,38.9%,41.1%,	7.9%,7.4%,20.2%,23.5%,19.0%,21.8%,	42.7%,41.1%,	35.5%,46.3%,	9.2%,15.0%,	70452.0,70452.0,70452.0,70452.0,	70452.0,70452.0,70452.0,70452.0,70452.0,70452.0,	70452.0,70452.0,
Reverse_Tb11.v5.0195	0	0	0.0,0.0,0.0,0.0,	0.0,0.0,0.0,0.0,0.0,0.0,	0.0,0.0,	0.0,1.403,	0.0,0.0,	0	0	0	0.701481	0	0	0	0	0	#DIV/0!	#DIV/0!	#DIV/0!		0.0,0.0,0.0,0.0,	0.0,0.0,0.0,0.0,0.0,0.0,	0.0,0.0,	0.0,2.2172424E-5,	0.0,0.0,	0	0	0	1.10862e-05	0	0.0,0.0,0.0,0.0,	0.0,0.0,0.0,0.0,0.0,0.0,	0.0,0.0,	0.0,0.10407865,	0.0,0.0,	0	0	0	0.0520393	0	1043	0%,0%,0%,0%,	0%,0%,0%,0%,0%,0%,	0%,0%,	0%,4.3%,	0%,0%,	0.0,0.0,0.0,0.0,	0.0,0.0,0.0,0.0,0.0,0.0,	0.0,0.0,
Tb927.10.190	0	0	3.175,0.0,2.282,0.0,	0.0,3.618,0.0,1.894,0.0,0.0,	2.913,2.847,	2.421,2.806,	5.615,5.845,	1.36425	0.918664	2.88024	2.61334	5.72983	1.48503	0.473659	0.522033	0.238096	3.13524	0.502674	2.11123		0.0,0.0,1.3558772E-4,0.0,	0.0,0.0,0.0,0.0,0.0,0.0,	0.0,0.0,	0.0,1.850067E-4,	0.0,0.0,	3.38969e-05	0	0	9.25034e-05	0	0.0,0.0,0.45881426,0.0,	0.0,0.0,0.0,0.0,0.0,0.0,	0.0,0.0,	0.0,0.5848932,	0.0,0.0,	0.114704	0	0	0.292447	0	250	0%,0%,16.4%,0%,	0%,0%,0%,0%,0%,0%,	0%,0%,	0%,20.0%,	0%,0%,	0.0,0.0,28440.0,0.0,	0.0,0.0,0.0,0.0,0.0,0.0,	0.0,0.0,
Tb927.10.2300	0	0	0.0,0.0,2.282,1.567,	0.0,3.618,2.903,2.841,7.189,3.03,	0.0,2.135,	0.0,1.403,	0.0,0.0,	0.962305	3.26346	1.06766	0.701481	0	0.294872	0.901321	1.37182	100000	0.327156	#DIV/0!	1.10948		0.0,0.0,1.765465E-4,1.2202813E-4,	0.0,2.4255623E-4,2.0168078E-4,1.9835764E-4,5.047026E-4,2.1307715E-4,	0.0,1.823292E-4,	0.0,1.20447075E-4,	0.0,0.0,	7.46437e-05	0.000226729	9.11646e-05	6.02235e-05	0	0.0,0.0,0.4859357,0.4859357,	0.0,0.4321879,0.7782794,0.7782794,0.93196833,0.30316675,	0.0,0.4321879,	0.0,0.4859357,	0.0,0.0,	0.242968	0.537314	0.216094	0.242968	0	192	0%,0%,17.2%,17.2%,	0%,15.6%,25.0%,25.0%,28.6%,11.5%,	0%,15.6%,	0%,17.2%,	0%,0%,	0.0,0.0,21425.0,21425.0,	0.0,21425.0,21425.0,21425.0,21425.0,21425.0,	0.0,21425.0,
Reverse_Tb11.v5.0192	0	0	0.0,0.0,0.0,0.0,	0.0,0.0,0.0,0.0,0.0,0.0,	0.0,0.0,	1.614,1.403,	0.0,0.0,	0	0	0	1.5084	0	0	0	0	0	#DIV/0!	#DIV/0!	#DIV/0!		0.0,0.0,0.0,0.0,	0.0,0.0,0.0,0.0,0.0,0.0,	0.0,0.0,	4.594264E-5,3.9735118E-5,	0.0,0.0,	0	0	0	4.28389e-05	0	0.0,0.0,0.0,0.0,	0.0,0.0,0.0,0.0,0.0,0.0,	0.0,0.0,	0.1428783,0.15345323,	0.0,0.0,	0	0	0	0.148166	0	582	0%,0%,0%,0%,	0%,0%,0%,0%,0%,0%,	0%,0%,	5.8%,6.2%,	0%,0%,	0.0,0.0,0.0,0.0,	0.0,0.0,0.0,0.0,0.0,0.0,	0.0,0.0,
Reverse_Tb11.v5.0193	0	0	0.0,0.0,3.042,0.0,	0.0,0.0,1.935,0.0,0.0,0.0,	0.0,0.0,	1.614,0.0,	0.0,0.0,	0.760615	0.322575	0	0.806916	0	2.35795	100000	0.94262	100000	0	#DIV/0!	0		0.0,0.0,1.02022364E-4,0.0,	0.0,0.0,5.8273457E-5,0.0,0.0,0.0,	0.0,0.0,	6.0358052E-5,0.0,	0.0,0.0,	2.55056e-05	9.71224e-06	0	3.0179e-05	0	0.0,0.0,0.32434154,0.0,	0.0,0.0,0.1694994,0.0,0.0,0.0,	0.0,0.0,	0.1271975,0.0,	0.0,0.0,	0.0810854	0.0282499	0	0.0635987	0	443	0%,0%,12.2%,0%,	0%,0%,6.8%,0%,0%,0%,	0%,0%,	5.2%,0%,	0%,0%,	0.0,0.0,50769.0,0.0,	0.0,0.0,50769.0,0.0,0.0,0.0,	0.0,0.0,
Tb927.10.6830	0	0	0.0,0.0,0.0,0.0,	0.0,0.0,0.0,0.0,0.0,0.0,	1.457,1.424,	1.614,3.507,	0.0,0.0,	0	0	1.44012	2.56062	0	0	0	0	0	#DIV/0!	#DIV/0!	#DIV/0!		0.0,0.0,0.0,0.0,	0.0,0.0,0.0,0.0,0.0,0.0,	5.082974E-5,5.0081842E-5,	5.7379006E-5,1.2406566E-4,	0.0,0.0,	0	0	5.04558e-05	9.07223e-05	0	0.0,0.0,0.0,0.0,	0.0,0.0,0.0,0.0,0.0,0.0,	0.10917485,0.09395635,	0.10917485,0.34586036,	0.0,0.0,	0	0	0.101566	0.227518	0	466	0%,0%,0%,0%,	0%,0%,0%,0%,0%,0%,	4.5%,3.9%,	4.5%,12.9%,	0%,0%,	0.0,0.0,0.0,0.0,	0.0,0.0,0.0,0.0,0.0,0.0,	51895.0,51895.0,
Tb927.10.6840	0	0	0.0,0.0,0.0,1.567,	0.0,0.0,0.0,0.0,0.0,0.0,	1.457,0.0,	0.0,1.403,	0.0,0.0,	0.391843	0	0.728344	0.701481	0	100000	0.537992	0.558594	100000	#DIV/0!	#DIV/0!	1.85876		0.0,0.0,0.0,7.942169E-5,	0.0,0.0,0.0,0.0,0.0,0.0,	8.029376E-5,0.0,	0.0,7.839267E-5,	0.0,0.0,	1.98554e-05	0	4.01469e-05	3.91963e-05	0	0.0,0.0,0.0,0.22461617,	0.0,0.0,0.0,0.0,0.0,0.0,	0.3335215,0.0,	0.0,0.3335215,	0.0,0.0,	0.056154	0	0.166761	0.166761	0	295	0%,0%,0%,8.8%,	0%,0%,0%,0%,0%,0%,	12.5%,0%,	0%,12.5%,	0%,0%,	0.0,0.0,0.0,34255.0,	0.0,0.0,0.0,0.0,0.0,0.0,	34255.0,0.0,
Tb927.11.8380	0	0	0.0,0.0,2.282,0.0,	0.0,0.0,0.0,1.894,2.054,3.03,	2.913,1.424,	0.0,0.0,	0.0,0.0,	0.570462	1.16298	2.16846	0	0	0.490516	0.263072	100000	100000	1.86457	#DIV/0!	3.80124		0.0,0.0,0.0,0.0,	0.0,0.0,0.0,3.99839E-5,0.0,0.0,	0.0,0.0,	0.0,0.0,	0.0,0.0,	0	6.66398e-06	0	0	0	0.0,0.0,0.0,0.0,	0.0,0.0,0.0,0.11173177,0.0,0.0,	0.0,0.0,	0.0,0.0,	0.0,0.0,	0	0.018622	0	0	0	635	0%,0%,0%,0%,	0%,0%,0%,4.6%,0%,0%,	0%,0%,	0%,0%,	0%,0%,	0.0,0.0,0.0,0.0,	0.0,0.0,0.0,70947.0,0.0,0.0,	0.0,0.0,
Reverse_Tb927.10.10950	0	0	4.763,5.553,0.0,0.0,	0.0,0.0,0.0,1.894,0.0,0.0,	0.0,0.0,	0.0,1.403,	0.0,0.0,	2.57903	0.315683	0	0.701481	0	8.16969	100000	3.67655	100000	0	#DIV/0!	0		9.493784E-5,1.0404134E-4,0.0,0.0,	0.0,0.0,0.0,3.6065027E-5,0.0,0.0,	0.0,0.0,	0.0,3.2849202E-5,	0.0,0.0,	4.97448e-05	6.01084e-06	0	1.64246e-05	0	0.08642566,0.07398939,0.0,0.0,	0.0,0.0,0.0,0.08143401,0.0,0.0,	0.0,0.0,	0.0,0.06659615,	0.0,0.0,	0.0401038	0.0135723	0	0.0332981	0	704	3.6%,3.1%,0%,0%,	0%,0%,0%,3.4%,0%,0%,	0%,0%,	0%,2.8%,	0%,0%,	80764.0,80764.0,0.0,0.0,	0.0,0.0,0.0,80764.0,0.0,0.0,	0.0,0.0,
Tb927.11.7250	0	0	0.0,0.0,0.0,1.567,	0.0,0.0,0.0,0.0,0.0,0.0,	0.0,0.0,	0.0,0.0,	0.0,0.0,	0.391843	0	0	0	0	100000	100000	100000	100000	#DIV/0!	#DIV/0!	0		0.0,0.0,0.0,4.723669E-5,	0.0,0.0,0.0,0.0,0.0,0.0,	0.0,0.0,	0.0,0.0,	0.0,0.0,	1.18092e-05	0	0	0	0	0.0,0.0,0.0,0.22179961,	0.0,0.0,0.0,0.0,0.0,0.0,	0.0,0.0,	0.0,0.0,	0.0,0.0,	0.0554499	0	0	0	0	496	0%,0%,0%,8.7%,	0%,0%,0%,0%,0%,0%,	0%,0%,	0%,0%,	0%,0%,	0.0,0.0,0.0,53364.0,	0.0,0.0,0.0,0.0,0.0,0.0,	0.0,0.0,
Tb927.9.10530	0	0	0.0,0.0,1.521,1.567,	0.0,0.0,0.0,1.894,0.0,0.0,	0.0,0.0,	1.614,0.0,	0.0,0.0,	0.772151	0.315683	0	0.806916	0	2.44597	100000	0.956916	100000	0	#DIV/0!	0		0.0,0.0,2.1666301E-5,2.246347E-5,	0.0,0.0,0.0,2.4343028E-5,0.0,0.0,	0.0,0.0,	2.5636256E-5,0.0,	0.0,0.0,	1.10324e-05	4.05717e-06	0	1.28181e-05	0	0.0,0.0,0.054386854,0.06414306,	0.0,0.0,0.0,0.06905484,0.0,0.0,	0.0,0.0,	0.049542427,0.0,	0.0,0.0,	0.0296325	0.0115091	0	0.0247712	0	1043	0%,0%,2.3%,2.7%,	0%,0%,0%,2.9%,0%,0%,	0%,0%,	2.1%,0%,	0%,0%,	0.0,0.0,118717.0,118717.0,	0.0,0.0,0.0,118717.0,0.0,0.0,	0.0,0.0,
Tb927.8.6210	0	0	0.0,0.0,5.324,3.135,	0.0,0.0,2.903,1.894,0.0,0.0,	4.37,4.982,	9.683,8.418,	0.0,3.897,	2.11476	0.799545	4.67624	9.05038	1.94829	2.64496	0.452236	0.233666	1.08545	5.84863	2.40018	2.21124		0.0,0.0,8.3343344E-5,4.9377024E-5,	0.0,0.0,4.08037E-5,2.6754244E-5,0.0,0.0,	7.48788E-5,8.607322E-5,	1.6905343E-4,1.4621184E-4,	0.0,5.026312E-5,	3.31801e-05	1.12597e-05	8.0476e-05	0.000157633	2.51316e-05	0.0,0.0,0.24451458,0.18576872,	0.0,0.0,0.1271975,0.08143401,0.0,0.0,	0.19949937,0.30918193,	0.5381547,0.58124804,	0.0,0.05681753,	0.107571	0.0347719	0.254341	0.559701	0.0284088	949	0%,0%,9.5%,7.4%,	0%,0%,5.2%,3.4%,0%,0%,	7.9%,11.7%,	18.7%,19.9%,	0%,2.4%,	0.0,0.0,106221.0,106221.0,	0.0,0.0,106221.0,106221.0,0.0,0.0,	106221.0,106221.0,
Reverse_Tb927.11.18280	0	0	0.0,0.0,0.0,1.567,	0.0,0.0,0.0,0.0,0.0,0.0,	0.0,0.0,	0.0,0.0,	0.0,0.0,	0.391843	0	0	0	0	100000	100000	100000	100000	#DIV/0!	#DIV/0!	0		0.0,0.0,0.0,5.5127995E-5,	0.0,0.0,0.0,0.0,0.0,0.0,	0.0,0.0,	0.0,0.0,	0.0,0.0,	1.3782e-05	0	0	0	0	0.0,0.0,0.0,0.19674051,	0.0,0.0,0.0,0.0,0.0,0.0,	0.0,0.0,	0.0,0.0,	0.0,0.0,	0.0491851	0	0	0	0	425	0%,0%,0%,7.8%,	0%,0%,0%,0%,0%,0%,	0%,0%,	0%,0%,	0%,0%,	0.0,0.0,0.0,46452.0,	0.0,0.0,0.0,0.0,0.0,0.0,	0.0,0.0,
Tb927.10.16020	0	0	0.0,5.553,4.564,1.567,	0.0,0.0,0.0,5.682,2.054,0.0,	0.0,0.0,	1.614,1.403,	0.0,0.0,	2.92112	1.28937	0	1.5084	0	2.26555	100000	1.93657	100000	0	#DIV/0!	0		0.0,2.340099E-4,2.1659379E-4,7.485431E-5,	0.0,0.0,0.0,2.4335251E-4,8.845542E-5,0.0,	0.0,0.0,	8.542689E-5,7.388447E-5,	0.0,0.0,	0.000131365	5.53013e-05	0	7.96557e-05	0	0.0,0.29419577,0.73780084,0.29419577,	0.0,0.0,0.0,0.64816236,0.22743917,0.0,	0.0,0.0,	0.2647363,0.2647363,	0.0,0.0,	0.331548	0.145934	0	0.264736	0	313	0%,11.2%,24.0%,11.2%,	0%,0%,0%,21.7%,8.9%,0%,	0%,0%,	10.2%,10.2%,	0%,0%,	0.0,34706.0,34706.0,34706.0,	0.0,0.0,0.0,34706.0,34706.0,0.0,	0.0,0.0,
CAQ57279.1	0	0	19.05,12.96,6.846,7.837,	0.0,0.0,0.0,1.894,0.0,0.0,	2.913,2.847,	4.841,2.806,	0.0,3.897,	11.6728	0.315683	2.88024	3.82371	1.94829	36.9764	4.05273	3.05274	5.99132	9.12383	1.47834	0.246747		0.0,1.3478332E-4,0.0,0.0,	0.0,0.0,0.0,2.0023484E-5,0.0,0.0,	3.7360664E-5,0.0,	6.3261716E-5,3.6476085E-5,	0.0,3.7618065E-5,	3.36958e-05	3.33725e-06	1.86803e-05	4.98689e-05	1.8809e-05	0.0,0.08642566,0.0,0.0,	0.0,0.0,0.0,0.054386854,0.0,0.0,	0.10917485,0.0,	0.10407865,0.08143401,	0.0,0.054386854,	0.0216064	0.00906448	0.0545874	0.0927563	0.0271934	1268	0%,3.6%,0%,0%,	0%,0%,0%,2.3%,0%,0%,	4.5%,0%,	4.3%,3.4%,	0%,2.3%,	0.0,139246.0,0.0,0.0,	0.0,0.0,0.0,139246.0,0.0,0.0,	139246.0,0.0,
Tb927.7.2790	0	0	0.0,0.0,3.042,2.351,	0.0,0.0,3.871,2.841,0.0,3.03,	2.913,2.135,	2.421,2.806,	0.0,0.0,	1.34838	1.62366	2.52435	2.61334	0	0.830459	0.53415	0.515961	100000	1.55473	#DIV/0!	1.87213		0.0,0.0,6.4473476E-5,5.0134233E-5,	0.0,0.0,7.365233E-5,5.432905E-5,0.0,5.8360645E-5,	6.7579625E-5,4.9938953E-5,	5.7215297E-5,6.597957E-5,	0.0,0.0,	2.86519e-05	3.1057e-05	5.87593e-05	6.15974e-05	0	0.0,0.0,0.12201846,0.09900582,	0.0,0.0,0.20226443,0.1428783,0.0,0.11429453,	0.22179961,0.12460494,	0.18576872,0.1694994,	0.0,0.0,	0.0552561	0.0765729	0.173202	0.177634	0	701	0%,0%,5.0%,4.1%,	0%,0%,8.0%,5.8%,0%,4.7%,	8.7%,5.1%,	7.4%,6.8%,	0%,0%,	0.0,0.0,79303.0,79303.0,	0.0,0.0,79303.0,79303.0,0.0,79303.0,	79303.0,79303.0,
Tb927.4.550	0	0	0.0,0.0,0.0,0.0,	0.0,0.0,0.0,1.894,0.0,0.0,	0.0,0.0,	0.0,1.403,	0.0,0.0,	0	0.315683	0	0.701481	0	0	0	0	0	0	#DIV/0!	#DIV/0!		0.0,0.0,0.0,0.0,	0.0,0.0,0.0,1.763179E-4,0.0,0.0,	0.0,0.0,	0.0,1.605961E-4,	0.0,0.0,	0	2.93863e-05	0	8.0298e-05	0	0.0,0.0,0.0,0.0,	0.0,0.0,0.0,0.58854675,0.0,0.0,	0.0,0.0,	0.0,0.44543982,	0.0,0.0,	0	0.0980911	0	0.22272	0	144	0%,0%,0%,0%,	0%,0%,0%,20.1%,0%,0%,	0%,0%,	0%,16.0%,	0%,0%,	0.0,0.0,0.0,0.0,	0.0,0.0,0.0,16645.0,0.0,0.0,	0.0,0.0,
Tb927.6.2750	0	0	0.0,0.0,0.0,0.0,	0.0,0.0,1.935,2.841,3.081,0.0,	0.0,0.0,	0.0,0.0,	0.0,0.0,	0	1.30957	0	0	0	0	0	0	0	0	#DIV/0!	#DIV/0!		0.0,0.0,0.0,0.0,	0.0,0.0,1.0579975E-4,1.560847E-4,1.7020418E-4,0.0,	0.0,0.0,	0.0,0.0,	0.0,0.0,	0	7.20148e-05	0	0	0	0.0,0.0,0.0,0.0,	0.0,0.0,0.44543982,0.44543982,0.44543982,0.0,	0.0,0.0,	0.0,0.0,	0.0,0.0,	0	0.22272	0	0	0	244	0%,0%,0%,0%,	0%,0%,16.0%,16.0%,16.0%,0%,	0%,0%,	0%,0%,	0%,0%,	0.0,0.0,0.0,0.0,	0.0,0.0,27560.0,27560.0,27560.0,0.0,	0.0,0.0,
Tb927.11.16260	0	0	0.0,0.0,0.0,1.567,	0.0,5.427,0.0,0.0,0.0,0.0,	0.0,0.0,	2.421,2.104,	0.0,0.0,	0.391843	0.904472	0	2.2626	0	0.433229	100000	0.173183	100000	0	#DIV/0!	0		0.0,0.0,0.0,5.6757262E-6,	0.0,1.6922528E-5,0.0,0.0,0.0,0.0,	0.0,0.0,	9.716066E-6,8.4032845E-6,	0.0,0.0,	1.41893e-06	2.82042e-06	0	9.05968e-06	0	0.0,0.0,0.0,0.016248703,	0.0,0.018591404,0.0,0.0,0.0,0.0,	0.0,0.0,	0.013911366,0.018591404,	0.0,0.0,	0.00406218	0.00309857	0	0.0162514	0	4128	0%,0%,0%,0.7%,	0%,0.8%,0%,0%,0%,0%,	0%,0%,	0.6%,0.8%,	0%,0%,	0.0,0.0,0.0,455029.0,	0.0,455029.0,0.0,0.0,0.0,0.0,	0.0,0.0,
Tb927.11.7200	0	0	4.763,5.553,5.324,3.918,	5.551,3.618,2.903,1.894,0.0,2.02,	5.827,2.135,	2.421,3.507,	5.615,5.845,	4.88972	2.66439	3.98104	2.96408	5.72983	1.83521	1.22825	1.64966	0.853379	1.49416	0.694791	0.814165		1.0903138E-4,1.194863E-4,1.2902584E-4,9.55522E-5,	1.1739674E-4,7.597193E-5,6.316919E-5,4.1418887E-5,0.0,4.4492455E-5,	1.5456222E-4,5.7108005E-5,	6.542891E-5,9.4314186E-5,	1.1302226E-4,1.1672032E-4,	0.000113274	5.70749e-05	0.000105835	7.98716e-05	0.000114871	0.14024973,0.14551294,0.33967674,0.25892544,	0.1324004,0.09144032,0.14815366,0.09144032,0.0,0.101539254,	0.52405274,0.17219532,	0.14551294,0.3001696,	0.1324004,0.14551294,	0.221091	0.0941623	0.348124	0.222841	0.138957	613	5.7%,5.9%,12.7%,10.0%,	5.4%,3.8%,6.0%,3.8%,0%,4.2%,	18.3%,6.9%,	5.9%,11.4%,	5.4%,5.9%,	69424.0,69424.0,69424.0,69424.0,	69424.0,69424.0,69424.0,69424.0,0.0,69424.0,	69424.0,69424.0,
Tb927.11.4130	0	0	3.175,0.0,5.324,3.918,	0.0,0.0,1.935,2.841,4.108,4.04,	3.642,4.271,	4.035,7.015,	0.0,0.0,	3.10447	2.15404	3.95618	5.5247	0	1.44123	0.784714	0.561926	100000	1.83663	#DIV/0!	1.27435		7.186692E-5,0.0,1.2756909E-4,9.447338E-5,	0.0,0.0,4.1637322E-5,6.142689E-5,8.931144E-5,8.798024E-5,	9.551072E-5,1.1292647E-4,	1.07816995E-4,1.8649868E-4,	0.0,0.0,	7.34773e-05	4.6726e-05	0.000104219	0.000147158	0	0.18304157,0.0,0.3520726,0.30316675,	0.0,0.0,0.19398808,0.1561122,0.27350307,0.30316675,	0.2133888,0.33659554,	0.29121923,0.41253757,	0.0,0.0,	0.20957	0.154462	0.274992	0.351878	0	620	7.3%,0%,13.1%,11.5%,	0%,0%,7.7%,6.3%,10.5%,11.5%,	8.4%,12.6%,	11.1%,15.0%,	0%,0%,	67283.0,0.0,67283.0,67283.0,	0.0,0.0,67283.0,67283.0,67283.0,67283.0,	67283.0,67283.0,
Tb927.3.1920	0	0	0.0,0.0,3.803,2.351,	0.0,0.0,0.0,2.841,0.0,0.0,	0.0,0.0,	0.0,4.209,	0.0,0.0,	1.53853	0.473524	0	2.10444	0	3.24911	100000	0.731088	100000	0	#DIV/0!	0		0.0,0.0,9.353457E-5,5.8185597E-5,	0.0,0.0,0.0,6.305409E-5,0.0,0.0,	0.0,0.0,	0.0,1.1486344E-4,	0.0,0.0,	3.793e-05	1.0509e-05	0	5.74317e-05	0	0.0,0.0,0.37720942,0.09900582,	0.0,0.0,0.0,0.12201846,0.0,0.0,	0.0,0.0,	0.0,0.503142,	0.0,0.0,	0.119054	0.0203364	0	0.251571	0	604	0%,0%,13.9%,4.1%,	0%,0%,0%,5.0%,0%,0%,	0%,0%,	0%,17.7%,	0%,0%,	0.0,0.0,66856.0,66856.0,	0.0,0.0,0.0,66856.0,0.0,0.0,	0.0,0.0,
Tb927.5.3670	0	0	0.0,0.0,0.0,0.0,	0.0,0.0,0.0,0.0,0.0,0.0,	3.642,2.847,	9.683,9.821,	0.0,0.0,	0	0	3.24441	9.75187	0	0	0	0	0	#DIV/0!	#DIV/0!	#DIV/0!		0.0,0.0,0.0,0.0,	0.0,0.0,0.0,0.0,0.0,0.0,	4.767846E-5,3.7581543E-5,	1.2917205E-4,1.3033886E-4,	0.0,0.0,	0	0	4.263e-05	0.000129755	0	0.0,0.0,0.0,0.0,	0.0,0.0,0.0,0.0,0.0,0.0,	0.1428783,0.1694994,	0.39315677,0.4962356,	0.0,0.0,	0	0	0.156189	0.444696	0	1242	0%,0%,0%,0%,	0%,0%,0%,0%,0%,0%,	5.8%,6.8%,	14.4%,17.5%,	0%,0%,	0.0,0.0,0.0,0.0,	0.0,0.0,0.0,0.0,0.0,0.0,	136095.0,136095.0,
Tb11.02.5060b	0	0	0.0,0.0,0.0,0.0,	0.0,0.0,0.0,0.0,0.0,0.0,	0.0,0.0,	0.0,1.403,	0.0,0.0,	0	0	0	0.701481	0	0	0	0	0	#DIV/0!	#DIV/0!	#DIV/0!		0.0,0.0,0.0,0.0,	0.0,0.0,0.0,0.0,0.0,0.0,	0.0,0.0,	0.0,2.4291849E-5,	0.0,0.0,	0	0	0	1.21459e-05	0	0.0,0.0,0.0,0.0,	0.0,0.0,0.0,0.0,0.0,0.0,	0.0,0.0,	0.0,0.071519256,	0.0,0.0,	0	0	0	0.0357596	0	952	0%,0%,0%,0%,	0%,0%,0%,0%,0%,0%,	0%,0%,	0%,3.0%,	0%,0%,	0.0,0.0,0.0,0.0,	0.0,0.0,0.0,0.0,0.0,0.0,	0.0,0.0,
Tb927.1.430	0	0	0.0,0.0,0.0,1.567,	3.701,0.0,0.0,1.894,0.0,0.0,	0.0,0.0,	0.0,0.0,	3.743,0.0,	0.391843	0.93249	0	0	1.8716	0.420211	100000	100000	0.209363	0	0	0		0.0,0.0,0.0,1.0038303E-5,	2.0555328E-5,0.0,0.0,1.0878225E-5,0.0,0.0,	0.0,0.0,	0.0,0.0,	1.9789386E-5,0.0,	2.50958e-06	5.23893e-06	0	0	9.89469e-06	0.0,0.0,0.0,0.049542427,	0.025651932,0.0,0.0,0.032761455,0.0,0.0,	0.0,0.0,	0.0,0.0,	0.035142183,0.0,	0.0123856	0.00973556	0	0	0.0175711	2334	0%,0%,0%,2.1%,	1.1%,0%,0%,1.4%,0%,0%,	0%,0%,	0%,0%,	1.5%,0%,	0.0,0.0,0.0,263871.0,	263871.0,0.0,0.0,263871.0,0.0,0.0,	0.0,0.0,
Tb927.3.1910	0	0	9.525,11.11,0.0,0.0,	3.701,0.0,1.935,0.0,0.0,2.02,	2.913,4.982,	8.876,2.806,	9.358,5.845,	5.15806	1.27604	3.9479	5.841	7.60143	4.04225	1.30654	0.883079	0.678565	3.09387	0.519362	0.765383		2.2618016E-4,2.4786836E-4,0.0,0.0,	8.117789E-5,0.0,4.368044E-5,0.0,0.0,4.614869E-5,	8.01579E-5,1.3821232E-4,	2.4883653E-4,7.8260025E-5,	1.9538253E-4,1.2106523E-4,	0.000118512	2.85012e-05	0.000109185	0.000163548	0.000158224	0.23879659,0.31825674,0.0,0.0,	0.08893013,0.0,0.1271975,0.0,0.0,0.10662377,	0.1428783,0.27938128,	0.4521116,0.22461617,	0.20503592,0.1561122,	0.139263	0.0537919	0.21113	0.338364	0.180574	591	9.3%,12.0%,0%,0%,	3.7%,0%,5.2%,0%,0%,4.4%,	5.8%,10.7%,	16.2%,8.8%,	8.1%,6.3%,	63506.0,63506.0,0.0,0.0,	63506.0,0.0,63506.0,0.0,0.0,63506.0,	63506.0,63506.0,
Tb927.10.2320	0	0	0.0,0.0,0.0,0.0,	0.0,0.0,0.0,1.894,0.0,0.0,	0.0,2.847,	0.0,0.0,	0.0,0.0,	0	0.315683	1.42355	0	0	0	0	0	0	4.50942	#DIV/0!	#DIV/0!		0.0,0.0,0.0,0.0,	0.0,0.0,0.0,6.6639834E-5,0.0,0.0,	0.0,1.2250991E-4,	0.0,0.0,	0.0,0.0,	0	1.11066e-05	6.1255e-05	0	0	0.0,0.0,0.0,0.0,	0.0,0.0,0.0,0.22179961,0.0,0.0,	0.0,0.41253757,	0.0,0.0,	0.0,0.0,	0	0.0369666	0.206269	0	0	381	0%,0%,0%,0%,	0%,0%,0%,8.7%,0%,0%,	0%,15.0%,	0%,0%,	0%,0%,	0.0,0.0,0.0,0.0,	0.0,0.0,0.0,41179.0,0.0,0.0,	0.0,41179.0,
Reverse_Tb11.v5.0171	0	0	4.763,0.0,0.0,2.351,	0.0,0.0,0.0,0.0,0.0,0.0,	0.0,0.0,	0.0,1.403,	0.0,0.0,	1.77844	0	0	0.701481	0	100000	100000	2.53527	100000	#DIV/0!	#DIV/0!	0		4.713416E-5,0.0,0.0,2.4784273E-5,	0.0,0.0,0.0,0.0,0.0,0.0,	0.0,0.0,	0.0,1.6308772E-5,	0.0,0.0,	1.79796e-05	0	0	8.15439e-06	0	0.101539254,0.0,0.0,0.083926916,	0.0,0.0,0.0,0.0,0.0,0.0,	0.0,0.0,	0.0,0.06659615,	0.0,0.0,	0.0463665	0	0	0.0332981	0	1418	4.2%,0%,0%,3.5%,	0%,0%,0%,0%,0%,0%,	0%,0%,	0%,2.8%,	0%,0%,	158671.0,0.0,0.0,158671.0,	0.0,0.0,0.0,0.0,0.0,0.0,	0.0,0.0,
Reverse_Tb927.10.5400	0	0	0.0,0.0,0.0,0.0,	0.0,3.618,0.0,0.0,0.0,0.0,	0.0,0.0,	0.0,0.0,	0.0,0.0,	0	0.602981	0	0	0	0	0	0	0	0	#DIV/0!	#DIV/0!		0.0,0.0,0.0,0.0,	0.0,8.113379E-5,0.0,0.0,0.0,0.0,	0.0,0.0,	0.0,0.0,	0.0,0.0,	0	1.35223e-05	0	0	0	0.0,0.0,0.0,0.0,	0.0,0.07894671,0.0,0.0,0.0,0.0,	0.0,0.0,	0.0,0.0,	0.0,0.0,	0	0.0131578	0	0	0	574	0%,0%,0%,0%,	0%,3.3%,0%,0%,0%,0%,	0%,0%,	0%,0%,	0%,0%,	0.0,0.0,0.0,0.0,	0.0,63397.0,0.0,0.0,0.0,0.0,	0.0,0.0,
Reverse_Tb927.11.1870	0	0	0.0,0.0,0.0,1.567,	0.0,0.0,0.0,0.0,0.0,0.0,	0.0,0.0,	0.0,0.0,	0.0,0.0,	0.391843	0	0	0	0	100000	100000	100000	100000	#DIV/0!	#DIV/0!	0		0.0,0.0,0.0,3.2999154E-4,	0.0,0.0,0.0,0.0,0.0,0.0,	0.0,0.0,	0.0,0.0,	0.0,0.0,	8.24979e-05	0	0	0	0	0.0,0.0,0.0,3.305266,	0.0,0.0,0.0,0.0,0.0,0.0,	0.0,0.0,	0.0,0.0,	0.0,0.0,	0.826317	0	0	0	0	71	0%,0%,0%,63.4%,	0%,0%,0%,0%,0%,0%,	0%,0%,	0%,0%,	0%,0%,	0.0,0.0,0.0,7005.0,	0.0,0.0,0.0,0.0,0.0,0.0,	0.0,0.0,
Tb927.10.13020	0	0	0.0,0.0,6.085,4.702,	0.0,0.0,0.0,0.0,0.0,0.0,	10.93,8.541,	4.841,11.93,	0.0,0.0,	2.69676	0	9.73322	8.38334	0	100000	0.277068	0.321681	100000	#DIV/0!	#DIV/0!	3.60923		0.0,0.0,9.878886E-5,7.68177E-5,	0.0,0.0,0.0,0.0,0.0,0.0,	1.9415293E-4,1.5303696E-4,	8.766759E-5,2.1483019E-4,	0.0,0.0,	4.39016e-05	0	0.000173595	0.000151249	0	0.0,0.0,0.29717934,0.14815366,	0.0,0.0,0.0,0.0,0.0,0.0,	0.48936105,0.4689263,	0.1694994,0.5417005,	0.0,0.0,	0.111333	0	0.479144	0.3556	0	915	0%,0%,11.3%,6.0%,	0%,0%,0%,0%,0%,0%,	17.3%,16.7%,	6.8%,18.8%,	0%,0%,	0.0,0.0,102692.0,102692.0,	0.0,0.0,0.0,0.0,0.0,0.0,	102692.0,102692.0,
Tb927.8.6200	0	0	11.11,18.51,20.54,23.51,	25.91,25.33,25.16,22.73,21.57,19.19,	18.94,24.2,	23.4,30.16,	18.72,23.38,	18.4179	23.3127	21.5686	26.7821	21.0477	0.790035	0.853921	0.687693	0.875054	0.925186	1.02475	1.17107		1.1612153E-4,1.8179473E-4,2.2715738E-4,2.6168354E-4,	2.5006177E-4,2.4273683E-4,2.4988595E-4,2.2686324E-4,2.164622E-4,1.9292765E-4,	2.2928262E-4,2.9541948E-4,	2.8868945E-4,3.7022005E-4,	1.719599E-4,2.1310366E-4,	0.000196689	0.000229823	0.000262351	0.000329455	0.000192532	0.1561122,0.23594749,0.7498466,0.87068224,	0.38356638,0.34586036,0.67494285,0.70608246,0.5100801,0.5417005,	0.8113401,0.8492687,	0.7179084,1.3014419,	0.28528666,0.24451458,	0.503147	0.527039	0.830304	1.00968	0.264901	1343	6.3%,9.2%,24.3%,27.2%,	14.1%,12.9%,22.4%,23.2%,17.9%,18.8%,	25.8%,26.7%,	23.5%,36.2%,	10.9%,9.5%,	147635.0,147635.0,147635.0,147635.0,	147635.0,147635.0,147635.0,147635.0,147635.0,147635.0,	147635.0,147635.0,
Tb927.11.16270	0	0	0.0,0.0,0.0,0.0,	0.0,0.0,1.935,0.0,0.0,0.0,	2.185,0.0,	0.0,0.0,	0.0,0.0,	0	0.322575	1.09252	0	0	0	0	0	0	3.38686	#DIV/0!	#DIV/0!		0.0,0.0,0.0,0.0,	0.0,0.0,3.3224118E-5,0.0,0.0,0.0,	4.572714E-5,0.0,	0.0,0.0,	0.0,0.0,	0	5.53735e-06	2.28636e-05	0	0	0.0,0.0,0.0,0.0,	0.0,0.0,0.10662377,0.0,0.0,0.0,	0.10917485,0.0,	0.0,0.0,	0.0,0.0,	0	0.0177706	0.0545874	0	0	777	0%,0%,0%,0%,	0%,0%,4.4%,0%,0%,0%,	4.5%,0%,	0%,0%,	0%,0%,	0.0,0.0,0.0,0.0,	0.0,0.0,85938.0,0.0,0.0,0.0,	85938.0,0.0,
Tb927.7.2780	0	0	0.0,0.0,1.521,0.0,	0.0,3.618,1.935,0.0,0.0,2.02,	0.0,0.0,	0.0,0.0,	0.0,0.0,	0.380308	1.26221	0	0	0	0.301303	100000	100000	100000	0	#DIV/0!	0		0.0,0.0,1.9314491E-4,0.0,	0.0,3.98041E-4,2.2064224E-4,0.0,0.0,2.3311005E-4,	0.0,0.0,	0.0,0.0,	0.0,0.0,	4.82862e-05	0.000141966	0	0	0	0.0,0.0,0.914256,0.0,	0.0,0.77010894,0.914256,0.0,0.0,0.6032454,	0.0,0.0,	0.0,0.0,	0.0,0.0,	0.228564	0.381268	0	0	0	117	0%,0%,28.2%,0%,	0%,24.8%,28.2%,0%,0%,20.5%,	0%,0%,	0%,0%,	0%,0%,	0.0,0.0,12723.0,0.0,	0.0,12723.0,12723.0,0.0,0.0,12723.0,	0.0,0.0,
Tb927.9.12610	0	0	57.15,55.53,79.1,81.5,	81.42,54.27,108.4,98.49,109.9,110.1,	88.86,108.9,	29.05,28.06,	80.48,77.93,	68.3235	93.7559	98.8797	28.5541	79.2051	0.728739	0.690976	2.39277	0.862615	1.05465	1.2484	1.44723		0.0,0.0014305684,0.0,0.0,	0.0,0.0,0.0,0.0,0.0,0.0,	0.0,0.0,	0.0,0.0,	0.0,0.0,	0.000357642	0	0	0	0	0.0,1.5941794,0.0,0.0,	0.0,0.0,0.0,0.0,0.0,0.0,	0.0,0.0,	0.0,0.0,	0.0,0.0,	0.398545	0	0	0	0	512	0%,41.4%,0%,0%,	0%,0%,0%,0%,0%,0%,	0%,0%,	0%,0%,	0%,0%,	0.0,56412.0,0.0,0.0,	0.0,0.0,0.0,0.0,0.0,0.0,	0.0,0.0,
Tb927.9.2240	0	0	6.35,5.553,9.888,7.053,	14.8,16.28,6.774,9.47,11.3,10.1,	7.283,5.694,	12.1,10.52,	18.72,17.53,	7.21122	11.4541	6.48882	11.313	18.1253	0.629576	1.11133	0.637429	0.397854	0.566506	0.357998	0.899822		1.14396644E-4,9.402452E-5,1.8855801E-4,1.3534313E-4,	2.463473E-4,2.6902257E-4,1.15985866E-4,1.6296392E-4,1.9547626E-4,1.7505696E-4,	1.5203247E-4,1.198364E-4,	2.574321E-4,2.2264928E-4,	2.9645974E-4,2.7554386E-4,	0.000133081	0.000194142	0.000135934	0.000240041	0.000286002	0.1694994,0.1561122,0.455459,0.44543982,	0.38675582,0.43548942,0.31522477,0.58124804,0.40604758,0.44543982,	0.38356638,0.30918193,	0.70608246,0.9054607,	0.43879855,0.42889392,	0.306628	0.428368	0.346374	0.805772	0.433846	779	6.8%,6.3%,16.3%,16.0%,	14.2%,15.7%,11.9%,19.9%,14.8%,16.0%,	14.1%,11.7%,	23.2%,28.0%,	15.8%,15.5%,	85428.0,85428.0,85428.0,85428.0,	85428.0,85428.0,85428.0,85428.0,85428.0,85428.0,	85428.0,85428.0,
Tb927.4.1130	0	0	0.0,0.0,0.0,0.0,	0.0,0.0,1.935,3.788,0.0,2.02,	0.0,0.0,	0.0,0.0,	0.0,0.0,	0	1.2906	0	0	0	0	0	0	0	0	#DIV/0!	#DIV/0!		0.0,0.0,0.0,0.0,	0.0,0.0,1.564554E-4,3.0775488E-4,0.0,1.6529621E-4,	0.0,0.0,	0.0,0.0,	0.0,0.0,	0	0.000104918	0	0	0	0.0,0.0,0.0,0.0,	0.0,0.0,0.5417005,0.5417005,0.0,0.5205476,	0.0,0.0,	0.0,0.0,	0.0,0.0,	0	0.267325	0	0	0	165	0%,0%,0%,0%,	0%,0%,18.8%,18.8%,0%,18.2%,	0%,0%,	0%,0%,	0%,0%,	0.0,0.0,0.0,0.0,	0.0,0.0,18785.0,18785.0,0.0,18785.0,	0.0,0.0,
Tb927.4.560	0	0	103.2,96.26,179.5,184.9,	11.1,16.28,17.42,33.15,20.54,24.24,	175.5,174.4,	226.7,213.3,	11.23,17.53,	140.977	20.4545	174.958	219.997	14.3821	6.89221	0.805775	0.640812	9.80223	8.55351	12.165	1.24104		3.42183E-4,2.9999568E-4,6.3009415E-4,6.532772E-4,	3.4009547E-5,4.9519986E-5,5.4899876E-5,1.0499081E-4,6.54219E-5,7.733613E-5,	6.744429E-4,6.755486E-4,	8.877069E-4,8.306067E-4,	3.274227E-5,5.0720388E-5,	0.000481387	6.4363e-05	0.000674996	0.000859157	4.17313e-05	0.50660706,0.38356638,1.9853826,1.9376497,	0.05681753,0.071519256,0.14024973,0.29717934,0.17219532,0.20781386,	1.9991624,1.8510184,	2.0690222,2.3496542,	0.03038609,0.059253693,	1.2033	0.157629	1.92509	2.20934	0.0448199	4232	17.8%,14.1%,47.5%,46.8%,	2.4%,3.0%,5.7%,11.3%,6.9%,8.2%,	47.7%,45.5%,	48.7%,52.5%,	1.3%,2.5%,	479851.0,479851.0,479851.0,479851.0,	479851.0,479851.0,479851.0,479851.0,479851.0,479851.0,	479851.0,479851.0,
Tb927.11.20180	0	0	0.0,0.0,0.0,0.0,	0.0,0.0,0.0,0.0,0.0,0.0,	0.0,1.424,	0.0,0.0,	0.0,0.0,	0	0	0.711774	0	0	0	0	0	0	#DIV/0!	#DIV/0!	#DIV/0!		0.0,0.0,0.0,0.0,	0.0,0.0,0.0,0.0,0.0,0.0,	0.0,4.630583E-5,	0.0,0.0,	0.0,0.0,	0	0	2.31529e-05	0	0	0.0,0.0,0.0,0.0,	0.0,0.0,0.0,0.0,0.0,0.0,	0.0,0.18304157,	0.0,0.0,	0.0,0.0,	0	0	0.0915208	0	0	504	0%,0%,0%,0%,	0%,0%,0%,0%,0%,0%,	0%,7.3%,	0%,0%,	0%,0%,	0.0,0.0,0.0,0.0,	0.0,0.0,0.0,0.0,0.0,0.0,	0.0,53116.0,
Tb927.3.1900	0	0	0.0,0.0,1.521,1.567,	0.0,0.0,0.0,0.0,0.0,0.0,	5.098,6.406,	3.228,2.104,	0.0,0.0,	0.772151	0	5.75219	2.66605	0	100000	0.134236	0.289623	100000	#DIV/0!	#DIV/0!	7.44956		0.0,0.0,2.6064536E-5,2.7023527E-5,	0.0,0.0,0.0,0.0,0.0,0.0,	9.562089E-5,1.211322E-4,	6.1680774E-5,4.00101E-5,	0.0,0.0,	1.3272e-05	0	0.000108377	5.08454e-05	0	0.0,0.0,0.11173177,0.10407865,	0.0,0.0,0.0,0.0,0.0,0.0,	0.3273945,0.52405274,	0.15080035,0.11429453,	0.0,0.0,	0.0539526	0	0.425724	0.132547	0	867	0%,0%,4.6%,4.3%,	0%,0%,0%,0%,0%,0%,	12.3%,18.3%,	6.1%,4.7%,	0%,0%,	0.0,0.0,95756.0,95756.0,	0.0,0.0,0.0,0.0,0.0,0.0,	95756.0,95756.0,
Tb927.7.690	0	0	0.0,0.0,1.521,0.0,	0.0,0.0,0.0,0.0,0.0,0.0,	1.457,0.0,	3.228,4.209,	0.0,0.0,	0.380308	0	0.728344	3.71828	0	100000	0.522154	0.102281	100000	#DIV/0!	#DIV/0!	1.91514		0.0,0.0,4.6307276E-5,0.0,	0.0,0.0,0.0,0.0,0.0,0.0,	4.8538233E-5,0.0,	1.09584485E-4,1.4216705E-4,	0.0,0.0,	1.15768e-05	0	2.42691e-05	0.000125876	0	0.0,0.0,0.12460494,0.0,	0.0,0.0,0.0,0.0,0.0,0.0,	0.13501084,0.0,	0.24165225,0.28528666,	0.0,0.0,	0.0311512	0	0.0675054	0.263469	0	488	0%,0%,5.1%,0%,	0%,0%,0%,0%,0%,0%,	5.5%,0%,	9.4%,10.9%,	0%,0%,	0.0,0.0,53866.0,0.0,	0.0,0.0,0.0,0.0,0.0,0.0,	53866.0,0.0,
Tb927.5.3680	0	0	0.0,0.0,0.0,0.0,	0.0,0.0,0.0,0.0,0.0,0.0,	1.457,1.424,	0.0,0.0,	0.0,0.0,	0	0	1.44012	0	0	0	0	0	0	#DIV/0!	#DIV/0!	#DIV/0!		0.0,0.0,0.0,0.0,	0.0,0.0,0.0,0.0,0.0,0.0,	6.710102E-5,6.61137E-5,	0.0,0.0,	0.0,0.0,	0	0	6.66074e-05	0	0	0.0,0.0,0.0,0.0,	0.0,0.0,0.0,0.0,0.0,0.0,	0.15345323,0.15345323,	0.0,0.0,	0.0,0.0,	0	0	0.153453	0	0	353	0%,0%,0%,0%,	0%,0%,0%,0%,0%,0%,	6.2%,6.2%,	0%,0%,	0%,0%,	0.0,0.0,0.0,0.0,	0.0,0.0,0.0,0.0,0.0,0.0,	40157.0,40157.0,
Tb927.9.9870	0	0	36.51,48.13,25.1,25.86,	53.66,48.84,37.74,35.99,28.75,29.29,	16.02,18.51,	12.91,21.75,	56.15,56.5,	33.9014	39.0461	17.2648	17.3283	56.3242	0.868241	1.96361	1.95642	0.601898	0.442166	0.306526	0.509266		0.0010630937,0.0013169935,7.735814E-4,8.0204377E-4,	0.0014432655,0.0013043687,0.0010443885,0.001000842,8.041735E-4,8.2047965E-4,	5.405669E-4,6.294519E-4,	4.4379447E-4,7.4367324E-4,	0.0014373993,0.0014349496,	0.000988928	0.00106959	0.000585009	0.000593734	0.00143617	1.6485,1.7925436,3.7206306,3.2364302,	2.013006,1.7797134,3.6344695,4.1286135,1.8575904,1.9174271,	1.3878112,1.9174271,	1.0276828,2.723917,	1.6363313,1.5763211,	2.59953	2.55514	1.65262	1.8758	1.60633	482	42.3%,44.6%,67.4%,62.7%,	47.9%,44.4%,66.6%,71.0%,45.6%,46.5%,	37.8%,46.5%,	30.7%,57.1%,	42.1%,41.1%,	53502.0,53502.0,53502.0,53502.0,	53502.0,53502.0,53502.0,53502.0,53502.0,53502.0,	53502.0,53502.0,
Tb927.7.6480	0	0	0.0,0.0,0.0,0.0,	0.0,0.0,0.0,0.0,0.0,0.0,	0.0,0.0,	1.614,2.104,	0.0,0.0,	0	0	0	1.85914	0	0	0	0	0	#DIV/0!	#DIV/0!	#DIV/0!		0.0,0.0,0.0,0.0,	0.0,0.0,0.0,0.0,0.0,0.0,	0.0,0.0,	3.518239E-5,4.56431E-5,	0.0,0.0,	0	0	0	4.04127e-05	0	0.0,0.0,0.0,0.0,	0.0,0.0,0.0,0.0,0.0,0.0,	0.0,0.0,	0.07894671,0.12460494,	0.0,0.0,	0	0	0	0.101776	0	760	0%,0%,0%,0%,	0%,0%,0%,0%,0%,0%,	0%,0%,	3.3%,5.1%,	0%,0%,	0.0,0.0,0.0,0.0,	0.0,0.0,0.0,0.0,0.0,0.0,	0.0,0.0,
Tb927.10.13010	0	0	0.0,0.0,0.0,0.0,	0.0,0.0,0.0,0.0,2.054,0.0,	0.0,0.0,	1.614,0.0,	0.0,0.0,	0	0.342317	0	0.806916	0	0	0	0	0	0	#DIV/0!	#DIV/0!		0.0,0.0,0.0,0.0,	0.0,0.0,0.0,0.0,8.215592E-5,0.0,	0.0,0.0,	7.934307E-5,0.0,	0.0,0.0,	0	1.36927e-05	0	3.96715e-05	0	0.0,0.0,0.0,0.0,	0.0,0.0,0.0,0.0,0.12201846,0.0,	0.0,0.0,	0.15345323,0.0,	0.0,0.0,	0	0.0203364	0	0.0767266	0	337	0%,0%,0%,0%,	0%,0%,0%,0%,5.0%,0%,	0%,0%,	6.2%,0%,	0%,0%,	0.0,0.0,0.0,0.0,	0.0,0.0,0.0,0.0,39183.0,0.0,	0.0,0.0,
Reverse_Tb11.v5.0183	0	0	0.0,0.0,1.521,0.0,	0.0,0.0,0.0,0.0,0.0,0.0,	0.0,0.0,	0.0,0.0,	0.0,0.0,	0.380308	0	0	0	0	100000	100000	100000	100000	#DIV/0!	#DIV/0!	0		0.0,0.0,6.2772095E-5,0.0,	0.0,0.0,0.0,0.0,0.0,0.0,	0.0,0.0,	0.0,0.0,	0.0,0.0,	1.5693e-05	0	0	0	0	0.0,0.0,0.20503592,0.0,	0.0,0.0,0.0,0.0,0.0,0.0,	0.0,0.0,	0.0,0.0,	0.0,0.0,	0.051259	0	0	0	0	360	0%,0%,8.1%,0%,	0%,0%,0%,0%,0%,0%,	0%,0%,	0%,0%,	0%,0%,	0.0,0.0,39565.0,0.0,	0.0,0.0,0.0,0.0,0.0,0.0,	0.0,0.0,
Tb927.10.11040	0	0	0.0,0.0,0.0,0.0,	0.0,0.0,0.0,0.0,0.0,0.0,	0.0,0.0,	0.0,1.403,	0.0,0.0,	0	0	0	0.701481	0	0	0	0	0	#DIV/0!	#DIV/0!	#DIV/0!		0.0,0.0,0.0,0.0,	0.0,0.0,0.0,0.0,0.0,0.0,	0.0,0.0,	0.0,3.0033556E-5,	0.0,0.0,	0	0	0	1.50168e-05	0	0.0,0.0,0.0,0.0,	0.0,0.0,0.0,0.0,0.0,0.0,	0.0,0.0,	0.0,0.10917485,	0.0,0.0,	0	0	0	0.0545874	0	770	0%,0%,0%,0%,	0%,0%,0%,0%,0%,0%,	0%,0%,	0%,4.5%,	0%,0%,	0.0,0.0,0.0,0.0,	0.0,0.0,0.0,0.0,0.0,0.0,	0.0,0.0,
Tb927.11.7220	0	0	0.0,0.0,0.0,0.0,	0.0,0.0,0.0,0.0,0.0,0.0,	0.0,1.424,	1.614,0.0,	0.0,0.0,	0	0	0.711774	0.806916	0	0	0	0	0	#DIV/0!	#DIV/0!	#DIV/0!		0.0,0.0,0.0,0.0,	0.0,0.0,0.0,0.0,0.0,0.0,	0.0,7.671972E-6,	8.789815E-6,0.0,	0.0,0.0,	0	0	3.83599e-06	4.39491e-06	0	0.0,0.0,0.0,0.0,	0.0,0.0,0.0,0.0,0.0,0.0,	0.0,0.032761455,	0.02093947,0.0,	0.0,0.0,	0	0	0.0163807	0.0104697	0	3042	0%,0%,0%,0%,	0%,0%,0%,0%,0%,0%,	0%,1.4%,	0.9%,0%,	0%,0%,	0.0,0.0,0.0,0.0,	0.0,0.0,0.0,0.0,0.0,0.0,	0.0,336653.0,
Tb927.6.2770	0	0	0.0,0.0,4.564,3.918,	0.0,0.0,0.0,0.0,0.0,0.0,	5.827,6.406,	4.035,7.716,	0.0,0.0,	2.12053	0	6.11636	5.87544	0	100000	0.346698	0.360915	100000	#DIV/0!	#DIV/0!	2.88435		0.0,0.0,6.208229E-5,5.3638734E-5,	0.0,0.0,0.0,0.0,0.0,0.0,	8.676432E-5,9.617365E-5,	6.1214785E-5,1.16476294E-4,	0.0,0.0,	2.89303e-05	0	9.1469e-05	8.88455e-05	0	0.0,0.0,0.1694994,0.15345323,	0.0,0.0,0.0,0.0,0.0,0.0,	0.23026884,0.27350307,	0.14815366,0.46217716,	0.0,0.0,	0.0807382	0	0.251886	0.305165	0	1092	0%,0%,6.8%,6.2%,	0%,0%,0%,0%,0%,0%,	9.0%,10.5%,	6.0%,16.5%,	0%,0%,	0.0,0.0,121970.0,121970.0,	0.0,0.0,0.0,0.0,0.0,0.0,	121970.0,121970.0,
Tb927.4.530	0	0	3.175,0.0,0.0,0.0,	5.551,3.618,2.903,1.894,0.0,3.03,	1.457,0.0,	0.0,0.0,	5.615,3.897,	0.793787	2.83272	0.728344	0	4.75569	0.280221	1.08985	100000	0.166913	0.257118	0.153152	0.917557		8.736763E-5,0.0,0.0,0.0,	1.4110628E-4,9.131529E-5,7.592689E-5,4.978388E-5,0.0,8.021728E-5,	4.644443E-5,0.0,	0.0,0.0,	1.3584833E-4,9.352883E-5,	2.18419e-05	7.30583e-05	2.32222e-05	0	0.000114689	0.12979591,0.0,0.0,0.0,	0.12979591,0.12979591,0.20781386,0.1614486,0.0,0.20781386,	0.12979591,0.0,	0.0,0.0,	0.12979591,0.18304157,	0.032449	0.139445	0.064898	0	0.156419	510	5.3%,0%,0%,0%,	5.3%,5.3%,8.2%,6.5%,0%,8.2%,	5.3%,0%,	0%,0%,	5.3%,7.3%,	55119.0,0.0,0.0,0.0,	55119.0,55119.0,55119.0,55119.0,0.0,55119.0,	55119.0,0.0,
Tb927.11.16280	0	0	9.525,5.553,3.803,5.486,	5.551,3.618,4.839,4.735,4.108,6.06,	6.555,6.406,	6.455,4.91,	3.743,3.897,	6.09193	4.81844	6.48053	5.68285	3.81989	1.2643	0.940036	1.07199	1.59479	1.34494	1.69652	1.06379		5.141249E-4,2.8171192E-4,2.1728802E-4,3.1539577E-4,	2.767854E-4,1.7911845E-4,2.4822252E-4,2.4413249E-4,2.1297343E-4,3.1469858E-4,	4.0996142E-4,4.0392933E-4,	4.1136332E-4,3.1130936E-4,	1.776478E-4,1.834604E-4,	0.00033213	0.000245988	0.000406945	0.000361336	0.000180554	0.89234364,0.23594749,0.62929606,1.0511622,	0.36458313,0.17219532,0.9275249,0.8578044,0.599558,1.0511622,	1.6977394,1.5351286,	0.7782794,1.6730065,	0.28233063,0.17219532,	0.702187	0.662138	1.61643	1.22564	0.227263	260	27.7%,9.2%,21.2%,31.2%,	13.5%,6.9%,28.5%,26.9%,20.4%,31.2%,	43.1%,40.4%,	25.0%,42.7%,	10.8%,6.9%,	28314.0,28314.0,28314.0,28314.0,	28314.0,28314.0,28314.0,28314.0,28314.0,28314.0,	28314.0,28314.0,
Tb927.9.2270	0	0	6.35,12.96,10.65,10.19,	9.252,18.09,8.71,8.523,12.32,7.07,	8.012,11.39,	12.91,11.22,	7.486,13.64,	10.0362	10.6613	9.70008	12.0672	10.5622	0.941369	1.03465	0.831694	0.950199	0.909842	0.918377	0.96651		1.2224278E-4,2.344379E-4,2.1698994E-4,2.0890411E-4,	1.6452721E-4,3.1941562E-4,1.5935273E-4,1.5672702E-4,2.278728E-4,1.3094454E-4,	1.7870594E-4,2.5611126E-4,	2.9342787E-4,2.5378147E-4,	1.2671722E-4,2.2901093E-4,	0.000195644	0.00019314	0.000217409	0.000273605	0.000177864	0.21618605,0.4190575,0.9054607,0.81551564,	0.25025904,0.5703628,0.51356125,0.48251808,0.7619761,0.4321879,	0.6904409,0.7619761,	0.7782794,0.7100153,	0.20781386,0.24451458,	0.589055	0.501811	0.726209	0.744147	0.226164	729	8.5%,15.2%,28.0%,25.9%,	9.7%,19.6%,18.0%,17.1%,24.6%,15.6%,	22.8%,24.6%,	25.0%,23.3%,	8.2%,9.5%,	78355.0,78355.0,78355.0,78355.0,	78355.0,78355.0,78355.0,78355.0,78355.0,78355.0,	78355.0,78355.0,
Tb927.10.6870	0	0	0.0,0.0,3.042,2.351,	0.0,0.0,0.0,1.894,2.054,3.03,	2.185,1.424,	2.421,4.209,	0.0,0.0,	1.34838	1.16298	1.80429	3.31482	0	1.15941	0.747319	0.406774	100000	1.55143	#DIV/0!	1.33812		0.0,0.0,1.238244E-4,9.62852E-5,	0.0,0.0,0.0,6.9561036E-5,7.585355E-5,1.1208442E-4,	9.734243E-5,6.3940104E-5,	1.0988472E-4,1.9007537E-4,	0.0,0.0,	5.50274e-05	4.29165e-05	8.06413e-05	0.00014998	0	0.0,0.0,0.50660706,0.3708818,	0.0,0.0,0.0,0.2705741,0.22461617,0.32129562,	0.42232883,0.17760599,	0.3273945,0.62554884,	0.0,0.0,	0.219372	0.136081	0.299967	0.476472	0	365	0%,0%,17.8%,13.7%,	0%,0%,0%,10.4%,8.8%,12.1%,	15.3%,7.1%,	12.3%,21.1%,	0%,0%,	0.0,0.0,40178.0,40178.0,	0.0,0.0,0.0,40178.0,40178.0,40178.0,	40178.0,40178.0,
Reverse_Tb927.10.10900	0	0	4.763,5.553,0.0,0.0,	0.0,0.0,0.0,1.894,0.0,0.0,	0.0,0.0,	0.0,1.403,	0.0,0.0,	2.57903	0.315683	0	0.701481	0	8.16969	100000	3.67655	100000	0	#DIV/0!	0		9.493784E-5,1.0404134E-4,0.0,0.0,	0.0,0.0,0.0,3.6065027E-5,0.0,0.0,	0.0,0.0,	0.0,3.2849202E-5,	0.0,0.0,	4.97448e-05	6.01084e-06	0	1.64246e-05	0	0.08642566,0.07398939,0.0,0.0,	0.0,0.0,0.0,0.08143401,0.0,0.0,	0.0,0.0,	0.0,0.06659615,	0.0,0.0,	0.0401038	0.0135723	0	0.0332981	0	704	3.6%,3.1%,0%,0%,	0%,0%,0%,3.4%,0%,0%,	0%,0%,	0%,2.8%,	0%,0%,	80764.0,80764.0,0.0,0.0,	0.0,0.0,0.0,80764.0,0.0,0.0,	0.0,0.0,
Tb11.0540	0	0	4.763,3.702,2.282,0.0,	5.551,7.236,1.935,1.894,4.108,3.03,	2.913,2.135,	7.262,6.313,	9.358,3.897,	2.68671	3.95905	2.52435	6.78779	6.62729	0.678625	1.06432	0.395815	0.405401	0.637615	0.380902	0.939569		6.683624E-5,4.8830072E-5,3.389693E-5,0.0,	7.1964205E-5,9.314159E-5,2.5815141E-5,2.538978E-5,5.5373097E-5,4.0910814E-5,	4.737332E-5,3.5007208E-5,	1.2032377E-4,1.0406627E-4,	1.1547107E-4,4.7699705E-5,	3.73908e-05	5.20991e-05	4.11903e-05	0.000112195	8.15854e-05	0.10917485,0.06414306,0.059253693,0.0,	0.09395635,0.12460494,0.05681753,0.059253693,0.12201846,0.08893013,	0.1271975,0.08642566,	0.32434154,0.27643883,	0.12460494,0.059253693,	0.0581429	0.0909302	0.106812	0.30039	0.0919293	1000	4.5%,2.7%,2.5%,0%,	3.9%,5.1%,2.4%,2.5%,5.0%,3.7%,	5.2%,3.6%,	12.2%,10.6%,	5.1%,2.5%,	106169.0,106169.0,106169.0,0.0,	106169.0,106169.0,106169.0,106169.0,106169.0,106169.0,	106169.0,106169.0,
Reverse_Tb927.5.3590	0	0	0.0,0.0,0.0,0.0,	0.0,0.0,0.0,0.0,0.0,0.0,	0.0,0.0,	2.421,0.0,	0.0,0.0,	0	0	0	1.21037	0	0	0	0	0	#DIV/0!	#DIV/0!	#DIV/0!		0.0,0.0,0.0,0.0,	0.0,0.0,0.0,0.0,0.0,0.0,	0.0,0.0,	6.5966975E-5,0.0,	0.0,0.0,	0	0	0	3.29835e-05	0	0.0,0.0,0.0,0.0,	0.0,0.0,0.0,0.0,0.0,0.0,	0.0,0.0,	0.15877736,0.0,	0.0,0.0,	0	0	0	0.0793887	0	608	0%,0%,0%,0%,	0%,0%,0%,0%,0%,0%,	0%,0%,	6.4%,0%,	0%,0%,	0.0,0.0,0.0,0.0,	0.0,0.0,0.0,0.0,0.0,0.0,	0.0,0.0,
Tb927.4.1140	0	0	6.35,3.702,7.606,6.269,	0.0,0.0,6.774,5.682,0.0,0.0,	3.642,5.694,	8.069,8.418,	5.615,3.897,	5.98205	2.07606	4.66796	8.24347	4.75569	2.88144	1.28151	0.725672	1.25787	2.24847	0.981552	0.780327		1.5338208E-4,8.404487E-5,1.9447463E-4,1.6130395E-4,	0.0,0.0,1.5551288E-4,1.311004E-4,0.0,0.0,	1.0192194E-4,1.6067564E-4,	2.3010856E-4,2.3882106E-4,	1.19247234E-4,8.2099315E-5,	0.000148301	4.77689e-05	0.000131299	0.000234465	0.000100673	0.23879659,0.09900582,0.65576994,0.3614447,	0.0,0.0,0.46217716,0.39636838,0.0,0.0,	0.25314116,0.42232883,	0.6865531,0.8113401,	0.15345323,0.09900582,	0.338754	0.143091	0.337735	0.748947	0.12623	581	9.3%,4.1%,21.9%,13.4%,	0%,0%,16.5%,14.5%,0%,0%,	9.8%,15.3%,	22.7%,25.8%,	6.2%,4.1%,	65935.0,65935.0,65935.0,65935.0,	0.0,0.0,65935.0,65935.0,0.0,0.0,	65935.0,65935.0,
Tb3.NT.27_2	0	0	0.0,0.0,0.0,0.0,	0.0,0.0,0.0,0.0,0.0,0.0,	0.0,0.0,	3.228,1.403,	0.0,0.0,	0	0	0	2.31531	0	0	0	0	0	#DIV/0!	#DIV/0!	#DIV/0!		0.0,0.0,0.0,0.0,	0.0,0.0,0.0,0.0,0.0,0.0,	0.0,0.0,	4.244225E-4,1.835384E-4,	0.0,0.0,	0	0	0	0.00030398	0	0.0,0.0,0.0,0.0,	0.0,0.0,0.0,0.0,0.0,0.0,	0.0,0.0,	0.79473364,0.79473364,	0.0,0.0,	0	0	0	0.794734	0	126	0%,0%,0%,0%,	0%,0%,0%,0%,0%,0%,	0%,0%,	25.4%,25.4%,	0%,0%,	0.0,0.0,0.0,0.0,	0.0,0.0,0.0,0.0,0.0,0.0,	0.0,0.0,
Reverse_Tb927.8.6100	0	0	0.0,0.0,0.0,0.0,	0.0,0.0,0.0,0.0,0.0,0.0,	0.0,0.0,	0.0,0.0,	0.0,0.0,	0	0	0	0	0	0	0	0	0	#DIV/0!	#DIV/0!	#DIV/0!		0.0,0.0,0.0,0.0,	0.0,0.0,0.0,0.0,0.0,0.0,	0.0,0.0,	0.0,0.0,	0.0,0.0,	0	0	0	0	0	0.0,0.0,0.0,0.0,	0.0,0.0,0.0,0.0,0.0,0.0,	0.0,0.0,	0.0,0.0,	0.0,0.0,	0	0	0	0	0	1043	0%,0%,0%,0%,	0%,0%,0%,0%,0%,0%,	0%,0%,	0%,0%,	0%,0%,	0.0,0.0,0.0,0.0,	0.0,0.0,0.0,0.0,0.0,0.0,	0.0,0.0,
Tb927.11.11600	0	0	0.0,0.0,0.0,0.0,	0.0,0.0,0.0,0.0,0.0,0.0,	0.0,0.0,	0.0,0.0,	0.0,0.0,	0	0	0	0	0	0	0	0	0	#DIV/0!	#DIV/0!	#DIV/0!		0.0,0.0,0.0,0.0,	0.0,0.0,0.0,0.0,0.0,0.0,	0.0,0.0,	0.0,0.0,	0.0,0.0,	0	0	0	0	0	0.0,0.0,0.0,0.0,	0.0,0.0,0.0,0.0,0.0,0.0,	0.0,0.0,	0.0,0.0,	0.0,0.0,	0	0	0	0	0	1992	0%,0%,0%,0%,	0%,0%,0%,0%,0%,0%,	0%,0%,	0%,0%,	0%,0%,	0.0,0.0,0.0,0.0,	0.0,0.0,0.0,0.0,0.0,0.0,	0.0,0.0,
Tb927.10.11050	0	0	3.175,5.553,1.521,1.567,	3.701,5.427,2.903,0.0,0.0,0.0,	0.0,0.0,	0.0,0.0,	3.743,0.0,	2.95429	2.00514	0	0	1.8716	1.47336	100000	100000	1.57848	0	0	0		1.4281248E-4,2.3475995E-4,7.2429335E-5,7.509423E-5,	1.5376967E-4,2.2389807E-4,1.2411126E-4,0.0,0.0,0.0,	0.0,0.0,	0.0,0.0,	1.4803984E-4,0.0,	0.000131274	8.36298e-05	0	0	7.40199e-05	0.15080035,0.23026884,0.30316675,0.23879659,	0.16680968,0.24738348,0.3335215,0.0,0.0,0.0,	0.0,0.0,	0.0,0.0,	0.15080035,0.0,	0.230758	0.124619	0	0	0.0754002	312	6.1%,9.0%,11.5%,9.3%,	6.7%,9.6%,12.5%,0%,0%,0%,	0%,0%,	0%,0%,	6.1%,0%,	35053.0,35053.0,35053.0,35053.0,	35053.0,35053.0,35053.0,0.0,0.0,0.0,	0.0,0.0,
Tb927.10.13040	0	0	33.34,29.62,35.75,36.05,	0.0,0.0,0.0,0.0,0.0,0.0,	5.827,6.406,	8.876,9.821,	0.0,0.0,	33.6889	0	6.11636	9.34841	0	100000	5.508	3.60371	100000	#DIV/0!	#DIV/0!	0.181554		3.8697573E-4,3.2311046E-4,4.3924886E-4,4.4572057E-4,	0.0,0.0,0.0,0.0,0.0,0.0,	7.8367775E-5,8.686652E-5,	1.2163969E-4,1.338965E-4,	0.0,0.0,	0.000398764	0	8.26171e-05	0.000127768	0	0.5958791,0.4190575,0.7579236,0.733804,	0.0,0.0,0.0,0.0,0.0,0.0,	0.24738348,0.28233063,	0.3614447,0.43548942,	0.0,0.0,	0.626666	0	0.264857	0.398467	0	1209	20.3%,15.2%,24.5%,23.9%,	0%,0%,0%,0%,0%,0%,	9.6%,10.8%,	13.4%,15.7%,	0%,0%,	133334.0,133334.0,133334.0,133334.0,	0.0,0.0,0.0,0.0,0.0,0.0,	133334.0,133334.0,
Tb927.7.6470	0	0	0.0,0.0,1.521,2.351,	0.0,0.0,3.871,2.841,4.108,4.04,	1.457,2.847,	3.228,1.403,	0.0,0.0,	0.968072	2.47662	2.15189	2.31531	0	0.390885	0.44987	0.418117	100000	0.868883	#DIV/0!	2.22286		0.0,0.0,5.5523225E-5,8.634914E-5,	0.0,0.0,1.2685572E-4,9.357412E-5,1.3605182E-4,1.3402395E-4,	5.819818E-5,1.14683724E-4,	1.3139368E-4,5.682024E-5,	0.0,0.0,	3.54681e-05	8.17509e-05	8.6441e-05	9.4107e-05	0	0.0,0.0,0.16412604,0.18576872,	0.0,0.0,0.25314116,0.31219995,0.31219995,0.29717934,	0.17760599,0.2618276,	0.23879659,0.16412604,	0.0,0.0,	0.0874737	0.195787	0.219717	0.201461	0	407	0%,0%,6.6%,7.4%,	0%,0%,9.8%,11.8%,11.8%,11.3%,	7.1%,10.1%,	9.3%,6.6%,	0%,0%,	0.0,0.0,44395.0,44395.0,	0.0,0.0,44395.0,44395.0,44395.0,44395.0,	44395.0,44395.0,
Tb927.1.410	0	0	25.4,29.62,9.888,11.76,	27.76,23.52,11.61,15.15,14.38,17.17,	11.65,12.81,	5.648,6.313,	28.07,31.17,	19.1657	18.2641	12.2327	5.98087	29.6233	1.04936	1.56675	3.20449	0.646979	0.669767	0.412942	0.638262		6.342703E-4,6.950899E-4,2.613642E-4,3.1266993E-4,	6.402509E-4,5.386302E-4,2.756065E-4,3.6142033E-4,3.448502E-4,4.1250524E-4,	3.3717664E-4,3.7374243E-4,	1.6652163E-4,1.851713E-4,	6.1639363E-4,6.7899935E-4,	0.000475849	0.000428877	0.00035546	0.000175846	0.000647696	0.3708818,0.32129562,0.3708818,0.3708818,	0.2882495,0.20226443,0.32129562,0.32129562,0.32129562,0.32129562,	0.51356125,0.3708818,	0.3001696,0.27938128,	0.35831344,0.24165225,	0.358485	0.295949	0.442222	0.289775	0.299983	562	13.7%,12.1%,13.7%,13.7%,	11.0%,8.0%,12.1%,12.1%,12.1%,12.1%,	18.0%,13.7%,	11.4%,10.7%,	13.3%,9.4%,	64932.0,64932.0,64932.0,64932.0,	64932.0,64932.0,64932.0,64932.0,64932.0,64932.0,	64932.0,64932.0,
Reverse_Tb11.v5.0150	0	0	0.0,0.0,1.521,0.0,	0.0,0.0,0.0,0.0,0.0,0.0,	0.0,0.0,	0.0,0.0,	0.0,0.0,	0.380308	0	0	0	0	100000	100000	100000	100000	#DIV/0!	#DIV/0!	0		0.0,0.0,2.0982314E-5,0.0,	0.0,0.0,0.0,0.0,0.0,0.0,	0.0,0.0,	0.0,0.0,	0.0,0.0,	5.24558e-06	0	0	0	0	0.0,0.0,0.12201846,0.0,	0.0,0.0,0.0,0.0,0.0,0.0,	0.0,0.0,	0.0,0.0,	0.0,0.0,	0.0305046	0	0	0	0	1077	0%,0%,5.0%,0%,	0%,0%,0%,0%,0%,0%,	0%,0%,	0%,0%,	0%,0%,	0.0,0.0,121447.0,0.0,	0.0,0.0,0.0,0.0,0.0,0.0,	0.0,0.0,
Tb927.9.12630	0	0	60.33,62.94,85.19,87.77,	94.37,59.7,116.1,105.1,116.0,118.2,	93.96,114.6,	33.08,31.57,	91.71,87.67,	74.0571	101.588	104.276	32.3251	89.6907	0.728995	0.710202	2.29101	0.825694	1.02646	1.16262	1.40805		0.0016535007,0.0016213108,0.002471651,0.0025625904,	0.0023894364,0.0015008167,0.0030252119,0.0027522123,0.0030552535,0.0031162533,	0.0029839638,0.003669375,	0.0010705891,0.0010162722,	0.0022101884,0.0020961785,	0.00207726	0.00263986	0.00332667	0.00104343	0.00215318	2.1622777,1.7289777,3.8528848,3.5289755,	2.1915379,1.9991624,3.2953644,3.4157043,3.7206306,3.8752851,	3.7206306,3.8752851,	2.013006,2.5075188,	2.0338912,1.8773985,	2.81828	3.08295	3.79796	2.26026	1.95564	512	50.0%,43.6%,68.6%,65.6%,	50.4%,47.7%,63.3%,64.5%,67.4%,68.8%,	67.4%,68.8%,	47.9%,54.5%,	48.2%,45.9%,	56426.0,56426.0,56426.0,56426.0,	56426.0,56426.0,56426.0,56426.0,56426.0,56426.0,	56426.0,56426.0,
Tb927.11.7210	0	0	7.938,5.553,5.324,6.269,	0.0,0.0,3.871,3.788,4.108,8.08,	10.93,9.253,	20.17,20.34,	0.0,5.845,	6.27127	3.30777	10.0891	20.2579	2.92243	1.89592	0.621588	0.309571	2.14591	3.05012	3.4523	1.60878		9.0124384E-5,5.9259793E-5,6.399096E-5,7.58233E-5,	0.0,0.0,4.1772073E-5,4.1083786E-5,4.480024E-5,8.826497E-5,	1.4372972E-4,1.2273292E-4,	2.704148E-4,2.7129825E-4,	0.0,5.788799E-5,	7.22996e-05	3.59868e-05	0.000133231	0.000270857	2.8944e-05	0.10662377,0.06414306,0.21059811,0.17489755,	0.0,0.0,0.07646525,0.11173177,0.09144032,0.1614486,	0.4521116,0.30316675,	0.72186863,0.80301774,	0.0,0.049542427,	0.139066	0.0735143	0.377639	0.762443	0.0247712	1236	4.4%,2.7%,8.3%,7.0%,	0%,0%,3.2%,4.6%,3.8%,6.5%,	16.2%,11.5%,	23.6%,25.6%,	0%,2.1%,	137629.0,137629.0,137629.0,137629.0,	0.0,0.0,137629.0,137629.0,137629.0,137629.0,	137629.0,137629.0,
Tb927.11.7211	0	0	0.0,0.0,0.0,0.0,	0.0,0.0,0.0,0.0,0.0,0.0,	0.0,0.0,	0.0,1.403,	0.0,0.0,	0	0	0	0.701481	0	0	0	0	0	#DIV/0!	#DIV/0!	#DIV/0!		0.0,0.0,0.0,0.0,	0.0,0.0,0.0,0.0,0.0,0.0,	0.0,0.0,	0.0,2.4291849E-5,	0.0,0.0,	0	0	0	1.21459e-05	0	0.0,0.0,0.0,0.0,	0.0,0.0,0.0,0.0,0.0,0.0,	0.0,0.0,	0.0,0.071519256,	0.0,0.0,	0	0	0	0.0357596	0	952	0%,0%,0%,0%,	0%,0%,0%,0%,0%,0%,	0%,0%,	0%,3.0%,	0%,0%,	0.0,0.0,0.0,0.0,	0.0,0.0,0.0,0.0,0.0,0.0,	0.0,0.0,
Reverse_Tb927.6.3280	0	0	0.0,0.0,0.0,0.0,	0.0,0.0,0.0,0.0,0.0,0.0,	0.0,0.0,	0.0,1.403,	0.0,0.0,	0	0	0	0.701481	0	0	0	0	0	#DIV/0!	#DIV/0!	#DIV/0!		0.0,0.0,0.0,0.0,	0.0,0.0,0.0,0.0,0.0,0.0,	0.0,0.0,	0.0,1.2588915E-5,	0.0,0.0,	0	0	0	6.29446e-06	0	0.0,0.0,0.0,0.0,	0.0,0.0,0.0,0.0,0.0,0.0,	0.0,0.0,	0.0,0.04712856,	0.0,0.0,	0	0	0	0.0235643	0	1837	0%,0%,0%,0%,	0%,0%,0%,0%,0%,0%,	0%,0%,	0%,2.0%,	0%,0%,	0.0,0.0,0.0,0.0,	0.0,0.0,0.0,0.0,0.0,0.0,	0.0,0.0,
Reverse_Tb927.10.10910	0	0	4.763,5.553,0.0,0.0,	0.0,0.0,0.0,1.894,0.0,0.0,	0.0,0.0,	0.0,1.403,	0.0,0.0,	2.57903	0.315683	0	0.701481	0	8.16969	100000	3.67655	100000	0	#DIV/0!	0		9.493784E-5,1.0404134E-4,0.0,0.0,	0.0,0.0,0.0,3.6065027E-5,0.0,0.0,	0.0,0.0,	0.0,3.2849202E-5,	0.0,0.0,	4.97448e-05	6.01084e-06	0	1.64246e-05	0	0.08642566,0.07398939,0.0,0.0,	0.0,0.0,0.0,0.08143401,0.0,0.0,	0.0,0.0,	0.0,0.06659615,	0.0,0.0,	0.0401038	0.0135723	0	0.0332981	0	704	3.6%,3.1%,0%,0%,	0%,0%,0%,3.4%,0%,0%,	0%,0%,	0%,2.8%,	0%,0%,	80750.0,80750.0,0.0,0.0,	0.0,0.0,0.0,80750.0,0.0,0.0,	0.0,0.0,
Tb927.4.1150	0	0	11.11,5.553,10.65,8.621,	5.551,7.236,6.774,11.36,11.3,9.09,	6.555,7.118,	10.49,9.821,	5.615,7.793,	8.9839	8.55198	6.83642	10.1553	6.70397	1.05051	1.31412	0.884649	1.34009	0.799396	1.01976	0.760963		2.1046048E-4,9.884629E-5,2.1347593E-4,1.7390242E-4,	9.7117685E-5,1.2569714E-4,1.2193386E-4,2.0558525E-4,2.0550068E-4,1.6563083E-4,	1.4384612E-4,1.5747732E-4,	2.3454927E-4,2.1846271E-4,	9.349885E-5,1.2874414E-4,	0.000174171	0.000153578	0.000150662	0.000226506	0.000111121	0.33045447,0.12979591,0.7538805,0.57398295,	0.1614486,0.1561122,0.3489629,0.5100801,0.59220874,0.47910845,	0.4689263,0.41579378,	0.5310875,0.7458222,	0.13501084,0.16680968,	0.447028	0.374653	0.44236	0.638455	0.15091	741	12.4%,5.3%,24.4%,19.7%,	6.5%,6.3%,13.0%,17.9%,20.2%,17.0%,	16.7%,15.1%,	18.5%,24.2%,	5.5%,6.7%,	83152.0,83152.0,83152.0,83152.0,	83152.0,83152.0,83152.0,83152.0,83152.0,83152.0,	83152.0,83152.0,
Tb927.11.4140	0	0	4.763,7.405,3.042,3.918,	5.551,5.427,5.806,5.682,9.243,8.08,	0.0,3.559,	2.421,1.403,	9.358,5.845,	4.78204	6.63151	1.77943	1.91186	7.60143	0.721109	2.68739	2.50126	0.629097	0.26833	0.234092	0.372108		3.1378516E-4,4.584983E-4,2.1218735E-4,2.7499296E-4,	3.378601E-4,3.2796332E-4,3.635935E-4,3.576025E-4,5.8492704E-4,5.1218545E-4,	0.0,2.7392182E-4,	1.8830011E-4,1.08572014E-4,	5.4211775E-4,3.3591338E-4,	0.000314866	0.000414022	0.000136961	0.000148436	0.000439016	0.22743917,0.33967674,0.52405274,0.79473364,	0.25602996,0.39958727,1.0653801,0.914256,1.6485,1.6730065,	0.0,1.22331,	0.61064565,0.22743917,	0.36772883,0.36772883,	0.471476	0.992793	0.611655	0.419042	0.367729	213	8.9%,12.7%,18.3%,25.4%,	9.9%,14.6%,31.5%,28.2%,42.3%,42.7%,	0%,34.7%,	20.7%,8.9%,	13.6%,13.6%,	24007.0,24007.0,24007.0,24007.0,	24007.0,24007.0,24007.0,24007.0,24007.0,24007.0,	0.0,24007.0,
Tb927.10.6880	0	0	0.0,5.553,2.282,1.567,	5.551,0.0,4.839,5.682,6.162,6.06,	1.457,2.847,	1.614,0.0,	5.615,0.0,	2.35066	4.71561	2.15189	0.806916	2.8074	0.498484	1.09237	2.91314	0.837308	0.456333	0.766507	0.915443		0.0,2.212843E-4,1.0240764E-4,7.078368E-5,	2.174145E-4,0.0,1.949784E-4,2.3011884E-4,2.5093547E-4,2.4719525E-4,	7.1560906E-5,1.4101595E-4,	8.078132E-5,0.0,	2.0931312E-4,0.0,	9.86189e-05	0.000190107	0.000106288	4.03907e-05	0.000104657	0.0,0.28528666,0.29419577,0.16412604,	0.16412604,0.0,0.6982436,0.6865531,0.46554792,0.62554884,	0.22461617,0.3489629,	0.16412604,0.0,	0.28528666,0.0,	0.185902	0.440003	0.28679	0.082063	0.142643	331	0%,10.9%,11.2%,6.6%,	6.6%,0%,23.0%,22.7%,16.6%,21.1%,	8.8%,13.0%,	6.6%,0%,	10.9%,0%,	0.0,35611.0,35611.0,35611.0,	35611.0,0.0,35611.0,35611.0,35611.0,35611.0,	35611.0,35611.0,
Tb11.0560	0	0	38.1,42.58,63.89,67.4,	3.701,0.0,3.871,2.841,0.0,0.0,	78.66,76.87,	81.5,75.06,	0.0,5.845,	52.9917	1.73548	77.7664	78.2785	2.92243	30.5343	0.681421	0.676963	18.1327	44.8097	26.6102	1.46752		0.0,4.8201354E-4,0.0,0.0,	0.0,0.0,0.0,0.0,0.0,0.0,	0.0,0.0,	0.0,0.0,	0.0,0.0,	0.000120503	0	0	0	0	0.0,0.6032454,0.0,0.0,	0.0,0.0,0.0,0.0,0.0,0.0,	0.0,0.0,	0.0,0.0,	0.0,0.0,	0.150811	0	0	0	0	1165	0%,20.5%,0%,0%,	0%,0%,0%,0%,0%,0%,	0%,0%,	0%,0%,	0%,0%,	0.0,131698.0,0.0,0.0,	0.0,0.0,0.0,0.0,0.0,0.0,	0.0,0.0,
Tb927.1.420	0	0	46.04,33.32,22.82,26.65,	72.17,56.08,31.93,37.88,29.78,35.35,	22.58,22.06,	19.37,21.04,	87.97,72.09,	32.206	43.8652	22.3218	20.2052	80.0259	0.734204	1.4428	1.59394	0.402444	0.508874	0.278932	0.693096		9.5716096E-4,6.510676E-4,5.0217676E-4,5.9007376E-4,	0.0013859773,0.0010694035,6.3103676E-4,7.522897E-4,5.9474807E-4,7.0710044E-4,	5.439159E-4,5.359128E-4,	4.7535318E-4,5.139075E-4,	0.0016080417,0.0013073252,	0.00067512	0.000856759	0.000539914	0.00049463	0.00145768	0.98609483,0.47570658,0.6982436,0.9010782,	0.6672472,0.7139573,0.6982436,1.0464447,1.0137241,0.99986184,	0.7906058,0.8749945,	0.64058983,0.7660378,	0.72186863,0.65576994,	0.765281	0.85658	0.8328	0.703314	0.688819	675	29.8%,16.9%,23.0%,27.9%,	22.2%,23.4%,23.0%,31.1%,30.4%,30.1%,	25.3%,27.3%,	21.5%,24.7%,	23.6%,21.9%,	76290.0,76290.0,76290.0,76290.0,	76290.0,76290.0,76290.0,76290.0,76290.0,76290.0,	76290.0,76290.0,
Tb927.11.7218	0	0	0.0,0.0,0.0,0.0,	0.0,0.0,2.903,0.0,0.0,0.0,	0.0,0.0,	0.0,0.0,	0.0,0.0,	0	0.483862	0	0	0	0	0	0	0	0	#DIV/0!	#DIV/0!		0.0,0.0,0.0,0.0,	0.0,0.0,4.09331E-5,0.0,0.0,0.0,	0.0,0.0,	0.0,0.0,	0.0,0.0,	0	6.82218e-06	0	0	0	0.0,0.0,0.0,0.0,	0.0,0.0,0.18032062,0.0,0.0,0.0,	0.0,0.0,	0.0,0.0,	0.0,0.0,	0	0.0300534	0	0	0	946	0%,0%,0%,0%,	0%,0%,7.2%,0%,0%,0%,	0%,0%,	0%,0%,	0%,0%,	0.0,0.0,0.0,0.0,	0.0,0.0,104093.0,0.0,0.0,0.0,	0.0,0.0,
Tb927.10.13030	0	0	17.46,9.256,15.97,8.621,	5.551,18.09,17.42,21.78,18.49,16.16,	13.11,9.965,	9.683,9.821,	11.23,9.741,	12.8281	16.2477	11.5375	9.75187	10.4855	0.789532	1.11186	1.31545	1.22341	0.710099	1.10033	0.899393		3.614546E-4,1.8005187E-4,3.499683E-4,1.9006149E-4,	1.0614189E-4,3.4344243E-4,3.4267886E-4,4.306526E-4,3.6752052E-4,3.2181563E-4,	3.144247E-4,2.4095422E-4,	2.3662492E-4,2.3876234E-4,	2.0437357E-4,1.7588386E-4,	0.000270384	0.000318709	0.000277689	0.000237694	0.000190129	0.503142,0.25025904,1.1677041,0.6368165,	0.22179961,0.27643883,1.1379621,1.3067472,0.86637974,1.0606298,	1.0183663,0.81970084,	0.4996848,0.9010782,	0.18032062,0.11943793,	0.63948	0.81166	0.919034	0.700381	0.149879	678	17.7%,9.7%,33.6%,21.4%,	8.7%,10.6%,33.0%,36.3%,27.1%,31.4%,	30.5%,26.0%,	17.6%,27.9%,	7.2%,4.9%,	75530.0,75530.0,75530.0,75530.0,	75530.0,75530.0,75530.0,75530.0,75530.0,75530.0,	75530.0,75530.0,
Tb927.10.13190	0	0	0.0,3.702,6.085,2.351,	0.0,7.236,3.871,6.629,7.189,6.06,	1.457,2.135,	0.0,0.0,	9.358,3.897,	3.03456	5.16408	1.796	0	6.62729	0.587629	1.68962	100000	0.457889	0.347788	0.271002	0.591849		0.0,1.2683135E-4,2.3478392E-4,9.128337E-5,	0.0,2.419262E-4,1.3410463E-4,2.3081616E-4,2.5169586E-4,2.1252371E-4,	6.152379E-5,9.092781E-5,	0.0,0.0,	2.9992487E-4,1.2389533E-4,	0.000113225	0.000178511	7.62258e-05	0	0.00021191	0.0,0.19674051,0.8281002,0.5275661,	0.0,0.42232883,0.44877183,0.7538805,0.8071741,0.7139573,	0.21059811,0.28528666,	0.0,0.0,	0.42232883,0.19674051,	0.388102	0.524352	0.247942	0	0.309535	385	0%,7.8%,26.2%,18.4%,	0%,15.3%,16.1%,24.4%,25.7%,23.4%,	8.3%,10.9%,	0%,0%,	15.3%,7.8%,	0.0,42914.0,42914.0,42914.0,	0.0,42914.0,42914.0,42914.0,42914.0,42914.0,	42914.0,42914.0,
Tb927.10.3700	0	0	0.0,7.405,6.846,4.702,	0.0,0.0,3.871,3.788,3.081,5.05,	9.468,5.694,	9.683,9.821,	0.0,0.0,	4.73805	2.63163	7.58133	9.75187	0	1.80042	0.624963	0.485861	100000	2.88085	#DIV/0!	1.6001		0.0,1.9454211E-4,2.0257129E-4,1.4001633E-4,	0.0,0.0,1.0284917E-4,1.01154495E-4,8.272873E-5,1.3582608E-4,	3.0669977E-4,1.8596127E-4,	3.1958506E-4,3.2247187E-4,	0.0,0.0,	0.000134282	7.04264e-05	0.000246331	0.000321028	0	0.0,0.27643883,0.7498466,0.5310875,	0.0,0.0,0.32434154,0.3520726,0.31825674,0.31825674,	0.9010782,0.58124804,	1.0183663,1.0653801,	0.0,0.0,	0.389343	0.218821	0.741163	1.04187	0	502	0%,10.6%,24.3%,18.5%,	0%,0%,12.2%,13.1%,12.0%,12.0%,	27.9%,19.9%,	30.5%,31.5%,	0%,0%,	0.0,55222.0,55222.0,55222.0,	0.0,0.0,55222.0,55222.0,55222.0,55222.0,	55222.0,55222.0,
Tb927.11.10920	0	0	0.0,0.0,0.0,0.0,	0.0,0.0,0.0,0.0,0.0,0.0,	0.0,0.0,	0.0,2.806,	0.0,0.0,	0	0	0	1.40296	0	0	0	0	0	#DIV/0!	#DIV/0!	#DIV/0!		0.0,0.0,0.0,0.0,	0.0,0.0,0.0,0.0,0.0,0.0,	0.0,0.0,	0.0,1.4590434E-4,	0.0,0.0,	0	0	0	7.29522e-05	0	0.0,0.0,0.0,0.0,	0.0,0.0,0.0,0.0,0.0,0.0,	0.0,0.0,	0.0,0.7100153,	0.0,0.0,	0	0	0	0.355008	0	317	0%,0%,0%,0%,	0%,0%,0%,0%,0%,0%,	0%,0%,	0%,23.3%,	0%,0%,	0.0,0.0,0.0,0.0,	0.0,0.0,0.0,0.0,0.0,0.0,	0.0,0.0,
Tb927.8.3780	0	0	0.0,0.0,3.042,3.135,	0.0,0.0,4.839,2.841,5.135,7.07,	2.185,1.424,	0.0,0.0,	0.0,0.0,	1.5443	3.31405	1.80429	0	0	0.465986	0.855906	100000	100000	0.544437	#DIV/0!	1.16835		0.0,0.0,2.7226447E-4,2.822819E-4,	0.0,0.0,3.8878224E-4,2.294257E-4,4.1696607E-4,5.750516E-4,	2.1403607E-4,1.4059119E-4,	0.0,0.0,	0.0,0.0,	0.000138637	0.000268371	0.000177314	0	0	0.0,0.0,0.7179084,0.7179084,	0.0,0.0,0.74180686,0.37720942,0.74180686,0.74180686,	0.5170504,0.5170504,	0.0,0.0,	0.0,0.0,	0.358954	0.433772	0.51705	0	0	166	0%,0%,23.5%,23.5%,	0%,0%,24.1%,13.9%,24.1%,24.1%,	18.1%,18.1%,	0%,0%,	0%,0%,	0.0,0.0,18229.0,18229.0,	0.0,0.0,18229.0,18229.0,18229.0,18229.0,	18229.0,18229.0,
Tb927.9.9690	0	0	4.763,9.256,9.888,9.404,	0.0,0.0,0.0,0.0,0.0,0.0,	8.012,5.694,	5.648,9.821,	0.0,0.0,	8.32766	0	6.85299	7.73457	0	100000	1.21519	1.07668	100000	#DIV/0!	#DIV/0!	0.822919		2.5607753E-4,4.6772094E-4,5.6278426E-4,5.386069E-4,	0.0,0.0,0.0,0.0,0.0,0.0,	4.991442E-4,3.576726E-4,	3.5856382E-4,6.202332E-4,	0.0,0.0,	0.000456297	0	0.000428408	0.000489399	0	0.31522477,0.566751,2.8194427,2.1188898,	0.0,0.0,0.0,0.0,0.0,0.0,	1.2908678,1.2908678,	1.0796967,2.3806486,	0.0,0.0,	1.45508	0	1.29087	1.73017	0	261	11.9%,19.5%,58.2%,49.4%,	0%,0%,0%,0%,0%,0%,	36.0%,36.0%,	31.8%,52.9%,	0%,0%,	28521.0,28521.0,28521.0,28521.0,	0.0,0.0,0.0,0.0,0.0,0.0,	28521.0,28521.0,
Tb927.9.7550	0	0	9.525,0.0,9.127,10.19,	0.0,0.0,1.935,5.682,3.081,3.03,	18.21,19.22,	17.75,16.84,	0.0,0.0,	7.21019	2.28808	18.7132	17.2939	0	3.15119	0.385299	0.416922	100000	8.17857	#DIV/0!	2.59539		2.8380568E-4,0.0,2.87872E-4,3.2333564E-4,	0.0,0.0,5.4809218E-5,1.6171833E-4,8.8173714E-5,8.685948E-5,	6.286268E-4,6.689275E-4,	6.244687E-4,5.891933E-4,	0.0,0.0,	0.000223753	6.52601e-05	0.000648777	0.000606831	0	0.4421153,0.0,1.3878112,1.1232445,	0.0,0.0,0.18576872,0.64816236,0.19949937,0.1694994,	1.6977394,2.9719157,	2.3419504,3.0271707,	0.0,0.0,	0.738293	0.200488	2.33483	2.68456	0	471	15.9%,0%,37.8%,32.7%,	0%,0%,7.4%,21.7%,7.9%,6.8%,	43.1%,59.9%,	52.4%,60.5%,	0%,0%,	53120.0,0.0,53120.0,53120.0,	0.0,0.0,53120.0,53120.0,53120.0,53120.0,	53120.0,53120.0,
Tb927.10.14640	0	0	0.0,0.0,0.0,1.567,	0.0,0.0,0.0,1.894,3.081,2.02,	0.0,0.0,	0.0,0.0,	0.0,0.0,	0.391843	1.16581	0	0	0	0.336111	100000	100000	100000	0	#DIV/0!	0		0.0,0.0,0.0,1.0649727E-4,	0.0,0.0,0.0,1.1540808E-4,1.8877191E-4,1.2397216E-4,	0.0,0.0,	0.0,0.0,	0.0,0.0,	2.66243e-05	7.13587e-05	0	0	0	0.0,0.0,0.0,0.503142,	0.0,0.0,0.0,0.27350307,0.41253757,0.27350307,	0.0,0.0,	0.0,0.0,	0.0,0.0,	0.125785	0.159924	0	0	0	220	0%,0%,0%,17.7%,	0%,0%,0%,10.5%,15.0%,10.5%,	0%,0%,	0%,0%,	0%,0%,	0.0,0.0,0.0,24423.0,	0.0,0.0,0.0,24423.0,24423.0,24423.0,	0.0,0.0,
Tb927.2.5210	0	0	7.938,7.405,5.324,4.702,	11.1,10.85,6.774,7.576,7.189,9.09,	3.642,3.559,	2.421,2.806,	14.97,9.741,	6.34221	8.76417	3.60029	2.61334	12.3571	0.723652	1.76158	2.42686	0.513243	0.410797	0.291354	0.567672		4.6221467E-4,4.052288E-4,3.2818603E-4,2.9165228E-4,	5.972133E-4,5.7971943E-4,3.7490868E-4,4.2140714E-4,4.0208676E-4,5.0926325E-4,	2.4571223E-4,2.4209687E-4,	1.6642292E-4,1.9191568E-4,	7.66613E-4,4.948102E-4,	0.00037182	0.000480766	0.000243905	0.000179169	0.000630712	0.8071741,0.70608246,0.8238957,0.8238957,	1.0464447,0.72583795,0.8238957,0.8238957,0.8238957,0.8238957,	0.58124804,0.58124804,	0.566751,0.7741895,	1.0464447,1.0464447,	0.790262	0.844644	0.581248	0.67047	1.04644	241	25.7%,23.2%,26.1%,26.1%,	31.1%,23.7%,26.1%,26.1%,26.1%,26.1%,	19.9%,19.9%,	19.5%,24.9%,	31.1%,31.1%,	25672.0,25672.0,25672.0,25672.0,	25672.0,25672.0,25672.0,25672.0,25672.0,25672.0,	25672.0,25672.0,
Tb927.9.12830	0	0	3.175,0.0,3.803,7.837,	0.0,0.0,1.935,0.0,3.081,2.02,	10.93,13.52,	10.49,11.93,	0.0,0.0,	3.70377	1.17271	12.2244	11.2075	0	3.15831	0.302981	0.330471	100000	10.4241	#DIV/0!	3.30054		7.6036675E-5,0.0,9.640765E-5,1.9990955E-4,	0.0,0.0,4.405314E-5,0.0,7.087E-5,4.654245E-5,	3.0315688E-4,3.7834866E-4,	2.9658875E-4,3.3544304E-4,	0.0,0.0,	9.30885e-05	2.69109e-05	0.000340753	0.000316016	0	0.11173177,0.0,0.27643883,0.4689263,	0.0,0.0,0.11686325,0.0,0.11173177,0.12979591,	0.8879913,1.1677041,	1.0137241,1.4490633,	0.0,0.0,	0.214274	0.0597318	1.02785	1.23139	0	586	4.6%,0%,10.6%,16.7%,	0%,0%,4.8%,0%,4.6%,5.3%,	27.6%,33.6%,	30.4%,38.9%,	0%,0%,	65287.0,0.0,65287.0,65287.0,	0.0,0.0,65287.0,0.0,65287.0,65287.0,	65287.0,65287.0,
Tb927.11.16370	0	0	4.763,0.0,0.0,2.351,	0.0,0.0,3.871,0.0,4.108,5.05,	5.827,5.694,	5.648,2.104,	0.0,0.0,	1.77844	2.17142	5.76047	3.87643	0	0.819023	0.308732	0.458784	100000	2.65286	#DIV/0!	3.23905		1.1829423E-4,0.0,0.0,6.220194E-5,	0.0,0.0,9.138103E-5,0.0,9.8005476E-5,1.2068087E-4,	1.6769316E-4,1.6522575E-4,	1.6563744E-4,6.139603E-5,	0.0,0.0,	4.5124e-05	5.16779e-05	0.000166459	0.000113517	0	0.12201846,0.0,0.0,0.17219532,	0.0,0.0,0.23594749,0.0,0.2882495,0.3520726,	0.59220874,0.7179084,	0.31825674,0.20226443,	0.0,0.0,	0.0735534	0.146045	0.655059	0.260261	0	565	5.0%,0%,0%,6.9%,	0%,0%,9.2%,0%,11.0%,13.1%,	20.2%,23.5%,	12.0%,8.0%,	0%,0%,	62729.0,0.0,0.0,62729.0,	0.0,0.0,62729.0,0.0,62729.0,62729.0,	62729.0,62729.0,
Tb927.10.2250	0	0	0.0,0.0,1.521,3.135,	0.0,0.0,0.0,1.894,0.0,0.0,	2.913,2.135,	2.421,1.403,	0.0,0.0,	1.16399	0.315683	2.52435	1.91186	0	3.68723	0.461107	0.608829	100000	7.99647	#DIV/0!	2.1687		0.0,0.0,7.5578435E-5,1.5671838E-4,	0.0,0.0,0.0,8.491564E-5,0.0,0.0,	1.5843919E-4,1.17080956E-4,	1.3414021E-4,7.734394E-5,	0.0,0.0,	5.80742e-05	1.41526e-05	0.00013776	0.000105742	0	0.0,0.0,0.25892544,0.23026884,	0.0,0.0,0.0,0.25892544,0.0,0.0,	0.3614447,0.38038433,	0.43548942,0.27938128,	0.0,0.0,	0.122299	0.0431542	0.370915	0.357435	0	299	0%,0%,10.0%,9.0%,	0%,0%,0%,10.0%,0%,0%,	13.4%,14.0%,	15.7%,10.7%,	0%,0%,	0.0,0.0,33782.0,33782.0,	0.0,0.0,0.0,33782.0,0.0,0.0,	33782.0,33782.0,
Tb927.11.5990	0	0	0.0,0.0,0.0,0.0,	0.0,0.0,0.0,0.0,0.0,0.0,	2.185,1.424,	3.228,2.806,	0.0,0.0,	0	0	1.80429	3.01679	0	0	0	0	0	#DIV/0!	#DIV/0!	#DIV/0!		0.0,0.0,0.0,0.0,	0.0,0.0,0.0,0.0,0.0,0.0,	5.7678553E-5,3.7886588E-5,	8.6813685E-5,7.508389E-5,	0.0,0.0,	0	0	4.77826e-05	8.09488e-05	0	0.0,0.0,0.0,0.0,	0.0,0.0,0.0,0.0,0.0,0.0,	0.13501084,0.1561122,	0.18850219,0.27938128,	0.0,0.0,	0	0	0.145562	0.233942	0	616	0%,0%,0%,0%,	0%,0%,0%,0%,0%,0%,	5.5%,6.3%,	7.5%,10.7%,	0%,0%,	0.0,0.0,0.0,0.0,	0.0,0.0,0.0,0.0,0.0,0.0,	69307.0,69307.0,
Tb927.8.4840	0	0	0.0,0.0,0.0,1.567,	0.0,0.0,0.0,0.0,0.0,0.0,	0.0,0.0,	0.0,0.0,	0.0,0.0,	0.391843	0	0	0	0	100000	100000	100000	100000	#DIV/0!	#DIV/0!	0		0.0,0.0,0.0,2.3105917E-5,	0.0,0.0,0.0,0.0,0.0,0.0,	0.0,0.0,	0.0,0.0,	0.0,0.0,	5.77648e-06	0	0	0	0	0.0,0.0,0.0,0.071519256,	0.0,0.0,0.0,0.0,0.0,0.0,	0.0,0.0,	0.0,0.0,	0.0,0.0,	0.0178798	0	0	0	0	1014	0%,0%,0%,3.0%,	0%,0%,0%,0%,0%,0%,	0%,0%,	0%,0%,	0%,0%,	0.0,0.0,0.0,112379.0,	0.0,0.0,0.0,0.0,0.0,0.0,	0.0,0.0,
Tb927.1.570	0	0	0.0,0.0,1.521,0.0,	0.0,0.0,0.0,0.0,0.0,0.0,	0.0,0.0,	0.0,0.0,	0.0,0.0,	0.380308	0	0	0	0	100000	100000	100000	100000	#DIV/0!	#DIV/0!	0		0.0,0.0,8.2174374E-5,0.0,	0.0,0.0,0.0,0.0,0.0,0.0,	0.0,0.0,	0.0,0.0,	0.0,0.0,	2.05436e-05	0	0	0	0	0.0,0.0,0.36458313,0.0,	0.0,0.0,0.0,0.0,0.0,0.0,	0.0,0.0,	0.0,0.0,	0.0,0.0,	0.0911458	0	0	0	0	275	0%,0%,13.5%,0%,	0%,0%,0%,0%,0%,0%,	0%,0%,	0%,0%,	0%,0%,	0.0,0.0,30887.0,0.0,	0.0,0.0,0.0,0.0,0.0,0.0,	0.0,0.0,
Reverse_Tb927.5.3670	0	0	0.0,0.0,0.0,0.0,	0.0,0.0,0.0,0.0,0.0,0.0,	0.0,0.0,	0.0,1.403,	0.0,0.0,	0	0	0	0.701481	0	0	0	0	0	#DIV/0!	#DIV/0!	#DIV/0!		0.0,0.0,0.0,0.0,	0.0,0.0,0.0,0.0,0.0,0.0,	0.0,0.0,	0.0,1.8619838E-5,	0.0,0.0,	0	0	0	9.30992e-06	0	0.0,0.0,0.0,0.0,	0.0,0.0,0.0,0.0,0.0,0.0,	0.0,0.0,	0.0,0.11943793,	0.0,0.0,	0	0	0	0.059719	0	1242	0%,0%,0%,0%,	0%,0%,0%,0%,0%,0%,	0%,0%,	0%,4.9%,	0%,0%,	0.0,0.0,0.0,0.0,	0.0,0.0,0.0,0.0,0.0,0.0,	0.0,0.0,
Tb927.11.10910	0	0	3.175,3.702,3.042,2.351,	0.0,0.0,2.903,2.841,0.0,0.0,	2.185,4.982,	3.228,2.806,	0.0,0.0,	3.06773	0.957387	3.58372	3.01679	0	3.20428	0.856019	1.01689	100000	3.74324	#DIV/0!	1.1682		1.8261267E-4,2.0012322E-4,1.852291E-4,1.440332E-4,	0.0,0.0,1.5869964E-4,1.560847E-4,0.0,0.0,	1.4561471E-4,3.3476835E-4,	2.1916897E-4,1.8955604E-4,	0.0,0.0,	0.000178	5.24641e-05	0.000240192	0.000204362	0	0.31522477,0.2647363,0.61808,0.3273945,	0.0,0.0,0.4859357,0.4859357,0.0,0.0,	0.45881426,1.42661,	0.4859357,0.4321879,	0.0,0.0,	0.381359	0.161979	0.942712	0.459062	0	244	11.9%,10.2%,20.9%,12.3%,	0%,0%,17.2%,17.2%,0%,0%,	16.4%,38.5%,	17.2%,15.6%,	0%,0%,	27610.0,27610.0,27610.0,27610.0,	0.0,0.0,27610.0,27610.0,0.0,0.0,	27610.0,27610.0,
Tb927.10.3710	0	0	0.0,0.0,0.0,0.0,	0.0,0.0,0.0,0.0,0.0,0.0,	0.0,0.0,	0.0,0.0,	0.0,0.0,	0	0	0	0	0	0	0	0	0	#DIV/0!	#DIV/0!	#DIV/0!		0.0,0.0,0.0,0.0,	0.0,0.0,0.0,0.0,0.0,0.0,	0.0,0.0,	0.0,0.0,	0.0,0.0,	0	0	0	0	0	0.0,0.0,0.0,0.0,	0.0,0.0,0.0,0.0,0.0,0.0,	0.0,0.0,	0.0,0.0,	0.0,0.0,	0	0	0	0	0	231	0%,0%,0%,0%,	0%,0%,0%,0%,0%,0%,	0%,0%,	0%,0%,	0%,0%,	0.0,0.0,0.0,0.0,	0.0,0.0,0.0,0.0,0.0,0.0,	0.0,0.0,
Tb927.2.5200	0	0	0.0,0.0,2.282,3.135,	0.0,0.0,3.871,5.682,4.108,6.06,	0.0,0.0,	0.0,0.0,	0.0,0.0,	1.35415	3.2868	0	0	0	0.411996	100000	100000	100000	0	#DIV/0!	0		0.0,0.0,5.0217674E-5,6.942044E-5,	0.0,0.0,7.6489305E-5,1.1284346E-4,8.203421E-5,1.2121723E-4,	0.0,0.0,	0.0,0.0,	0.0,0.0,	2.99095e-05	6.54307e-05	0	0	0	0.0,0.0,0.20226443,0.20226443,	0.0,0.0,0.20226443,0.4996848,0.28233063,0.29121923,	0.0,0.0,	0.0,0.0,	0.0,0.0,	0.101132	0.212583	0	0	0	675	0%,0%,8.0%,8.0%,	0%,0%,8.0%,17.6%,10.8%,11.1%,	0%,0%,	0%,0%,	0%,0%,	0.0,0.0,69133.0,69133.0,	0.0,0.0,69133.0,69133.0,69133.0,69133.0,	0.0,0.0,
Reverse_Tb927.11.16900	0	0	0.0,0.0,0.0,0.0,	0.0,0.0,0.0,0.0,0.0,0.0,	0.0,0.0,	1.614,2.104,	0.0,0.0,	0	0	0	1.85914	0	0	0	0	0	#DIV/0!	#DIV/0!	#DIV/0!		0.0,0.0,0.0,0.0,	0.0,0.0,0.0,0.0,0.0,0.0,	0.0,0.0,	7.468887E-5,9.689597E-5,	0.0,0.0,	0	0	0	8.57924e-05	0	0.0,0.0,0.0,0.0,	0.0,0.0,0.0,0.0,0.0,0.0,	0.0,0.0,	0.2133888,0.3614447,	0.0,0.0,	0	0	0	0.287417	0	358	0%,0%,0%,0%,	0%,0%,0%,0%,0%,0%,	0%,0%,	8.4%,13.4%,	0%,0%,	0.0,0.0,0.0,0.0,	0.0,0.0,0.0,0.0,0.0,0.0,	0.0,0.0,
Tb927.9.12820	0	0	0.0,0.0,1.521,0.0,	0.0,0.0,0.0,0.0,2.054,2.02,	1.457,2.135,	0.0,0.0,	0.0,0.0,	0.380308	0.678973	1.796	0	0	0.560122	0.211752	100000	100000	2.64518	#DIV/0!	4.7225		0.0,0.0,1.8224155E-4,0.0,	0.0,0.0,0.0,0.0,2.2327859E-4,2.199506E-4,	1.9102143E-4,2.8231618E-4,	0.0,0.0,	0.0,0.0,	4.55604e-05	7.38715e-05	0.000236669	0	0	0.0,0.0,0.6519618,0.0,	0.0,0.0,0.0,0.0,0.6519618,0.6519618,	0.503142,1.0230191,	0.0,0.0,	0.0,0.0,	0.16299	0.217321	0.763081	0	0	124	0%,0%,21.8%,0%,	0%,0%,0%,0%,21.8%,21.8%,	17.7%,30.6%,	0%,0%,	0%,0%,	0.0,0.0,14654.0,0.0,	0.0,0.0,0.0,0.0,14654.0,14654.0,	14654.0,14654.0,
Tb927.11.7420	0	0	26.99,37.02,19.02,17.24,	29.61,32.56,30.0,28.41,29.78,28.28,	19.67,18.51,	16.14,12.63,	35.56,31.17,	25.067	29.7732	19.0857	14.3825	33.3665	0.841931	1.31339	1.74288	0.751262	0.641036	0.572002	0.761388		0.0011762071,0.0015164617,8.772497E-4,8.0038316E-4,	0.0011919537,0.0013016682,0.0012426543,0.0011827536,0.0012467544,0.0011858207,	9.930743E-4,9.4222295E-4,	8.3039183E-4,6.4637436E-4,	0.0013627021,0.0011850859,	0.00109258	0.00122527	0.000967649	0.000738383	0.00127389	1.4099054,2.0974193,2.5974934,2.9445727,	1.243882,2.006076,3.549881,2.9719157,3.549881,3.2364302,	3.518559,2.723917,	1.7605777,1.9040227,	1.5527012,1.837919,	2.26235	2.75968	3.12124	1.8323	1.69531	322	38.2%,49.1%,55.6%,59.6%,	35.1%,47.8%,65.8%,59.9%,65.8%,62.7%,	65.5%,57.1%,	44.1%,46.3%,	40.7%,45.3%,	36057.0,36057.0,36057.0,36057.0,	36057.0,36057.0,36057.0,36057.0,36057.0,36057.0,	36057.0,36057.0,
Tb927.9.8610	0	0	0.0,0.0,0.0,0.0,	0.0,0.0,0.0,0.0,0.0,0.0,	0.0,0.0,	0.0,2.806,	0.0,0.0,	0	0	0	1.40296	0	0	0	0	0	#DIV/0!	#DIV/0!	#DIV/0!		0.0,0.0,0.0,0.0,	0.0,0.0,0.0,0.0,0.0,0.0,	0.0,0.0,	0.0,5.5657856E-5,	0.0,0.0,	0	0	0	2.78289e-05	0	0.0,0.0,0.0,0.0,	0.0,0.0,0.0,0.0,0.0,0.0,	0.0,0.0,	0.0,0.15080035,	0.0,0.0,	0	0	0	0.0754002	0	831	0%,0%,0%,0%,	0%,0%,0%,0%,0%,0%,	0%,0%,	0%,6.1%,	0%,0%,	0.0,0.0,0.0,0.0,	0.0,0.0,0.0,0.0,0.0,0.0,	0.0,0.0,
Reverse_Tb11.v5.0118	0	0	0.0,0.0,0.0,2.351,	0.0,0.0,0.0,0.0,0.0,0.0,	0.0,0.0,	0.0,0.0,	0.0,0.0,	0.587765	0	0	0	0	100000	100000	100000	100000	#DIV/0!	#DIV/0!	0		0.0,0.0,0.0,6.7584806E-5,	0.0,0.0,0.0,0.0,0.0,0.0,	0.0,0.0,	0.0,0.0,	0.0,0.0,	1.68962e-05	0	0	0	0	0.0,0.0,0.0,0.24165225,	0.0,0.0,0.0,0.0,0.0,0.0,	0.0,0.0,	0.0,0.0,	0.0,0.0,	0.0604131	0	0	0	0	520	0%,0%,0%,9.4%,	0%,0%,0%,0%,0%,0%,	0%,0%,	0%,0%,	0%,0%,	0.0,0.0,0.0,56378.0,	0.0,0.0,0.0,0.0,0.0,0.0,	0.0,0.0,
Reverse_Tb927.11.7250	0	0	0.0,0.0,0.0,0.0,	0.0,0.0,0.0,0.0,0.0,0.0,	0.0,0.0,	1.614,0.0,	0.0,0.0,	0	0	0	0.806916	0	0	0	0	0	#DIV/0!	#DIV/0!	#DIV/0!		0.0,0.0,0.0,0.0,	0.0,0.0,0.0,0.0,0.0,0.0,	0.0,0.0,	5.3908498E-5,0.0,	0.0,0.0,	0	0	0	2.69542e-05	0	0.0,0.0,0.0,0.0,	0.0,0.0,0.0,0.0,0.0,0.0,	0.0,0.0,	0.17760599,0.0,	0.0,0.0,	0	0	0	0.088803	0	496	0%,0%,0%,0%,	0%,0%,0%,0%,0%,0%,	0%,0%,	7.1%,0%,	0%,0%,	0.0,0.0,0.0,0.0,	0.0,0.0,0.0,0.0,0.0,0.0,	0.0,0.0,
Tb927.3.1940	0	0	0.0,0.0,0.0,0.0,	3.701,0.0,0.0,0.0,0.0,0.0,	1.457,0.0,	2.421,3.507,	0.0,0.0,	0	0.616807	0.728344	2.96408	0	0	0	0	0	1.18083	#DIV/0!	#DIV/0!		0.0,0.0,0.0,0.0,	1.0953455E-4,0.0,0.0,0.0,0.0,0.0,	5.407913E-5,0.0,	9.1570604E-5,1.319968E-4,	0.0,0.0,	0	1.82558e-05	2.70396e-05	0.000111784	0	0.0,0.0,0.0,0.0,	0.15345323,0.0,0.0,0.0,0.0,0.0,	0.09900582,0.0,	0.1694994,0.30617094,	0.0,0.0,	0	0.0255755	0.0495029	0.237835	0	438	0%,0%,0%,0%,	6.2%,0%,0%,0%,0%,0%,	4.1%,0%,	6.8%,11.6%,	0%,0%,	0.0,0.0,0.0,0.0,	49435.0,0.0,0.0,0.0,0.0,0.0,	49435.0,0.0,
Tb927.10.2260	0	0	0.0,3.702,5.324,3.918,	0.0,10.85,6.774,5.682,3.081,2.02,	5.827,5.694,	6.455,6.313,	3.743,3.897,	3.23625	4.73514	5.76047	6.38433	3.81989	0.683455	0.561804	0.506906	0.847212	1.21654	1.50802	1.77998		0.0,6.228325E-5,1.0088372E-4,7.47111E-5,	0.0,1.7820457E-4,1.1524617E-4,9.715476E-5,5.2971707E-5,3.4788107E-5,	1.208503E-4,1.1907213E-4,	1.3642151E-4,1.327376E-4,	5.891381E-5,6.0841456E-5,	5.94695e-05	7.97276e-05	0.000119961	0.00013458	5.98776e-05	0.0,0.06905484,0.31825674,0.23594749,	0.0,0.19674051,0.33045447,0.25025904,0.17760599,0.08143401,	0.34276497,0.27350307,	0.21059811,0.25314116,	0.06414306,0.07646525,	0.155815	0.172749	0.308134	0.23187	0.0703042	784	0%,2.9%,12.0%,9.2%,	0%,7.8%,12.4%,9.7%,7.1%,3.4%,	12.8%,10.5%,	8.3%,9.8%,	2.7%,3.2%,	0.0,86188.0,86188.0,86188.0,	0.0,86188.0,86188.0,86188.0,86188.0,86188.0,	86188.0,86188.0,
Tb927.10.6900	0	0	0.0,0.0,0.0,0.0,	3.701,0.0,0.0,0.0,0.0,0.0,	0.0,0.0,	3.228,1.403,	3.743,3.897,	0	0.616807	0	2.31531	3.81989	0	0	0	0	0	0	#DIV/0!		0.0,0.0,0.0,0.0,	7.324601E-5,0.0,0.0,0.0,0.0,0.0,	0.0,0.0,	8.1644626E-5,3.5306624E-5,	7.051669E-5,7.2823976E-5,	0	1.22077e-05	0	5.84756e-05	7.16703e-05	0.0,0.0,0.0,0.0,	0.16680968,0.0,0.0,0.0,0.0,0.0,	0.0,0.0,	0.3335215,0.07646525,	0.096478224,0.096478224,	0	0.0278016	0	0.204993	0.0964782	655	0%,0%,0%,0%,	6.7%,0%,0%,0%,0%,0%,	0%,0%,	12.5%,3.2%,	4.0%,4.0%,	0.0,0.0,0.0,0.0,	71800.0,0.0,0.0,0.0,0.0,0.0,	0.0,0.0,
Tb927.8.4850	0	0	11.11,7.405,3.803,4.702,	12.95,14.47,5.806,4.735,6.162,4.04,	4.37,2.847,	4.035,4.209,	9.358,13.64,	6.75569	8.02794	3.60858	4.12173	11.498	0.841522	1.87212	1.63904	0.587553	0.449502	0.313844	0.534154		5.198374E-4,3.255338E-4,1.8831628E-4,2.3429398E-4,	5.5972155E-4,6.2094396E-4,2.581514E-4,2.115815E-4,2.7686547E-4,1.8182585E-4,	2.3686659E-4,1.555876E-4,	2.228218E-4,2.3125837E-4,	3.849036E-4,5.5649655E-4,	0.000316995	0.000351515	0.000196227	0.00022704	0.0004707	0.8323144,0.455459,0.73780084,0.73780084,	0.7660378,1.2387211,1.1232445,0.7906058,0.7906058,0.72583795,	0.633052,0.633052,	0.9633602,1.041738,	0.64816236,0.8749945,	0.690844	0.905842	0.633052	1.00255	0.761578	300	26.3%,16.3%,24.0%,24.0%,	24.7%,35.0%,32.7%,25.3%,25.3%,23.7%,	21.3%,21.3%,	29.3%,31.0%,	21.7%,27.3%,	32956.0,32956.0,32956.0,32956.0,	32956.0,32956.0,32956.0,32956.0,32956.0,32956.0,	32956.0,32956.0,
Tb927.9.2320	0	0	12.7,14.81,8.367,7.837,	24.06,12.66,12.58,9.47,11.3,9.09,	8.74,6.406,	12.91,9.119,	9.358,11.69,	10.9283	13.1925	7.57305	11.015	10.5239	0.828373	1.44306	0.992135	1.03843	0.574041	0.719607	0.692974		4.8564022E-4,5.3220784E-4,3.3866143E-4,3.1920162E-4,	8.497136E-4,4.4413566E-4,4.572164E-4,3.4590976E-4,4.14921E-4,3.3442082E-4,	3.8724783E-4,2.8616245E-4,	5.828581E-4,4.095857E-4,	3.1463508E-4,3.8991583E-4,	0.000418928	0.000474386	0.000336705	0.000496222	0.000352275	0.59220874,0.94536006,1.0464447,1.1086283,	1.2594359,0.6634127,1.0558906,1.0464447,0.4859357,0.61064565,	0.91866875,0.599558,	1.243882,1.4043627,	0.4927944,0.64058983,	0.92316	0.853627	0.759113	1.32412	0.566692	367	20.2%,28.9%,31.1%,32.4%,	35.4%,22.1%,31.3%,31.1%,17.2%,20.7%,	28.3%,20.4%,	35.1%,38.1%,	17.4%,21.5%,	41498.0,41498.0,41498.0,41498.0,	41498.0,41498.0,41498.0,41498.0,41498.0,41498.0,	41498.0,41498.0,
Tb927.9.9670	0	0	0.0,0.0,0.0,0.0,	0.0,0.0,0.0,0.0,0.0,2.02,	3.642,3.559,	3.228,0.0,	0.0,0.0,	0	0.336656	3.60029	1.61383	0	0	0	0	0	10.6943	#DIV/0!	#DIV/0!		0.0,0.0,0.0,0.0,	0.0,0.0,0.0,0.0,0.0,1.09095505E-4,	2.3686659E-4,2.3338138E-4,	2.1390893E-4,0.0,	0.0,0.0,	0	1.81826e-05	0.000235124	0.000106954	0	0.0,0.0,0.0,0.0,	0.0,0.0,0.0,0.0,0.0,0.2705741,	0.55596566,0.4190575,	0.30617094,0.0,	0.0,0.0,	0	0.0450957	0.487512	0.153085	0	250	0%,0%,0%,0%,	0%,0%,0%,0%,0%,10.4%,	19.2%,15.2%,	11.6%,0%,	0%,0%,	0.0,0.0,0.0,0.0,	0.0,0.0,0.0,0.0,0.0,27544.0,	27544.0,27544.0,
Reverse_Tb11.v5.0140	0	0	0.0,0.0,0.0,0.0,	0.0,0.0,0.0,0.0,0.0,0.0,	0.0,0.0,	0.0,1.403,	0.0,0.0,	0	0	0	0.701481	0	0	0	0	0	#DIV/0!	#DIV/0!	#DIV/0!		0.0,0.0,0.0,0.0,	0.0,0.0,0.0,0.0,0.0,0.0,	0.0,0.0,	0.0,6.1504885E-5,	0.0,0.0,	0	0	0	3.07524e-05	0	0.0,0.0,0.0,0.0,	0.0,0.0,0.0,0.0,0.0,0.0,	0.0,0.0,	0.0,0.27643883,	0.0,0.0,	0	0	0	0.138219	0	376	0%,0%,0%,0%,	0%,0%,0%,0%,0%,0%,	0%,0%,	0%,10.6%,	0%,0%,	0.0,0.0,0.0,0.0,	0.0,0.0,0.0,0.0,0.0,0.0,	0.0,0.0,
Tb927.11.10940	0	0	4.763,5.553,3.803,4.702,	5.551,5.427,6.774,3.788,10.27,10.1,	2.185,4.271,	0.0,0.0,	7.486,5.845,	4.70533	6.98492	3.22784	0	6.66563	0.673641	1.45773	100000	0.705909	0.462115	0.484251	0.685996		2.3617045E-4,2.588166E-4,1.9962856E-4,2.483682E-4,	2.5429047E-4,2.4684166E-4,3.1926853E-4,1.7943306E-4,4.891616E-4,4.818706E-4,	1.2554767E-4,2.4740075E-4,	0.0,0.0,	3.2642E-4,2.5282527E-4,	0.000235746	0.000328478	0.000186474	0	0.000289623	0.5275661,0.5275661,0.51356125,0.5381547,	0.5275661,0.30918193,0.6710906,0.5381547,1.0796967,1.3496327,	0.27643883,0.6032454,	0.0,0.0,	0.5275661,0.38356638,	0.526712	0.745887	0.439842	0	0.455566	283	18.4%,18.4%,18.0%,18.7%,	18.4%,11.7%,22.3%,18.7%,31.8%,37.1%,	10.6%,20.5%,	0%,0%,	18.4%,14.1%,	31129.0,31129.0,31129.0,31129.0,	31129.0,31129.0,31129.0,31129.0,31129.0,31129.0,	31129.0,31129.0,
Tb927.9.820	0	0	0.0,0.0,0.0,0.0,	0.0,0.0,0.0,0.0,0.0,0.0,	0.0,0.0,	0.0,0.0,	0.0,0.0,	0	0	0	0	0	0	0	0	0	#DIV/0!	#DIV/0!	#DIV/0!		0.0,0.0,0.0,0.0,	0.0,0.0,0.0,0.0,0.0,0.0,	0.0,0.0,	0.0,0.0,	0.0,0.0,	0	0	0	0	0	0.0,0.0,0.0,0.0,	0.0,0.0,0.0,0.0,0.0,0.0,	0.0,0.0,	0.0,0.0,	0.0,0.0,	0	0	0	0	0	536	0%,0%,0%,0%,	0%,0%,0%,0%,0%,0%,	0%,0%,	0%,0%,	0%,0%,	0.0,0.0,0.0,0.0,	0.0,0.0,0.0,0.0,0.0,0.0,	0.0,0.0,
Tb927.9.12810	0	0	6.35,5.553,2.282,1.567,	0.0,7.236,0.0,0.0,2.054,0.0,	0.0,0.0,	2.421,3.507,	9.358,3.897,	3.93823	1.54828	0	2.96408	6.62729	2.54362	100000	1.32865	0.594245	0	0	0		1.6782482E-4,1.3793804E-4,6.383602E-5,4.412316E-5,	0.0,1.7540788E-4,0.0,0.0,5.214039E-5,0.0,	0.0,0.0,	7.5532815E-5,1.088787E-4,	2.1745964E-4,8.982995E-5,	0.000103431	3.79247e-05	0	9.22058e-05	0.000153645	0.22179961,0.12979591,0.24165225,0.19398808,	0.0,0.17489755,0.0,0.0,0.08642566,0.0,	0.0,0.0,	0.18032062,0.46554792,	0.31522477,0.12460494,	0.196809	0.0435539	0	0.322934	0.219915	531	8.7%,5.3%,9.4%,7.7%,	0%,7.0%,0%,0%,3.6%,0%,	0%,0%,	7.2%,16.6%,	11.9%,5.1%,	60124.0,60124.0,60124.0,60124.0,	0.0,60124.0,0.0,0.0,60124.0,0.0,	0.0,0.0,
Reverse_Tb11.v5.0147	0	0	3.175,0.0,2.282,0.0,	0.0,0.0,0.0,0.0,0.0,0.0,	0.0,0.0,	0.0,0.0,	0.0,0.0,	1.36425	0	0	0	0	100000	100000	100000	100000	#DIV/0!	#DIV/0!	0		4.725079E-5,0.0,3.5945843E-5,0.0,	0.0,0.0,0.0,0.0,0.0,0.0,	0.0,0.0,	0.0,0.0,	0.0,0.0,	2.07992e-05	0	0	0	0	0.054386854,0.0,0.083926916,0.0,	0.0,0.0,0.0,0.0,0.0,0.0,	0.0,0.0,	0.0,0.0,	0.0,0.0,	0.0345784	0	0	0	0	943	2.3%,0%,3.5%,0%,	0%,0%,0%,0%,0%,0%,	0%,0%,	0%,0%,	0%,0%,	108783.0,0.0,108783.0,0.0,	0.0,0.0,0.0,0.0,0.0,0.0,	0.0,0.0,
Tb927.10.14610	0	0	11.11,7.405,15.21,10.97,	9.252,14.47,14.52,9.47,9.243,7.07,	13.11,9.965,	15.33,18.94,	13.1,5.845,	11.1754	10.6704	11.5375	17.1357	9.47303	1.04733	0.968612	0.652169	1.1797	1.08126	1.21793	1.03241		1.4138823E-4,8.8540466E-5,2.0487717E-4,1.4869065E-4,	1.087401E-4,1.6888774E-4,1.755336E-4,1.1509419E-4,1.1295509E-4,8.654448E-5,	1.9327283E-4,1.4811149E-4,	2.3029633E-4,2.8304517E-4,	1.4656347E-4,6.486814E-5,	0.000145874	0.000127959	0.000170692	0.000256671	0.000105716	0.18304157,0.10407865,0.9010782,0.58854675,	0.1324004,0.2133888,0.51356125,0.34586036,0.27643883,0.23310483,	0.64437175,0.5381547,	0.6519618,0.8749945,	0.20503592,0.059253693,	0.444186	0.285792	0.591263	0.763478	0.132145	1103	7.3%,4.3%,27.9%,20.1%,	5.4%,8.4%,18.0%,12.9%,10.6%,9.1%,	21.6%,18.7%,	21.8%,27.3%,	8.1%,2.5%,	121486.0,121486.0,121486.0,121486.0,	121486.0,121486.0,121486.0,121486.0,121486.0,121486.0,	121486.0,121486.0,
Tb927.7.2740	0	0	11.11,7.405,3.042,3.918,	5.551,5.427,4.839,6.629,5.135,2.02,	2.185,3.559,	5.648,4.209,	7.486,7.793,	6.36961	4.93346	2.87195	4.92865	7.63977	1.29111	2.21787	1.29236	0.833744	0.582137	0.375921	0.450883		8.663957E-4,5.4255634E-4,2.5108838E-4,3.2540833E-4,	3.9980115E-4,3.8808997E-4,3.5854362E-4,4.9369014E-4,3.8453538E-4,1.5152154E-4,	1.9738884E-4,3.241408E-4,	5.199176E-4,3.8543064E-4,	5.132048E-4,5.299967E-4,	0.000496362	0.000362697	0.000260765	0.000452674	0.000521601	1.3878112,1.3878112,1.2698648,1.3550494,	0.8492687,0.94536006,1.3550494,1.3550494,0.8238957,0.50660706,	0.7538805,1.3550494,	1.7797134,1.8906798,	1.3878112,1.3878112,	1.35013	0.972538	1.05446	1.8352	1.38781	180	37.8%,37.8%,35.6%,37.2%,	26.7%,28.9%,37.2%,37.2%,26.1%,17.8%,	24.4%,37.2%,	44.4%,46.1%,	37.8%,37.8%,	19538.0,19538.0,19538.0,19538.0,	19538.0,19538.0,19538.0,19538.0,19538.0,19538.0,	19538.0,19538.0,
Reverse_Tb927.11.5020	0	0	0.0,0.0,1.521,0.0,	0.0,0.0,0.0,0.0,0.0,0.0,	0.0,0.0,	0.0,0.0,	0.0,0.0,	0.380308	0	0	0	0	100000	100000	100000	100000	#DIV/0!	#DIV/0!	0		0.0,0.0,1.3246162E-5,0.0,	0.0,0.0,0.0,0.0,0.0,0.0,	0.0,0.0,	0.0,0.0,	0.0,0.0,	3.31154e-06	0	0	0	0	0.0,0.0,0.05681753,0.0,	0.0,0.0,0.0,0.0,0.0,0.0,	0.0,0.0,	0.0,0.0,	0.0,0.0,	0.0142044	0	0	0	0	1706	0%,0%,2.4%,0%,	0%,0%,0%,0%,0%,0%,	0%,0%,	0%,0%,	0%,0%,	0.0,0.0,186515.0,0.0,	0.0,0.0,0.0,0.0,0.0,0.0,	0.0,0.0,
Tb927.9.5210	0	0	0.0,0.0,0.0,2.351,	0.0,0.0,0.0,0.0,0.0,0.0,	2.913,5.694,	12.91,6.313,	0.0,0.0,	0.587765	0	4.30378	9.612	0	100000	0.136569	0.0611491	100000	#DIV/0!	#DIV/0!	7.32229		0.0,0.0,0.0,6.0908314E-5,	0.0,0.0,0.0,0.0,0.0,0.0,	8.210281E-5,1.6178952E-4,	3.7072605E-4,1.8035749E-4,	0.0,0.0,	1.52271e-05	0	0.000121946	0.000275542	0	0.0,0.0,0.0,0.18304157,	0.0,0.0,0.0,0.0,0.0,0.0,	0.18850219,0.39315677,	0.552387,0.61435854,	0.0,0.0,	0.0457604	0	0.290829	0.583373	0	577	0%,0%,0%,7.3%,	0%,0%,0%,0%,0%,0%,	7.5%,14.4%,	19.1%,20.8%,	0%,0%,	0.0,0.0,0.0,67278.0,	0.0,0.0,0.0,0.0,0.0,0.0,	67278.0,67278.0,
Tb927.11.5970	0	0	0.0,0.0,8.367,5.486,	0.0,0.0,2.903,0.0,0.0,4.04,	6.555,10.68,	3.228,0.0,	0.0,0.0,	3.46314	1.15717	8.61585	1.61383	0	2.99276	0.40195	2.14591	100000	7.4456	#DIV/0!	2.48787		0.0,0.0,1.7407387E-4,1.1485E-4,	0.0,0.0,5.4233493E-5,0.0,0.0,7.639741E-5,	1.4928567E-4,2.4514852E-4,	7.489808E-5,0.0,	0.0,0.0,	7.2231e-05	2.17718e-05	0.000197217	3.7449e-05	0	0.0,0.0,0.70608246,0.39315677,	0.0,0.0,0.09144032,0.0,0.0,0.17219532,	0.4962356,0.6982436,	0.12979591,0.0,	0.0,0.0,	0.27481	0.0439393	0.59724	0.064898	0	714	0%,0%,23.2%,14.4%,	0%,0%,3.8%,0%,0%,6.9%,	17.5%,23.0%,	5.3%,0%,	0%,0%,	0.0,0.0,80450.0,80450.0,	0.0,0.0,80450.0,0.0,0.0,80450.0,	80450.0,80450.0,
Tb927.10.2230	0	0	4.763,7.405,6.846,7.053,	7.402,7.236,8.71,11.36,8.216,8.08,	3.642,3.559,	2.421,3.507,	11.23,5.845,	6.5165	8.50115	3.60029	2.96408	8.53723	0.766543	1.80999	2.19849	0.763303	0.423507	0.421717	0.552489		1.11393725E-4,1.627669E-4,1.6948464E-4,1.7572049E-4,	1.5992046E-4,1.5523599E-4,1.9361355E-4,2.5389777E-4,1.8457697E-4,1.8182585E-4,	9.869442E-5,9.724225E-5,	6.6846536E-5,9.635766E-5,	2.3094214E-4,1.1924926E-4,	0.000154841	0.000188178	9.79683e-05	8.16021e-05	0.000175096	0.12201846,0.15345323,0.455459,0.55955243,	0.12201846,0.20226443,0.51356125,0.5958791,0.33967674,0.4689263,	0.25314116,0.25892544,	0.12979591,0.26765192,	0.24451458,0.14024973,	0.322621	0.373721	0.256033	0.198724	0.192382	600	5.0%,6.2%,16.3%,19.3%,	5.0%,8.0%,18.0%,20.3%,12.7%,16.7%,	9.8%,10.0%,	5.3%,10.3%,	9.5%,5.7%,	65602.0,65602.0,65602.0,65602.0,	65602.0,65602.0,65602.0,65602.0,65602.0,65602.0,	65602.0,65602.0,
Tb11.NT.57_3	0	0	0.0,0.0,0.0,0.0,	3.701,0.0,0.0,0.0,0.0,0.0,	2.185,2.135,	0.0,3.507,	0.0,0.0,	0	0.616807	2.16018	1.7537	0	0	0	0	0	3.50219	#DIV/0!	#DIV/0!		0.0,0.0,0.0,0.0,	1.8523604E-4,0.0,0.0,0.0,0.0,0.0,	1.3718143E-4,1.3516296E-4,	0.0,0.0,	0.0,0.0,	0	3.08727e-05	0.000136172	0	0	0.0,0.0,0.0,0.0,	0.31825674,0.0,0.0,0.0,0.0,0.0,	0.55955243,0.6595869,	0.0,0.0,	0.0,0.0,	0	0.0530428	0.60957	0	0	259	0%,0%,0%,0%,	12.0%,0%,0%,0%,0%,0%,	19.3%,22.0%,	0%,0%,	0%,0%,	0.0,0.0,0.0,0.0,	29129.0,0.0,0.0,0.0,0.0,0.0,	29129.0,29129.0,
Reverse_Tb927.10.10890	0	0	4.763,5.553,0.0,0.0,	0.0,0.0,0.0,1.894,0.0,0.0,	0.0,0.0,	0.0,1.403,	0.0,0.0,	2.57903	0.315683	0	0.701481	0	8.16969	100000	3.67655	100000	0	#DIV/0!	0		9.493784E-5,1.0404134E-4,0.0,0.0,	0.0,0.0,0.0,3.6065027E-5,0.0,0.0,	0.0,0.0,	0.0,3.2849202E-5,	0.0,0.0,	4.97448e-05	6.01084e-06	0	1.64246e-05	0	0.08642566,0.07398939,0.0,0.0,	0.0,0.0,0.0,0.08143401,0.0,0.0,	0.0,0.0,	0.0,0.06659615,	0.0,0.0,	0.0401038	0.0135723	0	0.0332981	0	704	3.6%,3.1%,0%,0%,	0%,0%,0%,3.4%,0%,0%,	0%,0%,	0%,2.8%,	0%,0%,	80764.0,80764.0,0.0,0.0,	0.0,0.0,0.0,80764.0,0.0,0.0,	0.0,0.0,
Tb927.8.4860	0	0	0.0,0.0,0.0,0.0,	0.0,0.0,0.0,0.0,0.0,0.0,	0.0,0.0,	0.0,0.0,	0.0,0.0,	0	0	0	0	0	0	0	0	0	#DIV/0!	#DIV/0!	#DIV/0!		0.0,0.0,0.0,0.0,	0.0,0.0,0.0,0.0,0.0,0.0,	0.0,0.0,	0.0,0.0,	0.0,0.0,	0	0	0	0	0	0.0,0.0,0.0,0.0,	0.0,0.0,0.0,0.0,0.0,0.0,	0.0,0.0,	0.0,0.0,	0.0,0.0,	0	0	0	0	0	679	0%,0%,0%,0%,	0%,0%,0%,0%,0%,0%,	0%,0%,	0%,0%,	0%,0%,	0.0,0.0,0.0,0.0,	0.0,0.0,0.0,0.0,0.0,0.0,	0.0,0.0,
Tb927.10.13180	0	0	0.0,0.0,0.0,0.0,	0.0,0.0,0.0,0.0,0.0,0.0,	0.0,1.424,	0.0,2.104,	0.0,0.0,	0	0	0.711774	1.05222	0	0	0	0	0	#DIV/0!	#DIV/0!	#DIV/0!		0.0,0.0,0.0,0.0,	0.0,0.0,0.0,0.0,0.0,0.0,	0.0,1.8881989E-5,	0.0,2.8065338E-5,	0.0,0.0,	0	0	9.44099e-06	1.40327e-05	0	0.0,0.0,0.0,0.0,	0.0,0.0,0.0,0.0,0.0,0.0,	0.0,0.0519619,	0.0,0.09144032,	0.0,0.0,	0	0	0.0259809	0.0457202	0	1236	0%,0%,0%,0%,	0%,0%,0%,0%,0%,0%,	0%,2.2%,	0%,3.8%,	0%,0%,	0.0,0.0,0.0,0.0,	0.0,0.0,0.0,0.0,0.0,0.0,	0.0,136668.0,
Tb11.NT.154_1	0	0	41.28,33.32,34.99,39.18,	44.41,21.71,30.97,24.62,12.32,16.16,	96.14,103.9,	50.03,45.6,	22.46,19.48,	37.1925	25.0318	100.03	47.8125	20.971	1.48581	0.371813	0.777882	1.77352	3.99612	4.76992	2.68953		0.0045253704,0.0034333642,0.0040605697,0.0045760544,	0.004497763,0.002183006,0.0032268926,0.0025786494,0.0012978069,0.0017046172,	0.012213434,0.013310032,	0.0064757587,0.0058717947,	0.0021650826,0.0018632697,	0.00414884	0.00258146	0.0127617	0.00617378	0.00201418	1.2080047,1.2080047,1.4154608,1.0511622,	1.2080047,1.2080047,1.0511622,1.4154608,0.8450154,1.0511622,	1.1677041,1.1677041,	1.5941794,1.5941794,	0.65576994,0.65576994,	1.22066	1.1298	1.1677	1.59418	0.65577	128	34.4%,34.4%,38.3%,31.2%,	34.4%,34.4%,31.2%,38.3%,26.6%,31.2%,	33.6%,33.6%,	41.4%,41.4%,	21.9%,21.9%,	14656.0,14656.0,14656.0,14656.0,	14656.0,14656.0,14656.0,14656.0,14656.0,14656.0,	14656.0,14656.0,
Tb927.10.14630	0	0	0.0,0.0,2.282,1.567,	0.0,0.0,1.935,4.735,0.0,2.02,	3.642,1.424,	1.614,3.507,	0.0,0.0,	0.962305	1.44844	2.53263	2.56062	0	0.664374	0.379962	0.375809	100000	1.74853	#DIV/0!	2.63184		0.0,0.0,1.4867075E-4,1.02760525E-4,	0.0,0.0,1.132243E-4,2.7839668E-4,0.0,1.1962226E-4,	0.0,1.0236025E-4,	1.17274634E-4,2.535728E-4,	0.0,0.0,	6.28578e-05	8.52072e-05	5.11801e-05	0.000185424	0	0.0,0.0,0.36772883,0.42560756,	0.0,0.0,0.2618276,0.7782794,0.0,0.2618276,	0.0,0.38038433,	0.23594749,0.94536006,	0.0,0.0,	0.198334	0.216989	0.190192	0.590654	0	228	0%,0%,13.6%,15.4%,	0%,0%,10.1%,25.0%,0%,10.1%,	0%,14.0%,	9.2%,28.9%,	0%,0%,	0.0,0.0,24998.0,24998.0,	0.0,0.0,24998.0,24998.0,0.0,24998.0,	0.0,24998.0,
Reverse_Tb11.v5.0134	0	0	0.0,0.0,0.0,0.0,	0.0,0.0,0.0,0.0,0.0,0.0,	0.0,0.0,	0.0,0.0,	0.0,0.0,	0	0	0	0	0	0	0	0	0	#DIV/0!	#DIV/0!	#DIV/0!		0.0,0.0,0.0,0.0,	0.0,0.0,0.0,0.0,0.0,0.0,	0.0,0.0,	0.0,0.0,	0.0,0.0,	0	0	0	0	0	0.0,0.0,0.0,0.0,	0.0,0.0,0.0,0.0,0.0,0.0,	0.0,0.0,	0.0,0.0,	0.0,0.0,	0	0	0	0	0	460	0%,0%,0%,0%,	0%,0%,0%,0%,0%,0%,	0%,0%,	0%,0%,	0%,0%,	0.0,0.0,0.0,0.0,	0.0,0.0,0.0,0.0,0.0,0.0,	0.0,0.0,
Reverse_Tb11.v5.0132	0	0	0.0,0.0,0.0,0.0,	0.0,0.0,2.903,0.0,0.0,0.0,	0.0,0.0,	0.0,0.0,	0.0,0.0,	0	0.483862	0	0	0	0	0	0	0	0	#DIV/0!	#DIV/0!		0.0,0.0,0.0,0.0,	0.0,0.0,6.4645596E-5,0.0,0.0,0.0,	0.0,0.0,	0.0,0.0,	0.0,0.0,	0	1.07743e-05	0	0	0	0.0,0.0,0.0,0.0,	0.0,0.0,0.29419577,0.0,0.0,0.0,	0.0,0.0,	0.0,0.0,	0.0,0.0,	0	0.0490326	0	0	0	599	0%,0%,0%,0%,	0%,0%,11.2%,0%,0%,0%,	0%,0%,	0%,0%,	0%,0%,	0.0,0.0,0.0,0.0,	0.0,0.0,65882.0,0.0,0.0,0.0,	0.0,0.0,
Tb927.9.7540	0	0	69.85,46.28,63.13,74.45,	7.402,9.045,18.39,22.73,22.59,17.17,	24.04,18.51,	29.86,22.45,	16.84,13.64,	63.4282	16.2208	21.2707	26.1516	15.2412	3.91031	2.98195	2.4254	4.16163	1.31133	1.39561	0.335351		0.0011451691,7.130559E-4,0.0010955783,0.0013001127,	1.1209377E-4,1.3601284E-4,2.864998E-4,3.5593146E-4,3.5578504E-4,2.7082703E-4,	4.5657696E-4,3.5443433E-4,	5.7787896E-4,4.3225865E-4,	2.4281301E-4,1.9503383E-4,	0.00106348	0.000252858	0.000405506	0.000505069	0.000218923	2.1550047,0.9633602,3.581419,3.7643104,	0.1694994,0.20781386,0.7988709,1.3823195,1.2181964,0.93196833,	2.0974193,1.4490633,	1.741574,2.0269132,	0.31219995,0.26765192,	2.61602	0.784778	1.77324	1.88424	0.289926	856	49.9%,29.3%,66.1%,67.8%,	6.8%,8.2%,25.5%,37.7%,34.6%,28.6%,	49.1%,38.9%,	43.8%,48.1%,	11.8%,10.3%,	95449.0,95449.0,95449.0,95449.0,	95449.0,95449.0,95449.0,95449.0,95449.0,95449.0,	95449.0,95449.0,
Tb927.11.2830	0	0	0.0,0.0,0.0,0.0,	0.0,0.0,0.0,1.894,0.0,0.0,	0.0,0.0,	0.0,1.403,	0.0,0.0,	0	0.315683	0	0.701481	0	0	0	0	0	0	#DIV/0!	#DIV/0!		0.0,0.0,0.0,0.0,	0.0,0.0,0.0,2.4507508E-5,0.0,0.0,	0.0,0.0,	0.0,2.2322238E-5,	0.0,0.0,	0	4.08458e-06	0	1.11611e-05	0	0.0,0.0,0.0,0.0,	0.0,0.0,0.0,0.07398939,0.0,0.0,	0.0,0.0,	0.0,0.07398939,	0.0,0.0,	0	0.0123316	0	0.0369947	0	1036	0%,0%,0%,0%,	0%,0%,0%,3.1%,0%,0%,	0%,0%,	0%,3.1%,	0%,0%,	0.0,0.0,0.0,0.0,	0.0,0.0,0.0,115186.0,0.0,0.0,	0.0,0.0,
Tb927.7.2750	0	0	14.29,12.96,4.564,5.486,	14.8,12.66,6.774,5.682,7.189,2.02,	6.555,7.118,	3.228,6.313,	11.23,11.69,	9.3239	8.18849	6.83642	4.7705	11.4597	1.13866	1.36386	1.95449	0.813628	0.834881	0.596564	0.733214		6.5525726E-4,5.5851386E-4,2.2154856E-4,2.6798333E-4,	6.27139E-4,5.326725E-4,2.9527122E-4,2.4891942E-4,3.166762E-4,8.913031E-5,	3.483332E-4,3.8134214E-4,	1.747622E-4,3.4008585E-4,	4.5282775E-4,4.6764416E-4,	0.000425826	0.000351635	0.000364838	0.000257424	0.000460236	0.77010894,0.69433784,0.6672472,0.86637974,	0.62929606,0.7179084,0.62929606,0.62929606,0.6672472,0.21618605,	0.77010894,1.4831331,	0.52405274,1.285599,	0.62929606,0.77010894,	0.749518	0.581538	1.12662	0.904826	0.699703	306	24.8%,22.9%,22.2%,27.1%,	21.2%,23.5%,21.2%,21.2%,22.2%,8.5%,	24.8%,39.5%,	18.3%,35.9%,	21.2%,24.8%,	34047.0,34047.0,34047.0,34047.0,	34047.0,34047.0,34047.0,34047.0,34047.0,34047.0,	34047.0,34047.0,
Tb927.9.12800	0	0	0.0,3.702,0.0,1.567,	0.0,0.0,0.0,0.0,0.0,0.0,	2.185,1.424,	6.455,7.015,	0.0,0.0,	1.31741	0	1.80429	6.73507	0	100000	0.730155	0.195605	100000	#DIV/0!	#DIV/0!	1.36957		0.0,4.6109602E-5,0.0,2.2124077E-5,	0.0,0.0,0.0,0.0,0.0,0.0,	3.355051E-5,2.20379E-5,	1.0099571E-4,1.09187145E-4,	0.0,0.0,	1.70584e-05	0	2.77942e-05	0.000105091	0	0.0,0.049542427,0.0,0.059253693,	0.0,0.0,0.0,0.0,0.0,0.0,	0.083926916,0.071519256,	0.27643883,0.39315677,	0.0,0.0,	0.027199	0	0.0777231	0.334798	0	1059	0%,2.1%,0%,2.5%,	0%,0%,0%,0%,0%,0%,	3.5%,3.0%,	10.6%,14.4%,	0%,0%,	0.0,120054.0,0.0,120054.0,	0.0,0.0,0.0,0.0,0.0,0.0,	120054.0,120054.0,
Tb927.11.7400	0	0	0.0,0.0,0.0,0.0,	0.0,0.0,0.0,0.0,0.0,0.0,	0.0,0.0,	1.614,4.91,	0.0,0.0,	0	0	0	3.2621	0	0	0	0	0	#DIV/0!	#DIV/0!	#DIV/0!		0.0,0.0,0.0,0.0,	0.0,0.0,0.0,0.0,0.0,0.0,	0.0,0.0,	2.5368705E-5,7.679358E-5,	0.0,0.0,	0	0	0	5.10811e-05	0	0.0,0.0,0.0,0.0,	0.0,0.0,0.0,0.0,0.0,0.0,	0.0,0.0,	0.04231739,0.20226443,	0.0,0.0,	0	0	0	0.122291	0	1054	0%,0%,0%,0%,	0%,0%,0%,0%,0%,0%,	0%,0%,	1.8%,8.0%,	0%,0%,	0.0,0.0,0.0,0.0,	0.0,0.0,0.0,0.0,0.0,0.0,	0.0,0.0,
Tb927.9.5220	0	0	0.0,0.0,0.0,0.0,	0.0,0.0,0.0,5.682,0.0,0.0,	0.0,0.0,	0.0,0.0,	0.0,0.0,	0	0.947049	0	0	0	0	0	0	0	0	#DIV/0!	#DIV/0!		0.0,0.0,0.0,0.0,	0.0,0.0,0.0,6.9880125E-4,0.0,0.0,	0.0,0.0,	0.0,0.0,	0.0,0.0,	0	0.000116467	0	0	0	0.0,0.0,0.0,0.0,	0.0,0.0,0.0,0.8450154,0.0,0.0,	0.0,0.0,	0.0,0.0,	0.0,0.0,	0	0.140836	0	0	0	109	0%,0%,0%,0%,	0%,0%,0%,26.6%,0%,0%,	0%,0%,	0%,0%,	0%,0%,	0.0,0.0,0.0,0.0,	0.0,0.0,0.0,12201.0,0.0,0.0,	0.0,0.0,
Tb927.11.16340	0	0	7.938,5.553,12.17,12.54,	9.252,14.47,4.839,8.523,5.135,6.06,	16.02,14.24,	10.49,11.93,	13.1,5.845,	9.55003	8.04671	15.1295	11.2075	9.47303	1.18682	0.631218	0.852107	1.00813	1.88021	1.59712	1.58424		9.694842E-5,6.3746826E-5,1.5733996E-4,1.6312896E-4,	1.0438672E-4,1.6212635E-4,5.6168716E-5,9.943777E-5,6.024053E-5,7.1211165E-5,	2.2676525E-4,2.0311696E-4,	1.5126284E-4,1.7107888E-4,	1.4069582E-4,6.227115E-5,	0.000120291	9.22619e-05	0.000214941	0.000161171	0.000101483	0.17219532,0.06905484,0.4689263,0.48251808,	0.16412604,0.2618276,0.11429453,0.25602996,0.1694994,0.17219532,	0.6710906,0.54525447,	0.45881426,0.48251808,	0.18576872,0.07398939,	0.298174	0.189662	0.608173	0.470666	0.129879	1149	6.9%,2.9%,16.7%,17.1%,	6.6%,10.1%,4.7%,9.9%,6.8%,6.9%,	22.3%,18.9%,	16.4%,17.1%,	7.4%,3.1%,	124848.0,124848.0,124848.0,124848.0,	124848.0,124848.0,124848.0,124848.0,124848.0,124848.0,	124848.0,124848.0,
Tb927.10.2240	0	0	11.11,11.11,3.042,3.135,	7.402,7.236,0.0,0.0,3.081,3.03,	9.468,8.541,	7.262,8.418,	13.1,9.741,	7.09926	3.45804	9.00488	7.84001	11.4213	2.05297	0.788379	0.905517	0.62158	2.60404	0.788427	1.26843		2.6522318E-4,2.49133E-4,7.6863784E-5,7.969183E-5,	1.6318413E-4,1.5840406E-4,0.0,0.0,7.062894E-5,6.9576214E-5,	2.6184233E-4,2.3814426E-4,	2.0463226E-4,2.3597793E-4,	2.7493114E-4,2.0280486E-4,	0.000167728	7.69656e-05	0.000249993	0.000220305	0.000238868	0.55596566,0.30918193,0.29121923,0.27938128,	0.22461617,0.14815366,0.0,0.0,0.19398808,0.20781386,	0.87068224,0.6368165,	0.7660378,0.8492687,	0.28528666,0.2705741,	0.358937	0.129095	0.753749	0.807653	0.27793	588	19.2%,11.7%,11.1%,10.7%,	8.8%,6.0%,0%,0%,7.7%,8.2%,	27.2%,21.4%,	24.7%,26.7%,	10.9%,10.4%,	66352.0,66352.0,66352.0,66352.0,	66352.0,66352.0,0.0,0.0,66352.0,66352.0,	66352.0,66352.0,
Tb927.9.10580	0	0	4.763,7.405,1.521,2.351,	5.551,3.618,3.871,3.788,8.216,5.05,	4.37,4.271,	3.228,0.0,	3.743,3.897,	4.00989	5.01561	4.32035	1.61383	3.81989	0.799481	0.928139	2.4847	1.04974	0.861381	1.13102	1.07742		2.3207028E-4,3.390977E-4,7.846511E-5,1.2202813E-4,	2.498757E-4,1.6170416E-4,1.7927181E-4,1.763179E-4,3.8453538E-4,2.367524E-4,	2.4673605E-4,2.431056E-4,	1.8568484E-4,0.0,	1.603765E-4,1.6562398E-4,	0.000192915	0.00023141	0.000244921	9.28424e-05	0.000163	0.34276497,0.4927944,0.22179961,0.37720942,	0.35518944,0.19124198,0.44543982,0.44543982,1.4099054,0.8793168,	1.1379621,1.004472,	0.32434154,0.0,	0.23026884,0.23026884,	0.358642	0.621089	1.07122	0.162171	0.230269	288	12.8%,17.4%,8.7%,13.9%,	13.2%,7.6%,16.0%,16.0%,38.2%,27.4%,	33.0%,30.2%,	12.2%,0%,	9.0%,9.0%,	31206.0,31206.0,31206.0,31206.0,	31206.0,31206.0,31206.0,31206.0,31206.0,31206.0,	31206.0,31206.0,
Tb927.11.2880	0	0	3.175,0.0,0.0,0.0,	3.701,0.0,2.903,0.0,0.0,0.0,	0.0,0.0,	4.841,5.612,	0.0,0.0,	0.793787	1.10067	0	5.22667	0	0.721185	100000	0.151872	100000	0	#DIV/0!	0		5.1690826E-5,0.0,0.0,0.0,	5.565677E-5,0.0,4.4921937E-5,0.0,0.0,0.0,	0.0,0.0,	9.3057824E-5,1.0731247E-4,	0.0,0.0,	1.29227e-05	1.67631e-05	0	0.000100185	0	0.07646525,0.0,0.0,0.0,	0.0519619,0.0,0.19949937,0.0,0.0,0.0,	0.0,0.0,	0.19674051,0.3335215,	0.0,0.0,	0.0191163	0.0419102	0	0.265131	0	862	3.2%,0%,0%,0%,	2.2%,0%,7.9%,0%,0%,0%,	0%,0%,	7.8%,12.5%,	0%,0%,	96060.0,0.0,0.0,0.0,	96060.0,0.0,96060.0,0.0,0.0,0.0,	0.0,0.0,
Tb927.9.7590	0	0	3.175,3.702,0.0,0.0,	0.0,5.427,0.0,0.0,2.054,0.0,	0.0,1.424,	4.841,2.806,	3.743,7.793,	1.71935	1.24679	0.711774	3.82371	5.76817	1.37903	2.41559	0.449656	0.298076	0.570886	0.123397	0.413977		2.2967778E-4,2.5170136E-4,0.0,0.0,	0.0,3.6008348E-4,0.0,0.0,1.4271415E-4,0.0,	0.0,1.2029968E-4,	4.1348377E-4,2.3841069E-4,	2.3808469E-4,4.917495E-4,	0.000120345	8.37996e-05	6.01498e-05	0.000325947	0.000364917	0.33045447,0.28233063,0.0,0.0,	0.0,0.40928876,0.0,0.0,0.33045447,0.0,	0.0,0.29717934,	0.7458222,0.44543982,	0.28233063,0.46217716,	0.153196	0.123291	0.14859	0.595631	0.372254	194	12.4%,10.8%,0%,0%,	0%,14.9%,0%,0%,12.4%,0%,	0%,11.3%,	24.2%,16.0%,	10.8%,16.5%,	22369.0,22369.0,0.0,0.0,	0.0,22369.0,0.0,0.0,22369.0,0.0,	0.0,22369.0,
Tb927.10.6920	0	0	3.175,9.256,0.0,0.0,	11.1,10.85,0.0,0.0,0.0,0.0,	0.0,0.0,	0.0,0.0,	7.486,13.64,	3.10771	3.65937	0	0	10.5622	0.849247	100000	100000	0.294229	0	0	0		1.3924217E-4,3.8148492E-4,0.0,0.0,	4.4977627E-4,4.3660123E-4,0.0,0.0,0.0,0.0,	0.0,0.0,	0.0,0.0,	2.886777E-4,5.217155E-4,	0.000130182	0.00014773	0	0	0.000405197	0.20503592,0.57398295,0.0,0.0,	0.5275661,0.552387,0.0,0.0,0.0,0.0,	0.0,0.0,	0.0,0.0,	0.46554792,0.7021586,	0.194755	0.179992	0	0	0.583853	320	8.1%,19.7%,0%,0%,	18.4%,19.1%,0%,0%,0%,0%,	0%,0%,	0%,0%,	16.6%,23.1%,	35954.0,35954.0,0.0,0.0,	35954.0,35954.0,0.0,0.0,0.0,0.0,	0.0,0.0,
Tb927.8.260	0	0	0.0,0.0,0.0,0.0,	0.0,0.0,0.0,1.894,0.0,0.0,	0.0,0.0,	1.614,2.104,	0.0,0.0,	0	0.315683	0	1.85914	0	0	0	0	0	0	#DIV/0!	#DIV/0!		0.0,0.0,0.0,0.0,	0.0,0.0,0.0,5.2895375E-5,0.0,0.0,	0.0,0.0,	5.570545E-5,7.2268245E-5,	0.0,0.0,	0	8.8159e-06	0	6.39868e-05	0	0.0,0.0,0.0,0.0,	0.0,0.0,0.0,0.17219532,0.0,0.0,	0.0,0.0,	0.14815366,0.22461617,	0.0,0.0,	0	0.0286992	0	0.186385	0	480	0%,0%,0%,0%,	0%,0%,0%,6.9%,0%,0%,	0%,0%,	6.0%,8.8%,	0%,0%,	0.0,0.0,0.0,0.0,	0.0,0.0,0.0,51949.0,0.0,0.0,	0.0,0.0,
Tb927.11.13910	0	0	0.0,0.0,0.0,0.0,	0.0,0.0,1.935,2.841,4.108,2.02,	1.457,1.424,	0.0,0.0,	0.0,0.0,	0	1.81739	1.44012	0	0	0	0	0	0	0.79241	#DIV/0!	#DIV/0!		0.0,0.0,0.0,0.0,	0.0,0.0,9.741563E-5,1.4371573E-4,2.0895507E-4,1.0292028E-4,	8.938362E-5,8.8068446E-5,	0.0,0.0,	0.0,0.0,	0	9.21678e-05	8.8726e-05	0	0	0.0,0.0,0.0,0.0,	0.0,0.0,0.36772883,0.38995266,0.43879855,0.32129562,	0.30918193,0.35518944,	0.0,0.0,	0.0,0.0,	0	0.252963	0.332186	0	0	265	0%,0%,0%,0%,	0%,0%,13.6%,14.3%,15.8%,12.1%,	11.7%,13.2%,	0%,0%,	0%,0%,	0.0,0.0,0.0,0.0,	0.0,0.0,28921.0,28921.0,28921.0,28921.0,	28921.0,28921.0,
Tb927.3.1970	0	0	36.51,35.17,22.06,21.16,	46.26,36.18,30.0,30.31,36.97,30.3,	21.85,18.51,	16.14,16.13,	54.28,46.76,	28.7258	35.0023	20.1782	16.1362	50.5176	0.820683	1.4236	1.78021	0.568629	0.576483	0.399429	0.702443		0.001591339,0.0014406387,0.0010176096,9.822885E-4,	0.0018624276,0.001446298,0.0012426543,0.0012616039,0.0015476951,0.0012705221,	0.0011034157,9.4222295E-4,	8.3039183E-4,8.259228E-4,	0.0020799136,0.0017776288,	0.00125797	0.00143853	0.00102282	0.000828157	0.00192877	2.4434993,2.5974934,2.9719157,2.698282,	2.3265955,2.5974934,2.810658,3.4565625,3.2657952,2.5974934,	2.9719157,2.3496542,	2.0760968,2.62243,	2.784426,2.5974934,	2.6778	2.84243	2.66079	2.34926	2.69096	322	53.7%,55.6%,59.9%,56.8%,	52.2%,55.6%,58.1%,64.9%,63.0%,55.6%,	59.9%,52.5%,	48.8%,55.9%,	57.8%,55.6%,	36499.0,36499.0,36499.0,36499.0,	36499.0,36499.0,36499.0,36499.0,36499.0,36499.0,	36499.0,36499.0,
Tb927.11.16330	0	0	0.0,0.0,0.0,0.0,	0.0,0.0,1.935,0.0,0.0,0.0,	0.0,0.0,	0.0,1.403,	0.0,0.0,	0	0.322575	0	0.701481	0	0	0	0	0	0	#DIV/0!	#DIV/0!		0.0,0.0,0.0,0.0,	0.0,0.0,2.7462915E-5,0.0,0.0,0.0,	0.0,0.0,	0.0,2.4601955E-5,	0.0,0.0,	0	4.57715e-06	0	1.2301e-05	0	0.0,0.0,0.0,0.0,	0.0,0.0,0.08893013,0.0,0.0,0.0,	0.0,0.0,	0.0,0.11686325,	0.0,0.0,	0	0.0148217	0	0.0584316	0	940	0%,0%,0%,0%,	0%,0%,3.7%,0%,0%,0%,	0%,0%,	0%,4.8%,	0%,0%,	0.0,0.0,0.0,0.0,	0.0,0.0,103626.0,0.0,0.0,0.0,	0.0,0.0,
Tb927.10.2290	0	0	0.0,0.0,0.0,0.0,	0.0,0.0,0.0,0.0,0.0,0.0,	2.185,2.135,	0.0,2.806,	0.0,0.0,	0	0	2.16018	1.40296	0	0	0	0	0	#DIV/0!	#DIV/0!	#DIV/0!		0.0,0.0,0.0,0.0,	0.0,0.0,0.0,0.0,0.0,0.0,	8.5408625E-5,8.415194E-5,	0.0,1.11181915E-4,	0.0,0.0,	0	0	8.47803e-05	5.5591e-05	0	0.0,0.0,0.0,0.0,	0.0,0.0,0.0,0.0,0.0,0.0,	0.2618276,0.22743917,	0.0,0.4421153,	0.0,0.0,	0	0	0.244633	0.221058	0	416	0%,0%,0%,0%,	0%,0%,0%,0%,0%,0%,	10.1%,8.9%,	0%,15.9%,	0%,0%,	0.0,0.0,0.0,0.0,	0.0,0.0,0.0,0.0,0.0,0.0,	46796.0,46796.0,
Tb927.7.2720	0	0	17.46,14.81,9.127,6.269,	14.8,21.71,10.64,11.36,6.162,5.05,	8.012,5.694,	18.56,10.52,	9.358,23.38,	11.9173	11.622	6.85299	14.5406	16.3687	1.02541	1.739	0.819587	0.728054	0.589658	0.418663	0.575044		3.696323E-4,2.9460073E-4,2.0450636E-4,1.4135384E-4,	2.8944877E-4,4.214552E-4,2.1415277E-4,2.2977176E-4,1.252785E-4,1.0284267E-4,	1.9649568E-4,1.4080324E-4,	4.63792E-4,2.616045E-4,	1.7416451E-4,4.3167153E-4,	0.000252523	0.000230492	0.000168649	0.000362698	0.000302918	0.3614447,0.3708818,0.61435854,0.2882495,	0.2882495,0.4190575,0.38038433,0.5275661,0.2618276,0.24165225,	0.62554884,0.38675582,	0.86637974,0.64816236,	0.25025904,0.4962356,	0.408734	0.353123	0.506152	0.757271	0.373247	663	13.4%,13.7%,20.8%,11.0%,	11.0%,15.2%,14.0%,18.4%,10.1%,9.4%,	21.1%,14.2%,	27.1%,21.7%,	9.7%,17.5%,	74109.0,74109.0,74109.0,74109.0,	74109.0,74109.0,74109.0,74109.0,74109.0,74109.0,	74109.0,74109.0,
Tb927.2.5250	0	0	0.0,0.0,2.282,0.0,	0.0,0.0,1.935,1.894,0.0,2.02,	0.0,0.0,	1.614,0.0,	5.615,0.0,	0.570462	0.974913	0	0.806916	2.8074	0.585141	100000	0.706965	0.203199	0	0	0		0.0,0.0,8.6251726E-5,0.0,	0.0,0.0,6.568738E-5,6.460503E-5,0.0,6.9399175E-5,	0.0,0.0,	6.803719E-5,0.0,	1.7629171E-4,0.0,	2.15629e-05	3.32819e-05	0	3.40186e-05	8.81459e-05	0.0,0.0,0.19949937,0.0,	0.0,0.0,0.09144032,0.09144032,0.0,0.09900582,	0.0,0.0,	0.10407865,0.0,	0.15080035,0.0,	0.0498748	0.0469811	0	0.0520393	0.0754002	393	0%,0%,7.9%,0%,	0%,0%,3.8%,3.8%,0%,4.1%,	0%,0%,	4.3%,0%,	6.1%,0%,	0.0,0.0,45060.0,0.0,	0.0,0.0,45060.0,45060.0,0.0,45060.0,	0.0,0.0,
Tb927.9.2310	0	0	3.175,0.0,3.042,3.135,	0.0,0.0,0.0,0.0,3.081,4.04,	2.913,2.847,	2.421,3.507,	0.0,3.897,	2.33809	1.18679	2.88024	2.96408	1.94829	1.9701	0.81177	0.788808	1.20007	2.42692	1.47834	1.23188		9.77138E-5,0.0,9.911383E-5,1.02760525E-4,	0.0,0.0,0.0,0.0,9.1074166E-5,1.1962226E-4,	1.0388886E-4,1.0236025E-4,	8.7955974E-5,1.267864E-4,	0.0,1.04604616E-4,	7.4897e-05	3.51161e-05	0.000103125	0.000107371	5.23023e-05	0.08893013,0.0,0.24165225,0.21898961,	0.0,0.0,0.0,0.0,0.24165225,0.24165225,	0.24738348,0.34586036,	0.1694994,0.4321879,	0.0,0.15080035,	0.137393	0.0805508	0.296622	0.300844	0.0754002	456	3.7%,0%,9.4%,8.6%,	0%,0%,0%,0%,9.4%,9.4%,	9.6%,12.9%,	6.8%,15.6%,	0%,6.1%,	50588.0,0.0,50588.0,50588.0,	0.0,0.0,0.0,0.0,50588.0,50588.0,	50588.0,50588.0,
Tb927.9.10570	0	0	15.88,12.96,12.93,8.621,	12.95,18.09,14.52,12.31,7.189,10.1,	5.098,5.694,	10.49,9.119,	22.46,17.53,	12.5962	12.5264	5.3963	9.80458	19.9969	1.00557	2.33422	1.28472	0.629907	0.430795	0.269857	0.428408		6.9404196E-4,5.3241506E-4,5.9838814E-4,4.014383E-4,	5.231043E-4,7.254018E-4,6.031575E-4,5.1412324E-4,3.0187823E-4,4.2482672E-4,	2.5826573E-4,2.908179E-4,	5.4143614E-4,4.6828022E-4,	8.633351E-4,6.686874E-4,	0.000556571	0.000515415	0.000274542	0.000504858	0.000766011	1.1086283,0.72583795,1.5763211,1.0653801,	1.0796967,1.2490547,1.3120649,1.3988328,0.89234364,1.2646441,	1.0796967,1.032357,	1.3334582,1.5763211,	1.2490547,1.2490547,	1.11904	1.19944	1.05603	1.45489	1.24905	321	32.4%,23.7%,41.1%,31.5%,	31.8%,35.2%,36.4%,38.0%,27.7%,35.5%,	31.8%,30.8%,	36.8%,41.1%,	35.2%,35.2%,	37875.0,37875.0,37875.0,37875.0,	37875.0,37875.0,37875.0,37875.0,37875.0,37875.0,	37875.0,37875.0,
Tb927.11.2890	0	0	7.938,7.405,6.085,4.702,	3.701,5.427,4.839,4.735,3.081,4.04,	3.642,3.559,	5.648,3.507,	3.743,3.897,	6.53236	4.30371	3.60029	4.57791	3.81989	1.51784	1.8144	1.42693	1.71009	0.836556	0.942513	0.551147		1.7324064E-4,1.5188202E-4,1.4057824E-4,1.093129E-4,	7.4612966E-5,1.0864105E-4,1.0036991E-4,9.871609E-5,6.458759E-5,8.4833206E-5,	9.209432E-5,9.073926E-5,	1.4554457E-4,8.991383E-5,	7.183271E-5,7.418305E-5,	0.000143753	8.86268e-05	9.14168e-05	0.000117729	7.30079e-05	0.2133888,0.20503592,0.5100801,0.26765192,	0.096478224,0.15080035,0.28528666,0.25892544,0.15345323,0.22179961,	0.27643883,0.22179961,	0.27643883,0.30316675,	0.101539254,0.08642566,	0.299039	0.194457	0.249119	0.289803	0.0939825	643	8.4%,8.1%,17.9%,10.3%,	4.0%,6.1%,10.9%,10.0%,6.2%,8.7%,	10.6%,8.7%,	10.6%,11.5%,	4.2%,3.6%,	67088.0,67088.0,67088.0,67088.0,	67088.0,67088.0,67088.0,67088.0,67088.0,67088.0,	67088.0,67088.0,
Tb927.8.4800	0	0	0.0,0.0,0.0,0.0,	0.0,0.0,0.0,0.0,0.0,0.0,	0.0,0.0,	1.614,0.0,	0.0,0.0,	0	0	0	0.806916	0	0	0	0	0	#DIV/0!	#DIV/0!	#DIV/0!		0.0,0.0,0.0,0.0,	0.0,0.0,0.0,0.0,0.0,0.0,	0.0,0.0,	6.4899556E-5,0.0,	0.0,0.0,	0	0	0	3.24498e-05	0	0.0,0.0,0.0,0.0,	0.0,0.0,0.0,0.0,0.0,0.0,	0.0,0.0,	0.1694994,0.0,	0.0,0.0,	0	0	0	0.0847497	0	412	0%,0%,0%,0%,	0%,0%,0%,0%,0%,0%,	0%,0%,	6.8%,0%,	0%,0%,	0.0,0.0,0.0,0.0,	0.0,0.0,0.0,0.0,0.0,0.0,	0.0,0.0,
Tb927.10.6910	0	0	7.938,9.256,3.042,3.918,	7.402,7.236,4.839,5.682,8.216,8.08,	8.012,8.541,	4.841,6.313,	7.486,5.845,	6.03861	6.90895	8.27653	5.57741	6.66563	0.874027	0.729606	1.08269	0.905932	1.19794	1.24167	1.3706		3.1028895E-4,3.4004226E-4,1.2589389E-4,1.6315738E-4,	2.672765E-4,2.5944732E-4,1.7977117E-4,2.1217085E-4,3.0848518E-4,3.0388718E-4,	3.6288754E-4,3.9005245E-4,	2.2344248E-4,2.898782E-4,	2.5731715E-4,1.9930239E-4,	0.000234846	0.000255173	0.00037647	0.00025666	0.00022831	0.5170504,0.5275661,0.5170504,0.68267405,	0.3614447,0.28528666,0.6368165,0.6368165,0.8492687,0.90985334,	1.1727014,1.2594359,	0.58854675,0.92309177,	0.40604758,0.25025904,	0.561085	0.613248	1.21607	0.755819	0.328153	359	18.1%,18.4%,18.1%,22.6%,	13.4%,10.9%,21.4%,21.4%,26.7%,28.1%,	33.7%,35.4%,	20.1%,28.4%,	14.8%,9.7%,	40128.0,40128.0,40128.0,40128.0,	40128.0,40128.0,40128.0,40128.0,40128.0,40128.0,	40128.0,40128.0,
Reverse_Tb927.4.240	0	0	0.0,0.0,0.0,0.0,	0.0,0.0,0.0,0.0,0.0,0.0,	0.0,0.0,	0.0,2.104,	0.0,0.0,	0	0	0	1.05222	0	0	0	0	0	#DIV/0!	#DIV/0!	#DIV/0!		0.0,0.0,0.0,0.0,	0.0,0.0,0.0,0.0,0.0,0.0,	0.0,0.0,	0.0,4.287856E-5,	0.0,0.0,	0	0	0	2.14393e-05	0	0.0,0.0,0.0,0.0,	0.0,0.0,0.0,0.0,0.0,0.0,	0.0,0.0,	0.0,0.1271975,	0.0,0.0,	0	0	0	0.0635987	0	809	0%,0%,0%,0%,	0%,0%,0%,0%,0%,0%,	0%,0%,	0%,5.2%,	0%,0%,	0.0,0.0,0.0,0.0,	0.0,0.0,0.0,0.0,0.0,0.0,	0.0,0.0,
Tb927.3.1980	0	0	0.0,5.553,3.803,1.567,	0.0,0.0,3.871,4.735,3.081,2.02,	4.37,4.271,	2.421,3.507,	0.0,0.0,	2.73096	2.28449	4.32035	2.96408	0	1.19544	0.632116	0.921354	100000	1.89117	#DIV/0!	1.58199		0.0,2.4744964E-4,1.9086107E-4,7.9153375E-5,	0.0,0.0,1.7442663E-4,2.1444069E-4,1.4030344E-4,9.2141476E-5,	2.4006749E-4,2.3653517E-4,	1.3549974E-4,1.9531958E-4,	0.0,0.0,	0.000129366	0.000103552	0.000238301	0.00016541	0	0.0,0.22461617,0.47570658,0.1694994,	0.0,0.0,0.40928876,0.4859357,0.36458313,0.36458313,	0.8071741,0.64437175,	0.39636838,0.54525447,	0.0,0.0,	0.217456	0.270732	0.725773	0.470811	0	296	0%,8.8%,16.9%,6.8%,	0%,0%,14.9%,17.2%,13.5%,13.5%,	25.7%,21.6%,	14.5%,18.9%,	0%,0%,	0.0,32644.0,32644.0,32644.0,	0.0,0.0,32644.0,32644.0,32644.0,32644.0,	32644.0,32644.0,
Tb927.6.4390	0	0	0.0,3.702,4.564,5.486,	0.0,3.618,9.677,10.42,6.162,6.06,	7.283,5.694,	1.614,3.507,	0.0,0.0,	3.43794	5.98903	6.48882	2.56062	0	0.57404	0.529826	1.34262	100000	1.08345	#DIV/0!	1.88741		0.0,4.395146E-5,6.102057E-5,7.3809984E-5,	0.0,4.191791E-5,1.1617975E-4,1.2569196E-4,7.476115E-5,7.364683E-5,	1.0660063E-4,8.40257E-5,	2.4067162E-5,5.203834E-5,	0.0,0.0,	4.46955e-05	7.20329e-05	9.53132e-05	3.80527e-05	0	0.0,0.049542427,0.23594749,0.2705741,	0.0,0.0519619,0.3273945,0.39315677,0.18304157,0.25892544,	0.3273945,0.20503592,	0.06905484,0.1561122,	0.0,0.0,	0.139016	0.202413	0.266215	0.112584	0	1111	0%,2.1%,9.2%,10.4%,	0%,2.2%,12.3%,14.4%,7.3%,10.0%,	12.3%,8.1%,	2.9%,6.3%,	0%,0%,	0.0,125899.0,125899.0,125899.0,	0.0,125899.0,125899.0,125899.0,125899.0,125899.0,	125899.0,125899.0,
Tb927.7.2730	0	0	0.0,0.0,3.803,2.351,	0.0,3.618,2.903,4.735,0.0,2.02,	2.185,1.424,	2.421,2.104,	5.615,0.0,	1.53853	2.21271	1.80429	2.2626	2.8074	0.695318	0.852709	0.679986	0.548028	0.815422	0.642691	1.17273		0.0,0.0,1.8402241E-4,1.14475886E-4,	0.0,1.516964E-4,1.2613261E-4,2.0675715E-4,0.0,8.883998E-5,	1.1573286E-4,7.601999E-5,	1.3064471E-4,1.1299269E-4,	2.2567635E-4,0.0,	7.46246e-05	9.5571e-05	9.58764e-05	0.000121819	0.000112838	0.0,0.0,0.7298163,0.44543982,	0.0,0.30918193,0.44543982,0.55596566,0.0,0.33967674,	0.46554792,0.33967674,	0.4321879,0.41253757,	0.2705741,0.0,	0.293814	0.275044	0.402612	0.422363	0.135287	307	0%,0%,23.8%,16.0%,	0%,11.7%,16.0%,19.2%,0%,12.7%,	16.6%,12.7%,	15.6%,15.0%,	10.4%,0%,	0.0,0.0,33928.0,33928.0,	0.0,33928.0,33928.0,33928.0,0.0,33928.0,	33928.0,33928.0,
Tb927.10.14600	0	0	60.33,37.02,22.06,17.24,	61.06,48.84,18.39,17.99,24.65,22.22,	19.67,17.08,	33.08,28.06,	63.63,54.55,	34.1624	32.192	18.3739	30.5714	59.0932	1.06121	1.85928	1.11746	0.57811	0.57076	0.310931	0.537841		0.003182678,0.0018357168,0.0012318433,9.688849E-4,	0.0029759633,0.0023635554,9.2196936E-4,9.067778E-4,0.0012490171,0.001127867,	0.0012021424,0.0010528483,	0.0020606827,0.0017387847,	0.002951892,0.0025105106,	0.00180478	0.00159086	0.0011275	0.00189973	0.0027312	2.3884413,1.3334582,2.1915379,1.9785166,	2.1622777,1.8973436,1.7289777,2.1915379,2.1915379,1.7542286,	2.1915379,1.5941794,	2.3884413,2.4197948,	2.5075188,1.8973436,	1.97299	1.98765	1.89286	2.40412	2.20243	266	53.0%,36.8%,50.4%,47.4%,	50.0%,46.2%,43.6%,50.4%,50.4%,44.0%,	50.4%,41.4%,	53.0%,53.4%,	54.5%,46.2%,	28642.0,28642.0,28642.0,28642.0,	28642.0,28642.0,28642.0,28642.0,28642.0,28642.0,	28642.0,28642.0,
Reverse_Tb927.11.7290	0	0	0.0,0.0,0.0,0.0,	0.0,0.0,0.0,0.0,0.0,0.0,	0.0,0.0,	0.0,0.0,	0.0,0.0,	0	0	0	0	0	0	0	0	0	#DIV/0!	#DIV/0!	#DIV/0!		0.0,0.0,0.0,0.0,	0.0,0.0,0.0,0.0,0.0,0.0,	0.0,0.0,	0.0,0.0,	0.0,0.0,	0	0	0	0	0	0.0,0.0,0.0,0.0,	0.0,0.0,0.0,0.0,0.0,0.0,	0.0,0.0,	0.0,0.0,	0.0,0.0,	0	0	0	0	0	1467	0%,0%,0%,0%,	0%,0%,0%,0%,0%,0%,	0%,0%,	0%,0%,	0%,0%,	0.0,0.0,0.0,0.0,	0.0,0.0,0.0,0.0,0.0,0.0,	0.0,0.0,
Tb927.2.5240	0	0	6.35,11.11,15.21,16.46,	0.0,3.618,18.39,17.05,16.43,15.15,	15.3,19.22,	10.49,9.119,	16.84,17.53,	12.2817	11.772	17.2566	9.80458	17.1895	1.04329	0.711712	1.25265	0.714489	1.46589	1.0039	1.40506		1.7507856E-4,2.878E-4,4.4396764E-4,4.8331765E-4,	0.0,9.149469E-5,4.81815E-4,4.4893517E-4,4.3515203E-4,4.018744E-4,	4.886246E-4,6.1898795E-4,	3.414558E-4,2.9532015E-4,	4.0834566E-4,4.2170662E-4,	0.000347541	0.000309879	0.000553806	0.000318388	0.000415026	0.1561122,0.37404191,1.6001594,1.6001594,	0.0,0.11943793,1.3496327,1.4043627,1.1379621,1.4717243,	1.7289777,1.9376497,	0.9815271,1.1877615,	0.6218101,0.56314766,	0.932618	0.913853	1.83331	1.08464	0.592479	509	6.3%,13.8%,41.5%,41.5%,	0%,4.9%,37.1%,38.1%,33.0%,39.3%,	43.6%,46.8%,	29.7%,34.0%,	21.0%,19.4%,	54268.0,54268.0,54268.0,54268.0,	0.0,54268.0,54268.0,54268.0,54268.0,54268.0,	54268.0,54268.0,
Tb927.9.10560	0	0	0.0,0.0,1.521,1.567,	0.0,0.0,0.0,0.0,2.054,0.0,	0.0,4.271,	0.0,1.403,	0.0,0.0,	0.772151	0.342317	2.13532	0.701481	0	2.25566	0.361609	1.10074	100000	6.23785	#DIV/0!	2.76542		0.0,0.0,1.3451162E-4,1.3946071E-4,	0.0,0.0,0.0,0.0,1.6480088E-4,0.0,	0.0,4.1675247E-4,	0.0,1.376538E-4,	0.0,0.0,	6.84931e-05	2.74668e-05	0.000208376	6.88269e-05	0	0.0,0.0,0.3520726,0.3520726,	0.0,0.0,0.0,0.0,0.54881656,0.0,	0.0,0.54881656,	0.0,0.3520726,	0.0,0.0,	0.176036	0.0914694	0.274408	0.176036	0	168	0%,0%,13.1%,13.1%,	0%,0%,0%,0%,19.0%,0%,	0%,19.0%,	0%,13.1%,	0%,0%,	0.0,0.0,19036.0,19036.0,	0.0,0.0,0.0,0.0,19036.0,0.0,	0.0,19036.0,
Reverse_Tb927.5.1680	0	0	0.0,0.0,0.0,0.0,	0.0,0.0,0.0,0.0,0.0,0.0,	0.0,0.0,	0.0,0.0,	0.0,0.0,	0	0	0	0	0	0	0	0	0	#DIV/0!	#DIV/0!	#DIV/0!		0.0,0.0,0.0,0.0,	0.0,0.0,0.0,0.0,0.0,0.0,	0.0,0.0,	0.0,0.0,	0.0,0.0,	0	0	0	0	0	0.0,0.0,0.0,0.0,	0.0,0.0,0.0,0.0,0.0,0.0,	0.0,0.0,	0.0,0.0,	0.0,0.0,	0	0	0	0	0	1751	0%,0%,0%,0%,	0%,0%,0%,0%,0%,0%,	0%,0%,	0%,0%,	0%,0%,	0.0,0.0,0.0,0.0,	0.0,0.0,0.0,0.0,0.0,0.0,	0.0,0.0,
Reverse_Tb927.8.4870	0	0	0.0,0.0,0.0,0.0,	3.701,0.0,0.0,0.0,0.0,0.0,	0.0,0.0,	0.0,0.0,	0.0,0.0,	0	0.616807	0	0	0	0	0	0	0	0	#DIV/0!	#DIV/0!		0.0,0.0,0.0,0.0,	3.9847288E-5,0.0,0.0,0.0,0.0,0.0,	0.0,0.0,	0.0,0.0,	0.0,0.0,	0	6.64121e-06	0	0	0	0.0,0.0,0.0,0.0,	0.0519619,0.0,0.0,0.0,0.0,0.0,	0.0,0.0,	0.0,0.0,	0.0,0.0,	0	0.00866032	0	0	0	1204	0%,0%,0%,0%,	2.2%,0%,0%,0%,0%,0%,	0%,0%,	0%,0%,	0%,0%,	0.0,0.0,0.0,0.0,	136494.0,0.0,0.0,0.0,0.0,0.0,	0.0,0.0,
Tb927.8.280	0	0	0.0,0.0,2.282,0.0,	0.0,0.0,0.0,0.0,0.0,0.0,	0.0,0.0,	0.0,0.0,	0.0,0.0,	0.570462	0	0	0	0	100000	100000	100000	100000	#DIV/0!	#DIV/0!	0		0.0,0.0,7.121204E-5,0.0,	0.0,0.0,0.0,0.0,0.0,0.0,	0.0,0.0,	0.0,0.0,	0.0,0.0,	1.7803e-05	0	0	0	0	0.0,0.0,0.11173177,0.0,	0.0,0.0,0.0,0.0,0.0,0.0,	0.0,0.0,	0.0,0.0,	0.0,0.0,	0.0279329	0	0	0	0	476	0%,0%,4.6%,0%,	0%,0%,0%,0%,0%,0%,	0%,0%,	0%,0%,	0%,0%,	0.0,0.0,51631.0,0.0,	0.0,0.0,0.0,0.0,0.0,0.0,	0.0,0.0,
Reverse_Tb927.10.12220	0	0	0.0,0.0,0.0,0.0,	0.0,0.0,0.0,0.0,0.0,0.0,	0.0,0.0,	0.0,0.0,	0.0,0.0,	0	0	0	0	0	0	0	0	0	#DIV/0!	#DIV/0!	#DIV/0!		0.0,0.0,0.0,0.0,	0.0,0.0,0.0,0.0,0.0,0.0,	0.0,0.0,	0.0,0.0,	0.0,0.0,	0	0	0	0	0	0.0,0.0,0.0,0.0,	0.0,0.0,0.0,0.0,0.0,0.0,	0.0,0.0,	0.0,0.0,	0.0,0.0,	0	0	0	0	0	369	0%,0%,0%,0%,	0%,0%,0%,0%,0%,0%,	0%,0%,	0%,0%,	0%,0%,	0.0,0.0,0.0,0.0,	0.0,0.0,0.0,0.0,0.0,0.0,	0.0,0.0,
Tb927.11.10900	0	0	0.0,0.0,0.0,0.0,	0.0,0.0,0.0,0.0,0.0,0.0,	0.0,0.0,	2.421,0.0,	0.0,0.0,	0	0	0	1.21037	0	0	0	0	0	#DIV/0!	#DIV/0!	#DIV/0!		0.0,0.0,0.0,0.0,	0.0,0.0,0.0,0.0,0.0,0.0,	0.0,0.0,	4.7297082E-5,0.0,	0.0,0.0,	0	0	0	2.36485e-05	0	0.0,0.0,0.0,0.0,	0.0,0.0,0.0,0.0,0.0,0.0,	0.0,0.0,	0.11429453,0.0,	0.0,0.0,	0	0	0	0.0571473	0	848	0%,0%,0%,0%,	0%,0%,0%,0%,0%,0%,	0%,0%,	4.7%,0%,	0%,0%,	0.0,0.0,0.0,0.0,	0.0,0.0,0.0,0.0,0.0,0.0,	0.0,0.0,
Tb927.10.6940	0	0	28.58,22.21,29.66,32.13,	22.21,21.71,30.0,32.2,33.89,30.3,	30.59,24.91,	34.7,30.87,	24.33,31.17,	28.1463	28.3833	27.7513	32.7813	27.7517	0.991649	1.01423	0.858608	1.01422	0.977732	0.999984	0.985966		4.717852E-4,3.4468283E-4,5.184236E-4,5.65062E-4,	3.3865508E-4,3.28735E-4,4.707467E-4,5.0779554E-4,5.374447E-4,4.813037E-4,	5.8519986E-4,4.804911E-4,	6.763297E-4,5.9855107E-4,	3.5320563E-4,4.4893837E-4,	0.000474988	0.000444113	0.000532845	0.00063744	0.000401072	0.69433784,0.47570658,1.6853445,1.4322038,	0.633052,0.5381547,1.1428905,1.4378109,1.5351286,1.4774222,	1.5941794,1.3878112,	1.3604782,1.9922645,	0.40281367,0.5848932,	1.0719	1.12741	1.491	1.67637	0.493853	850	22.9%,16.9%,42.9%,38.6%,	21.3%,18.7%,33.1%,38.7%,40.4%,39.4%,	41.4%,37.8%,	37.3%,47.6%,	14.7%,20.0%,	93684.0,93684.0,93684.0,93684.0,	93684.0,93684.0,93684.0,93684.0,93684.0,93684.0,	93684.0,93684.0,
Tb927.8.4810	0	0	3.175,0.0,3.042,2.351,	0.0,0.0,4.839,3.788,4.108,2.02,	1.457,4.982,	0.0,0.0,	0.0,0.0,	2.14217	2.45909	3.21955	0	0	0.871121	0.665362	100000	100000	1.30924	#DIV/0!	1.50294		1.6085737E-4,0.0,1.6316211E-4,1.26874E-4,	0.0,0.0,2.3298863E-4,1.833197E-4,1.9990286E-4,9.846164E-5,	8.5511405E-5,2.948862E-4,	0.0,0.0,	0.0,0.0,	0.000112723	0.000119112	0.000190199	0	0	0.19949937,0.0,0.39315677,0.29419577,	0.0,0.0,0.39315677,0.38356638,0.38356638,0.17219532,	0.17219532,0.7179084,	0.0,0.0,	0.0,0.0,	0.221713	0.222081	0.445052	0	0	277	7.9%,0%,14.4%,11.2%,	0%,0%,14.4%,14.1%,14.1%,6.9%,	6.9%,23.5%,	0%,0%,	0%,0%,	31429.0,0.0,31429.0,31429.0,	0.0,0.0,31429.0,31429.0,31429.0,31429.0,	31429.0,31429.0,
Reverse_Tb927.11.5060	0	0	0.0,0.0,1.521,0.0,	0.0,0.0,1.935,0.0,0.0,0.0,	0.0,0.0,	0.0,0.0,	0.0,0.0,	0.380308	0.322575	0	0	0	1.17898	100000	100000	100000	0	#DIV/0!	0		0.0,0.0,2.1707927E-5,0.0,	0.0,0.0,2.4798404E-5,0.0,0.0,0.0,	0.0,0.0,	0.0,0.0,	0.0,0.0,	5.42698e-06	4.13307e-06	0	0	0	0.0,0.0,0.08143401,0.0,	0.0,0.0,0.09900582,0.0,0.0,0.0,	0.0,0.0,	0.0,0.0,	0.0,0.0,	0.0203585	0.016501	0	0	0	1041	0%,0%,3.4%,0%,	0%,0%,4.1%,0%,0%,0%,	0%,0%,	0%,0%,	0%,0%,	0.0,0.0,119594.0,0.0,	0.0,0.0,119594.0,0.0,0.0,0.0,	0.0,0.0,
Tb927.10.2270	0	0	0.0,0.0,8.367,3.918,	3.701,0.0,3.871,3.788,2.054,2.02,	10.2,9.965,	8.069,8.418,	3.743,0.0,	3.0713	2.5723	10.0808	8.24347	1.8716	1.19399	0.304668	0.372574	1.641	3.919	5.38621	3.28227		0.0,0.0,1.3321408E-4,6.277974E-5,	5.1421364E-5,0.0,5.5337918E-5,5.4426102E-5,2.9674753E-5,2.9232448E-5,	1.7771342E-4,1.7509857E-4,	1.4329376E-4,1.487192E-4,	4.950528E-5,0.0,	4.89985e-05	3.66821e-05	0.000176406	0.000146006	2.47526e-05	0.0,0.0,0.53461695,0.24451458,	0.096478224,0.0,0.1561122,0.14815366,0.07398939,0.054386854,	0.64816236,0.5275661,	0.33045447,0.38038433,	0.04712856,0.0,	0.194783	0.0881867	0.587864	0.355419	0.0235643	933	0%,0%,18.6%,9.5%,	4.0%,0%,6.3%,6.0%,3.1%,2.3%,	21.7%,18.4%,	12.4%,14.0%,	2.0%,0%,	0.0,0.0,104363.0,104363.0,	104363.0,0.0,104363.0,104363.0,104363.0,104363.0,	104363.0,104363.0,
Tb927.7.2700	0	0	93.67,90.71,57.81,68.96,	125.8,112.2,102.6,95.65,74.97,77.77,	42.24,38.44,	45.19,39.98,	127.3,130.5,	77.7859	98.1581	40.3399	42.5859	128.902	0.792455	1.92826	1.82657	0.60345	0.410968	0.31295	0.518601		0.0045799515,0.0041684206,0.0029920633,0.0035919636,	0.005683584,0.005030295,0.004767256,0.0044675395,0.0035211113,0.0036586907,	0.0023934254,0.0021955739,	0.0026086452,0.0022964682,	0.0054718,0.0055677355,	0.0038331	0.00452141	0.0022945	0.00245256	0.00551977	3.7424197,3.518559,4.4325037,3.9773703,	4.5207744,4.0933084,4.4325037,4.4325037,4.0933084,4.0118723,	4.0118723,4.0118723,	4.9429216,4.7543993,	4.48277,4.48277,	3.91771	4.26405	4.01187	4.84866	4.48277	287	67.6%,65.5%,73.5%,69.7%,	74.2%,70.7%,73.5%,73.5%,70.7%,70.0%,	70.0%,70.0%,	77.4%,76.0%,	73.9%,73.9%,	31857.0,31857.0,31857.0,31857.0,	31857.0,31857.0,31857.0,31857.0,31857.0,31857.0,	31857.0,31857.0,
Tb927.6.4380	0	0	6.35,0.0,6.085,6.269,	3.701,0.0,7.742,7.576,5.135,4.04,	9.468,7.83,	10.49,8.418,	3.743,0.0,	4.67618	4.69894	8.64899	9.45384	1.8716	0.995155	0.540661	0.494632	2.49849	1.84063	4.62118	1.84959		2.1117296E-4,0.0,2.141986E-4,2.2207962E-4,	1.1368753E-4,0.0,2.4469328E-4,2.4066141E-4,1.6401983E-4,1.2926008E-4,	3.648419E-4,3.0417004E-4,	4.1185072E-4,3.2880338E-4,	1.09451255E-4,0.0,	0.000161863	0.00014872	0.000334506	0.000370327	5.47256e-05	0.31219995,0.0,0.99986184,0.99986184,	0.19124198,0.0,0.57398295,0.92309177,0.47231245,0.24451458,	1.6242187,0.8238957,	1.3550494,1.5292981,	0.19124198,0.0,	0.577981	0.400857	1.22406	1.44217	0.095621	422	11.8%,0%,30.1%,30.1%,	7.6%,0%,19.7%,28.4%,16.8%,9.5%,	41.9%,26.1%,	37.2%,40.3%,	7.6%,0%,	46523.0,0.0,46523.0,46523.0,	46523.0,0.0,46523.0,46523.0,46523.0,46523.0,	46523.0,46523.0,
Tb927.3.1990	0	0	0.0,0.0,0.0,0.0,	0.0,0.0,0.0,0.0,0.0,0.0,	0.0,2.135,	0.0,0.0,	0.0,0.0,	0	0	1.06766	0	0	0	0	0	0	#DIV/0!	#DIV/0!	#DIV/0!		0.0,0.0,0.0,0.0,	0.0,0.0,0.0,0.0,0.0,0.0,	0.0,7.278006E-5,	0.0,0.0,	0.0,0.0,	0	0	3.639e-05	0	0	0.0,0.0,0.0,0.0,	0.0,0.0,0.0,0.0,0.0,0.0,	0.0,0.14815366,	0.0,0.0,	0.0,0.0,	0	0	0.0740768	0	0	481	0%,0%,0%,0%,	0%,0%,0%,0%,0%,0%,	0%,6.0%,	0%,0%,	0%,0%,	0.0,0.0,0.0,0.0,	0.0,0.0,0.0,0.0,0.0,0.0,	0.0,53497.0,
Reverse_Tb927.10.10850	0	0	0.0,0.0,2.282,2.351,	0.0,0.0,0.0,0.0,0.0,0.0,	0.0,0.0,	0.0,0.0,	0.0,0.0,	1.15823	0	0	0	0	100000	100000	100000	100000	#DIV/0!	#DIV/0!	0		0.0,0.0,3.7538128E-5,3.8919265E-5,	0.0,0.0,0.0,0.0,0.0,0.0,	0.0,0.0,	0.0,0.0,	0.0,0.0,	1.91143e-05	0	0	0	0	0.0,0.0,0.17219532,0.11943793,	0.0,0.0,0.0,0.0,0.0,0.0,	0.0,0.0,	0.0,0.0,	0.0,0.0,	0.0729083	0	0	0	0	903	0%,0%,6.9%,4.9%,	0%,0%,0%,0%,0%,0%,	0%,0%,	0%,0%,	0%,0%,	0.0,0.0,99185.0,99185.0,	0.0,0.0,0.0,0.0,0.0,0.0,	0.0,0.0,
Tb927.11.2860	0	0	0.0,0.0,7.606,5.486,	0.0,3.618,8.71,11.36,4.108,4.04,	4.37,4.982,	7.262,2.806,	0.0,3.897,	3.27299	5.30661	4.67624	5.03409	1.94829	0.616776	0.699919	0.650166	1.67993	0.88121	2.40018	1.42874		0.0,0.0,1.4693078E-4,1.0663576E-4,	0.0,6.05602E-5,1.5106388E-4,1.980997E-4,7.2006624E-5,7.0933354E-5,	9.2405695E-5,1.06220396E-4,	1.5646784E-4,6.0145223E-5,	0.0,6.202822E-5,	6.33916e-05	9.21106e-05	9.9313e-05	0.000108307	3.10141e-05	0.0,0.0,0.64816236,0.33967674,	0.0,0.11173177,0.455459,0.7823788,0.19398808,0.19674051,	0.27938128,0.37720942,	0.36458313,0.19398808,	0.0,0.11686325,	0.24696	0.29005	0.328295	0.279286	0.0584316	769	0%,0%,21.7%,12.7%,	0%,4.6%,16.3%,25.1%,7.7%,7.8%,	10.7%,13.9%,	13.5%,7.7%,	0%,4.8%,	0.0,0.0,83078.0,83078.0,	0.0,83078.0,83078.0,83078.0,83078.0,83078.0,	83078.0,83078.0,
Tb927.2.5230	0	0	26.99,25.92,3.042,4.702,	24.06,25.33,4.839,2.841,0.0,0.0,	3.642,2.847,	8.876,9.821,	41.18,31.17,	15.1623	9.51008	3.24441	9.34841	36.1739	1.59434	4.67337	1.62191	0.419151	0.341155	0.0896892	0.213978		0.0013574862,0.0012251271,1.6199249E-4,2.51929E-4,	0.0011177235,0.0011684429,2.3131848E-4,1.3650418E-4,0.0,0.0,	2.1224606E-4,1.6729848E-4,	5.2710535E-4,5.8021815E-4,	0.0018210493,0.0013677335,	0.000749134	0.000442332	0.000189772	0.000553662	0.00159439	1.3014419,1.1379621,0.4996848,0.65576994,	1.0653801,1.3988328,0.52405274,0.38995266,0.0,0.0,	0.52405274,0.53461695,	1.084491,0.9678863,	1.3014419,1.3014419,	0.898715	0.563036	0.529335	1.02619	1.30144	279	36.2%,33.0%,17.6%,21.9%,	31.5%,38.0%,18.3%,14.3%,0%,0%,	18.3%,18.6%,	31.9%,29.4%,	36.2%,36.2%,	30737.0,30737.0,30737.0,30737.0,	30737.0,30737.0,30737.0,30737.0,0.0,0.0,	30737.0,30737.0,
Tb927.9.7580	0	0	0.0,0.0,0.0,1.567,	0.0,0.0,1.935,0.0,0.0,0.0,	0.0,0.0,	0.0,0.0,	0.0,0.0,	0.391843	0.322575	0	0	0	1.21474	100000	100000	100000	0	#DIV/0!	0		0.0,0.0,0.0,4.074678E-5,	0.0,0.0,4.4895896E-5,0.0,0.0,0.0,	0.0,0.0,	0.0,0.0,	0.0,0.0,	1.01867e-05	7.48265e-06	0	0	0	0.0,0.0,0.0,0.1271975,	0.0,0.0,0.14024973,0.0,0.0,0.0,	0.0,0.0,	0.0,0.0,	0.0,0.0,	0.0317994	0.023375	0	0	0	575	0%,0%,0%,5.2%,	0%,0%,5.7%,0%,0%,0%,	0%,0%,	0%,0%,	0%,0%,	0.0,0.0,0.0,63572.0,	0.0,0.0,63572.0,0.0,0.0,0.0,	0.0,0.0,
Tb927.9.10550	0	0	0.0,0.0,0.0,1.567,	0.0,0.0,0.0,0.0,0.0,0.0,	0.0,0.0,	0.0,0.0,	0.0,0.0,	0.391843	0	0	0	0	100000	100000	100000	100000	#DIV/0!	#DIV/0!	0		0.0,0.0,0.0,3.22719E-5,	0.0,0.0,0.0,0.0,0.0,0.0,	0.0,0.0,	0.0,0.0,	0.0,0.0,	8.06797e-06	0	0	0	0	0.0,0.0,0.0,0.15345323,	0.0,0.0,0.0,0.0,0.0,0.0,	0.0,0.0,	0.0,0.0,	0.0,0.0,	0.0383633	0	0	0	0	726	0%,0%,0%,6.2%,	0%,0%,0%,0%,0%,0%,	0%,0%,	0%,0%,	0%,0%,	0.0,0.0,0.0,81420.0,	0.0,0.0,0.0,0.0,0.0,0.0,	0.0,0.0,
Tb927.11.13920	0	0	3.175,3.702,12.17,14.11,	0.0,0.0,0.0,0.0,0.0,0.0,	31.32,24.2,	40.35,36.48,	0.0,0.0,	8.2884	0	27.7596	38.4114	0	100000	0.298578	0.21578	100000	#DIV/0!	#DIV/0!	3.3492		3.9961877E-5,4.379378E-5,1.6213777E-4,1.8911621E-4,	0.0,0.0,0.0,0.0,0.0,0.0,	4.5673826E-4,3.5582812E-4,	5.995205E-4,5.392572E-4,	0.0,0.0,	0.000108752	0	0.000406283	0.000569389	0	0.083926916,0.07894671,0.566751,0.7100153,	0.0,0.0,0.0,0.0,0.0,0.0,	1.2387211,1.1134889,	1.4210291,1.3933158,	0.0,0.0,	0.35991	0	1.1761	1.40717	0	1115	3.5%,3.3%,19.5%,23.3%,	0%,0%,0%,0%,0%,0%,	35.0%,32.5%,	38.4%,37.9%,	0%,0%,	127469.0,127469.0,127469.0,127469.0,	0.0,0.0,0.0,0.0,0.0,0.0,	127469.0,127469.0,
Tb927.11.5940	0	0	19.05,16.66,22.82,24.29,	3.701,3.618,0.0,0.0,0.0,3.03,	20.39,21.35,	14.52,19.64,	0.0,0.0,	20.706	1.72477	20.8734	17.083	0	12.005	0.991977	1.21208	100000	12.1021	#DIV/0!	1.00809		2.1490752E-4,1.766361E-4,2.7248336E-4,2.919258E-4,	3.8566024E-5,3.743633E-5,0.0,0.0,0.0,3.2886506E-5,	2.665701E-4,2.8140843E-4,	1.9344657E-4,2.6025862E-4,	0.0,0.0,	0.000238988	1.81481e-05	0.000273989	0.000226853	0	0.28233063,0.18850219,0.8071741,0.72186863,	0.059253693,0.06414306,0.0,0.0,0.0,0.07894671,	0.7906058,0.77010894,	0.48251808,0.8281002,	0.0,0.0,	0.499969	0.0337239	0.780357	0.655309	0	1244	10.8%,7.5%,25.7%,23.6%,	2.5%,2.7%,0%,0%,0%,3.3%,	25.3%,24.8%,	17.1%,26.2%,	0%,0%,	137476.0,137476.0,137476.0,137476.0,	137476.0,137476.0,0.0,0.0,0.0,137476.0,	137476.0,137476.0,
Reverse_Tb927.5.3650	0	0	0.0,0.0,0.0,0.0,	0.0,0.0,0.0,0.0,0.0,0.0,	0.0,0.0,	1.614,0.0,	0.0,0.0,	0	0	0	0.806916	0	0	0	0	0	#DIV/0!	#DIV/0!	#DIV/0!		0.0,0.0,0.0,0.0,	0.0,0.0,0.0,0.0,0.0,0.0,	0.0,0.0,	3.3256983E-5,0.0,	0.0,0.0,	0	0	0	1.66285e-05	0	0.0,0.0,0.0,0.0,	0.0,0.0,0.0,0.0,0.0,0.0,	0.0,0.0,	0.09900582,0.0,	0.0,0.0,	0	0	0	0.0495029	0	804	0%,0%,0%,0%,	0%,0%,0%,0%,0%,0%,	0%,0%,	4.1%,0%,	0%,0%,	0.0,0.0,0.0,0.0,	0.0,0.0,0.0,0.0,0.0,0.0,	0.0,0.0,
Tb927.8.4820	0	0	17.46,20.36,18.25,18.81,	20.35,23.52,22.26,13.26,23.62,22.22,	21.85,21.35,	19.37,16.13,	16.84,23.38,	18.7223	20.8711	21.6018	17.75	20.1119	0.897044	0.8667	1.05477	0.930904	1.03501	1.07408	1.1538		3.9399712E-4,4.3177715E-4,4.3597334E-4,4.5201412E-4,	4.2422628E-4,4.866723E-4,4.7728958E-4,2.8573704E-4,5.118895E-4,4.8233542E-4,	5.712217E-4,5.6281686E-4,	5.1585754E-4,4.2756775E-4,	3.3416066E-4,4.6012574E-4,	0.00042844	0.000444692	0.000567019	0.000471713	0.000397143	0.61064565,0.45881426,1.6181829,1.4490633,	0.503142,0.5776112,1.5351286,0.99986184,1.0892961,1.3014419,	1.5882127,1.2908678,	1.3014419,1.4945948,	0.34586036,0.45881426,	1.03418	1.00108	1.43954	1.39802	0.402337	622	20.7%,16.4%,41.8%,38.9%,	17.7%,19.8%,40.4%,30.1%,32.0%,36.2%,	41.3%,36.0%,	36.2%,39.7%,	12.9%,16.4%,	69339.0,69339.0,69339.0,69339.0,	69339.0,69339.0,69339.0,69339.0,69339.0,69339.0,	69339.0,69339.0,
Tb927.10.6930	0	0	0.0,0.0,0.0,2.351,	0.0,0.0,0.0,0.0,0.0,0.0,	3.642,3.559,	9.683,9.821,	0.0,0.0,	0.587765	0	3.60029	9.75187	0	100000	0.163255	0.060272	100000	#DIV/0!	#DIV/0!	6.1254		0.0,0.0,0.0,3.0140736E-5,	0.0,0.0,0.0,0.0,0.0,0.0,	5.0786144E-5,5.0038885E-5,	1.375915E-4,1.3883437E-4,	0.0,0.0,	7.53518e-06	0	5.04125e-05	0.000138213	0	0.0,0.0,0.0,0.10917485,	0.0,0.0,0.0,0.0,0.0,0.0,	0.1324004,0.20503592,	0.39958727,0.36772883,	0.0,0.0,	0.0272937	0	0.168718	0.383658	0	1166	0%,0%,0%,4.5%,	0%,0%,0%,0%,0%,0%,	5.4%,8.1%,	14.6%,13.6%,	0%,0%,	0.0,0.0,0.0,128118.0,	0.0,0.0,0.0,0.0,0.0,0.0,	128118.0,128118.0,
Tb927.11.16300	0	0	0.0,3.702,1.521,3.918,	0.0,0.0,6.774,3.788,5.135,6.06,	2.185,3.559,	0.0,2.104,	0.0,0.0,	2.28548	3.62614	2.87195	1.05222	0	0.630281	0.795795	2.17206	100000	0.792014	#DIV/0!	1.25661		0.0,1.3639683E-4,6.3122774E-5,1.6361312E-4,	0.0,0.0,2.5238266E-4,1.4184233E-4,1.933418E-4,2.2855205E-4,	9.9245786E-5,1.6297582E-4,	0.0,9.689597E-5,	0.0,0.0,	9.07832e-05	0.00013602	0.000131111	4.8448e-05	0	0.0,0.25314116,0.25314116,0.48936105,	0.0,0.0,0.48936105,0.48936105,0.48936105,0.48936105,	0.48936105,0.25314116,	0.0,0.25314116,	0.0,0.0,	0.248911	0.326241	0.371251	0.126571	0	358	0%,9.8%,9.8%,17.3%,	0%,0%,17.3%,17.3%,17.3%,17.3%,	17.3%,9.8%,	0%,9.8%,	0%,0%,	0.0,37681.0,37681.0,37681.0,	0.0,0.0,37681.0,37681.0,37681.0,37681.0,	37681.0,37681.0,
Tb927.6.4370	0	0	11.11,14.81,5.324,4.702,	5.551,9.045,4.839,6.629,9.243,5.05,	11.65,7.83,	5.648,7.015,	3.743,3.897,	8.98713	6.72606	9.74151	6.33161	3.81989	1.33617	0.922561	1.41941	2.35272	1.44832	2.55021	1.08394		3.08204E-4,3.8600847E-4,1.5630995E-4,1.3890947E-4,	1.4222173E-4,2.3009286E-4,1.2754517E-4,1.75621E-4,2.4622423E-4,1.3475235E-4,	3.7449267E-4,2.5367542E-4,	1.849509E-4,2.2851619E-4,	9.128149E-5,9.4268195E-5,	0.000247358	0.000176076	0.000314084	0.000206734	9.27748e-05	0.3489629,0.4521116,0.4521116,0.27938128,	0.14551294,0.26765192,0.30316675,0.5776112,0.4996848,0.3614447,	1.0137241,0.7100153,	0.3489629,0.5776112,	0.11429453,0.11429453,	0.383142	0.359179	0.86187	0.463287	0.114295	506	13.0%,16.2%,16.2%,10.7%,	5.9%,10.3%,11.5%,19.8%,17.6%,13.4%,	30.4%,23.3%,	13.0%,19.8%,	4.7%,4.7%,	57974.0,57974.0,57974.0,57974.0,	57974.0,57974.0,57974.0,57974.0,57974.0,57974.0,	57974.0,57974.0,
Tb11.0720	0	0	0.0,0.0,0.0,0.0,	5.551,3.618,0.0,0.0,0.0,0.0,	0.0,0.0,	0.0,0.0,	0.0,0.0,	0	1.52819	0	0	0	0	0	0	0	0	#DIV/0!	#DIV/0!		0.0,0.0,0.0,0.0,	1.483798E-4,9.602226E-5,0.0,0.0,0.0,0.0,	0.0,0.0,	0.0,0.0,	0.0,0.0,	0	4.07337e-05	0	0	0	0.0,0.0,0.0,0.0,	0.18576872,0.18576872,0.0,0.0,0.0,0.0,	0.0,0.0,	0.0,0.0,	0.0,0.0,	0	0.0619229	0	0	0	485	0%,0%,0%,0%,	7.4%,7.4%,0%,0%,0%,0%,	0%,0%,	0%,0%,	0%,0%,	0.0,0.0,0.0,0.0,	52605.0,52605.0,0.0,0.0,0.0,0.0,	0.0,0.0,
Reverse_Tb927.6.3090	0	0	0.0,0.0,1.521,0.0,	0.0,0.0,0.0,0.0,0.0,0.0,	0.0,0.0,	2.421,0.0,	0.0,0.0,	0.380308	0	0	1.21037	0	100000	100000	0.314207	100000	#DIV/0!	#DIV/0!	0		0.0,0.0,1.39407475E-5,0.0,	0.0,0.0,0.0,0.0,0.0,0.0,	0.0,0.0,	2.4742705E-5,0.0,	0.0,0.0,	3.48519e-06	0	0	1.23714e-05	0	0.0,0.0,0.06414306,0.0,	0.0,0.0,0.0,0.0,0.0,0.0,	0.0,0.0,	0.0519619,0.0,	0.0,0.0,	0.0160358	0	0	0.0259809	0	1621	0%,0%,2.7%,0%,	0%,0%,0%,0%,0%,0%,	0%,0%,	2.2%,0%,	0%,0%,	0.0,0.0,179073.0,0.0,	0.0,0.0,0.0,0.0,0.0,0.0,	0.0,0.0,
Tb927.2.5220	0	0	0.0,0.0,0.0,0.0,	0.0,3.618,0.0,0.0,2.054,2.02,	0.0,3.559,	5.648,3.507,	3.743,3.897,	0	1.28195	1.77943	4.57791	3.81989	0	0	0	0	1.38806	0.465834	#DIV/0!		0.0,0.0,0.0,0.0,	0.0,1.3268033E-4,0.0,0.0,7.887905E-5,7.770335E-5,	0.0,1.6622606E-4,	2.6662438E-4,1.6471394E-4,	1.3159096E-4,1.358966E-4,	0	4.82105e-05	8.3113e-05	0.000215669	0.000133744	0.0,0.0,0.0,0.0,	0.0,0.14024973,0.0,0.0,0.17760599,0.17760599,	0.0,0.40604758,	0.43548942,0.40604758,	0.16412604,0.16412604,	0	0.0825769	0.203024	0.420768	0.164126	351	0%,0%,0%,0%,	0%,5.7%,0%,0%,7.1%,7.1%,	0%,14.8%,	15.7%,14.8%,	6.6%,6.6%,	0.0,0.0,0.0,0.0,	0.0,38972.0,0.0,0.0,38972.0,38972.0,	0.0,38972.0,
Reverse_Tb927.9.13630	0	0	0.0,0.0,0.0,0.0,	0.0,0.0,0.0,1.894,0.0,0.0,	0.0,0.0,	0.0,0.0,	0.0,0.0,	0	0.315683	0	0	0	0	0	0	0	0	#DIV/0!	#DIV/0!		0.0,0.0,0.0,0.0,	0.0,0.0,0.0,6.825209E-5,0.0,0.0,	0.0,0.0,	0.0,0.0,	0.0,0.0,	0	1.13753e-05	0	0	0	0.0,0.0,0.0,0.0,	0.0,0.0,0.0,0.22743917,0.0,0.0,	0.0,0.0,	0.0,0.0,	0.0,0.0,	0	0.0379065	0	0	0	372	0%,0%,0%,0%,	0%,0%,0%,8.9%,0%,0%,	0%,0%,	0%,0%,	0%,0%,	0.0,0.0,0.0,0.0,	0.0,0.0,0.0,40440.0,0.0,0.0,	0.0,0.0,
Tb927.7.5410	0	0	0.0,0.0,1.521,2.351,	0.0,0.0,1.935,0.0,0.0,0.0,	0.0,0.0,	0.0,0.0,	0.0,0.0,	0.968072	0.322575	0	0	0	3.00108	100000	100000	100000	0	#DIV/0!	0		0.0,0.0,2.4942552E-5,3.8790397E-5,	0.0,0.0,2.8493532E-5,0.0,0.0,0.0,	0.0,0.0,	0.0,0.0,	0.0,0.0,	1.59332e-05	4.74892e-06	0	0	0	0.0,0.0,0.07646525,0.18304157,	0.0,0.0,0.11943793,0.0,0.0,0.0,	0.0,0.0,	0.0,0.0,	0.0,0.0,	0.0648767	0.0199063	0	0	0	906	0%,0%,3.2%,7.3%,	0%,0%,4.9%,0%,0%,0%,	0%,0%,	0%,0%,	0%,0%,	0.0,0.0,98860.0,98860.0,	0.0,0.0,98860.0,0.0,0.0,0.0,	0.0,0.0,
Tb927.4.5130	0	0	15.88,14.81,12.93,8.621,	12.95,14.47,9.677,10.42,6.162,6.06,	9.468,4.271,	14.52,16.13,	11.23,17.53,	13.059	9.9568	6.86956	15.3293	14.3821	1.31156	1.90099	0.851896	0.908001	0.689936	0.477647	0.526042		8.407074E-4,7.3705765E-4,7.2484E-4,4.8627055E-4,	6.336471E-4,7.029554E-4,4.8707813E-4,5.269577E-4,3.134326E-4,3.0876085E-4,	5.8099354E-4,2.6420533E-4,	9.0810395E-4,0.0010035741,	5.2288786E-4,8.09995E-4,	0.000697219	0.000495472	0.000422599	0.000955839	0.000666441	1.2029264,1.22331,2.4355795,1.2803419,	0.7298163,1.0230191,0.7741895,1.4888573,0.41579378,0.43879855,	1.004472,0.5703628,	1.243882,3.305266,	0.5310875,1.1877615,	1.53554	0.811746	0.787417	2.27457	0.859425	265	34.3%,34.7%,53.6%,35.8%,	23.8%,30.6%,24.9%,39.6%,15.1%,15.8%,	30.2%,19.6%,	35.1%,63.4%,	18.5%,34.0%,	28812.0,28812.0,28812.0,28812.0,	28812.0,28812.0,28812.0,28812.0,28812.0,28812.0,	28812.0,28812.0,
Tb927.4.2520	0	0	3.175,3.702,9.127,9.404,	9.252,5.427,12.58,12.31,13.35,14.14,	5.827,2.135,	1.614,2.806,	0.0,3.897,	6.35226	11.1768	3.98104	2.20988	1.94829	0.568343	1.59563	2.87448	3.26043	0.356187	2.04335	0.626712		1.8261267E-4,2.0012322E-4,5.5568735E-4,5.761328E-4,	4.9155875E-4,2.8629586E-4,6.876984E-4,6.76367E-4,7.375514E-4,7.824472E-4,	3.8830587E-4,1.4347216E-4,	1.09584485E-4,1.8955604E-4,	0.0,1.9549057E-4,	0.000378639	0.00061032	0.000265889	0.00014957	9.77453e-05	0.4321879,0.4321879,1.4043627,1.4717243,	0.91866875,0.6982436,0.8281002,1.228435,1.9580123,2.1622777,	1.1677041,0.44543982,	0.4190575,0.7458222,	0.0,0.4321879,	0.935116	1.29896	0.806572	0.58244	0.216094	244	15.6%,15.6%,38.1%,39.3%,	28.3%,23.0%,26.2%,34.8%,47.1%,50.0%,	33.6%,16.0%,	15.2%,24.2%,	0%,15.6%,	26883.0,26883.0,26883.0,26883.0,	26883.0,26883.0,26883.0,26883.0,26883.0,26883.0,	26883.0,26883.0,
Tb927.7.3810	0	0	4.763,7.405,7.606,7.837,	12.95,9.045,8.71,9.47,11.3,9.09,	5.098,4.271,	4.035,2.806,	9.358,9.741,	6.90257	10.094	4.68453	3.42025	9.54972	0.683831	1.47348	2.01815	0.722804	0.464091	0.490541	0.678664		1.7542319E-4,2.5632582E-4,2.9656105E-4,3.0747242E-4,	4.4072565E-4,3.0558265E-4,3.0490322E-4,3.331992E-4,3.9967455E-4,3.221324E-4,	2.1759399E-4,1.8376486E-4,	1.7545023E-4,1.21395475E-4,	3.0307367E-4,3.129902E-4,	0.000258946	0.000351036	0.000200679	0.000148423	0.000308032	0.2647363,0.34586036,0.6218101,0.5275661,	0.44543982,0.41253757,0.59220874,0.6710906,0.7864876,0.6032454,	0.5275661,0.40281367,	0.32129562,0.3614447,	0.47231245,0.44543982,	0.439993	0.585168	0.46519	0.34137	0.458876	381	10.2%,12.9%,21.0%,18.4%,	16.0%,15.0%,20.2%,22.3%,25.2%,20.5%,	18.4%,14.7%,	12.1%,13.4%,	16.8%,16.0%,	41686.0,41686.0,41686.0,41686.0,	41686.0,41686.0,41686.0,41686.0,41686.0,41686.0,	41686.0,41686.0,
Tb927.5.2170	0	0	31.75,7.405,65.41,72.88,	25.91,12.66,101.6,86.18,116.0,115.1,	83.76,87.55,	17.75,13.33,	13.1,11.69,	44.3629	76.2571	85.6539	15.5401	12.3955	0.581755	0.517933	2.85473	3.57897	1.12322	6.9101	1.93075		0.0,8.4189774E-4,0.0,0.0,	0.0,0.0,0.0,0.0,0.0,0.0,	0.0,0.0,	0.0,0.0,	0.0,0.0,	0.000210474	0	0	0	0	0.0,0.81551564,0.0,0.0,	0.0,0.0,0.0,0.0,0.0,0.0,	0.0,0.0,	0.0,0.0,	0.0,0.0,	0.203879	0	0	0	0	116	0%,25.9%,0%,0%,	0%,0%,0%,0%,0%,0%,	0%,0%,	0%,0%,	0%,0%,	0.0,12265.0,0.0,0.0,	0.0,0.0,0.0,0.0,0.0,0.0,	0.0,0.0,
Reverse_Tb927.2.6320	0	0	0.0,0.0,0.0,0.0,	0.0,0.0,0.0,0.0,0.0,0.0,	0.0,0.0,	0.0,0.0,	3.743,0.0,	0	0	0	0	1.8716	0	0	0	0	#DIV/0!	0	#DIV/0!		0.0,0.0,0.0,0.0,	0.0,0.0,0.0,0.0,0.0,0.0,	0.0,0.0,	0.0,0.0,	9.997495E-5,0.0,	0	0	0	0	4.99875e-05	0.0,0.0,0.0,0.0,	0.0,0.0,0.0,0.0,0.0,0.0,	0.0,0.0,	0.0,0.0,	0.06659615,0.0,	0	0	0	0	0.0332981	462	0%,0%,0%,0%,	0%,0%,0%,0%,0%,0%,	0%,0%,	0%,0%,	2.8%,0%,	0.0,0.0,0.0,0.0,	0.0,0.0,0.0,0.0,0.0,0.0,	0.0,0.0,
Tb927.10.3780	0	0	0.0,0.0,0.0,0.0,	0.0,0.0,0.0,0.0,0.0,3.03,	0.0,0.0,	0.0,0.0,	0.0,0.0,	0	0.504983	0	0	0	0	0	0	0	0	#DIV/0!	#DIV/0!		0.0,0.0,0.0,0.0,	0.0,0.0,0.0,0.0,0.0,4.003015E-5,	0.0,0.0,	0.0,0.0,	0.0,0.0,	0	6.67169e-06	0	0	0	0.0,0.0,0.0,0.0,	0.0,0.0,0.0,0.0,0.0,0.04231739,	0.0,0.0,	0.0,0.0,	0.0,0.0,	0	0.0070529	0	0	0	1022	0%,0%,0%,0%,	0%,0%,0%,0%,0%,1.8%,	0%,0%,	0%,0%,	0%,0%,	0.0,0.0,0.0,0.0,	0.0,0.0,0.0,0.0,0.0,111047.0,	0.0,0.0,
Tb927.10.5830	0	0	4.763,5.553,3.803,3.135,	7.402,5.427,1.935,3.788,4.108,5.05,	2.913,3.559,	0.0,2.104,	7.486,5.845,	4.31349	4.6183	3.23612	1.05222	6.66563	0.933999	1.33292	4.09941	0.647124	0.700717	0.485494	0.750233		1.224107E-4,1.3414855E-4,1.03470484E-4,8.582197E-5,	1.7573676E-4,1.2794175E-4,4.728048E-5,9.300285E-5,1.0141592E-4,1.2488039E-4,	8.676432E-5,1.0685961E-4,	0.0,6.353253E-5,	1.6918838E-4,1.3104314E-4,	0.000111463	0.00011171	9.6812e-05	3.17663e-05	0.000150116	0.20503592,0.20503592,0.19398808,0.19949937,	0.20503592,0.20503592,0.20503592,0.20503592,0.23594749,0.13501084,	0.31522477,0.31522477,	0.0,0.31522477,	0.20503592,0.20503592,	0.20089	0.198517	0.315225	0.157612	0.205036	546	8.1%,8.1%,7.7%,7.9%,	8.1%,8.1%,8.1%,8.1%,9.2%,5.5%,	11.9%,11.9%,	0%,11.9%,	8.1%,8.1%,	59942.0,59942.0,59942.0,59942.0,	59942.0,59942.0,59942.0,59942.0,59942.0,59942.0,	59942.0,59942.0,
Tb927.1.4230	0	0	0.0,3.702,0.0,3.135,	0.0,0.0,0.0,0.0,0.0,0.0,	3.642,5.694,	3.228,5.612,	0.0,5.845,	1.70925	0	4.66796	4.41976	2.92243	100000	0.366168	0.38673	0.584874	#DIV/0!	1.59728	2.73099		0.0,1.1462458E-4,0.0,1.0999718E-4,	0.0,0.0,0.0,0.0,0.0,0.0,	1.3900622E-4,2.1913745E-4,	1.255334E-4,2.1714403E-4,	0.0,1.6795669E-4,	5.61554e-05	0	0.000179072	0.000171339	8.39783e-05	0.0,0.2618276,0.0,0.5310875,	0.0,0.0,0.0,0.0,0.0,0.0,	0.59220874,0.8238957,	0.38356638,0.61064565,	0.0,0.18850219,	0.198229	0	0.708052	0.497106	0.0942511	426	0%,10.1%,0%,18.5%,	0%,0%,0%,0%,0%,0%,	20.2%,26.1%,	14.1%,20.7%,	0%,7.5%,	0.0,49860.0,0.0,49860.0,	0.0,0.0,0.0,0.0,0.0,0.0,	49860.0,49860.0,
Tb927.8.220	0	0	0.0,0.0,0.0,0.0,	0.0,0.0,0.0,0.0,0.0,0.0,	0.0,0.0,	0.0,1.403,	0.0,0.0,	0	0	0	0.701481	0	0	0	0	0	#DIV/0!	#DIV/0!	#DIV/0!		0.0,0.0,0.0,0.0,	0.0,0.0,0.0,0.0,0.0,0.0,	0.0,0.0,	0.0,4.6718866E-5,	0.0,0.0,	0	0	0	2.33594e-05	0	0.0,0.0,0.0,0.0,	0.0,0.0,0.0,0.0,0.0,0.0,	0.0,0.0,	0.0,0.18304157,	0.0,0.0,	0	0	0	0.0915208	0	495	0%,0%,0%,0%,	0%,0%,0%,0%,0%,0%,	0%,0%,	0%,7.3%,	0%,0%,	0.0,0.0,0.0,0.0,	0.0,0.0,0.0,0.0,0.0,0.0,	0.0,0.0,
Reverse_Tb09.v4.0022	0	0	0.0,0.0,0.0,0.0,	0.0,0.0,1.935,0.0,0.0,0.0,	0.0,0.0,	0.0,0.0,	0.0,0.0,	0	0.322575	0	0	0	0	0	0	0	0	#DIV/0!	#DIV/0!		0.0,0.0,0.0,0.0,	0.0,0.0,5.611987E-5,0.0,0.0,0.0,	0.0,0.0,	0.0,0.0,	0.0,0.0,	0	9.35331e-06	0	0	0	0.0,0.0,0.0,0.0,	0.0,0.0,0.25314116,0.0,0.0,0.0,	0.0,0.0,	0.0,0.0,	0.0,0.0,	0	0.0421902	0	0	0	460	0%,0%,0%,0%,	0%,0%,9.8%,0%,0%,0%,	0%,0%,	0%,0%,	0%,0%,	0.0,0.0,0.0,0.0,	0.0,0.0,51265.0,0.0,0.0,0.0,	0.0,0.0,
Tb927.9.6720	0	0	0.0,0.0,4.564,3.918,	0.0,0.0,4.839,3.788,8.216,10.1,	4.37,3.559,	6.455,1.403,	0.0,0.0,	2.12053	4.49035	3.96447	3.92915	0	0.472242	0.534884	0.539693	100000	0.882886	#DIV/0!	1.86956		0.0,0.0,2.0057354E-4,1.7329438E-4,	0.0,0.0,1.909404E-4,1.5023537E-4,3.2765145E-4,4.034597E-4,	2.1023663E-4,1.7261936E-4,	3.1643332E-4,6.841964E-5,	0.0,0.0,	9.3467e-05	0.000178714	0.000191428	0.000192426	0	0.0,0.0,0.65576994,0.566751,	0.0,0.0,0.43548942,0.5776112,0.9769696,0.7741895,	0.6904409,0.37720942,	0.46554792,0.24451458,	0.0,0.0,	0.30563	0.46071	0.533825	0.355031	0	338	0%,0%,21.9%,19.5%,	0%,0%,15.7%,19.8%,29.6%,24.9%,	22.8%,13.9%,	16.6%,9.5%,	0%,0%,	0.0,0.0,37267.0,37267.0,	0.0,0.0,37267.0,37267.0,37267.0,37267.0,	37267.0,37267.0,
Reverse_Tb09.v4.0026	0	0	0.0,0.0,0.0,1.567,	3.701,3.618,2.903,1.894,0.0,0.0,	0.0,0.0,	0.0,0.0,	0.0,0.0,	0.391843	2.01933	0	0	0	0.194046	100000	100000	100000	0	#DIV/0!	0		0.0,0.0,0.0,4.5850094E-5,	9.388676E-5,9.1136586E-5,7.57783E-5,4.9686452E-5,0.0,0.0,	0.0,0.0,	0.0,0.0,	0.0,0.0,	1.14625e-05	5.1748e-05	0	0	0	0.0,0.0,0.0,0.15080035,	0.1561122,0.15080035,0.15080035,0.16680968,0.0,0.0,	0.0,0.0,	0.0,0.0,	0.0,0.0,	0.0377001	0.104087	0	0	0	511	0%,0%,0%,6.1%,	6.3%,6.1%,6.1%,6.7%,0%,0%,	0%,0%,	0%,0%,	0%,0%,	0.0,0.0,0.0,55577.0,	55577.0,55577.0,55577.0,55577.0,0.0,0.0,	0.0,0.0,
Reverse_Tb927.1.3250	0	0	3.175,0.0,0.0,0.0,	0.0,0.0,0.0,0.0,0.0,0.0,	0.0,0.0,	0.0,0.0,	0.0,0.0,	0.793787	0	0	0	0	100000	100000	100000	100000	#DIV/0!	#DIV/0!	0		2.5202202E-5,0.0,0.0,0.0,	0.0,0.0,0.0,0.0,0.0,0.0,	0.0,0.0,	0.0,0.0,	0.0,0.0,	6.30055e-06	0	0	0	0	0.035142183,0.0,0.0,0.0,	0.0,0.0,0.0,0.0,0.0,0.0,	0.0,0.0,	0.0,0.0,	0.0,0.0,	0.00878555	0	0	0	0	1768	1.5%,0%,0%,0%,	0%,0%,0%,0%,0%,0%,	0%,0%,	0%,0%,	0%,0%,	197641.0,0.0,0.0,0.0,	0.0,0.0,0.0,0.0,0.0,0.0,	0.0,0.0,
Reverse_Tb09.v4.0024	0	0	0.0,0.0,1.521,0.0,	0.0,0.0,0.0,0.0,0.0,0.0,	0.0,0.0,	0.0,0.0,	0.0,0.0,	0.380308	0	0	0	0	100000	100000	100000	100000	#DIV/0!	#DIV/0!	0		0.0,0.0,6.4565575E-5,0.0,	0.0,0.0,0.0,0.0,0.0,0.0,	0.0,0.0,	0.0,0.0,	0.0,0.0,	1.61414e-05	0	0	0	0	0.0,0.0,0.24165225,0.0,	0.0,0.0,0.0,0.0,0.0,0.0,	0.0,0.0,	0.0,0.0,	0.0,0.0,	0.0604131	0	0	0	0	350	0%,0%,9.4%,0%,	0%,0%,0%,0%,0%,0%,	0%,0%,	0%,0%,	0%,0%,	0.0,0.0,41303.0,0.0,	0.0,0.0,0.0,0.0,0.0,0.0,	0.0,0.0,
Tb927.8.3700	0	0	0.0,0.0,0.0,0.0,	0.0,0.0,1.935,0.0,0.0,0.0,	0.0,0.0,	0.0,0.0,	0.0,0.0,	0	0.322575	0	0	0	0	0	0	0	0	#DIV/0!	#DIV/0!		0.0,0.0,0.0,0.0,	0.0,0.0,1.7372235E-5,0.0,0.0,0.0,	0.0,0.0,	0.0,0.0,	0.0,0.0,	0	2.89537e-06	0	0	0	0.0,0.0,0.0,0.0,	0.0,0.0,0.08642566,0.0,0.0,0.0,	0.0,0.0,	0.0,0.0,	0.0,0.0,	0	0.0144043	0	0	0	1486	0%,0%,0%,0%,	0%,0%,3.6%,0%,0%,0%,	0%,0%,	0%,0%,	0%,0%,	0.0,0.0,0.0,0.0,	0.0,0.0,161957.0,0.0,0.0,0.0,	0.0,0.0,
Tb927.2.1140	0	0	6.35,3.702,3.803,3.918,	3.701,5.427,5.806,6.629,5.135,3.03,	4.37,4.271,	4.841,3.507,	11.23,3.897,	4.44352	4.95467	4.32035	4.17445	7.56309	0.896834	1.02851	1.06446	0.587527	0.871976	0.571242	0.972282		2.621029E-4,1.4361784E-4,1.6616142E-4,1.7227499E-4,	0.0,2.054594E-4,2.2778066E-4,2.6136538E-4,2.0357754E-4,1.2032592E-4,	2.0899995E-4,2.0592475E-4,	2.3592898E-4,1.7004293E-4,	4.0754498E-4,0.0,	0.000186039	0.000169751	0.000207462	0.000202986	0.000203772	0.36458313,0.18576872,0.42232883,0.40281367,	0.0,0.32129562,0.4421153,0.69433784,0.42232883,0.31219995,	0.39315677,0.39315677,	0.5310875,0.4421153,	0.4421153,0.0,	0.343874	0.36538	0.393157	0.486601	0.221058	340	13.5%,7.4%,15.3%,14.7%,	0%,12.1%,15.9%,22.9%,15.3%,11.8%,	14.4%,14.4%,	18.5%,15.9%,	15.9%,0%,	37920.0,37920.0,37920.0,37920.0,	0.0,37920.0,37920.0,37920.0,37920.0,37920.0,	37920.0,37920.0,
Tb927.6.1320	0	0	0.0,0.0,5.324,3.135,	3.701,0.0,3.871,4.735,4.108,5.05,	2.913,2.135,	1.614,0.0,	5.615,0.0,	2.11476	3.57744	2.52435	0.806916	2.8074	0.591139	0.837746	2.6208	0.753282	0.70563	0.899177	1.19368		0.0,0.0,0.0,0.0,	0.0,0.0,0.0,0.0,0.0,3.3423866E-4,	0.0,1.7160396E-4,	0.0,0.0,	0.0,0.0,	0	5.57064e-05	8.5802e-05	0	0	0.0,0.0,0.0,0.0,	0.0,0.0,0.0,0.0,0.0,2.9174187,	0.0,0.5703628,	0.0,0.0,	0.0,0.0,	0	0.486236	0.285181	0	0	204	0%,0%,0%,0%,	0%,0%,0%,0%,0%,59.3%,	0%,19.6%,	0%,0%,	0%,0%,	0.0,0.0,0.0,0.0,	0.0,0.0,0.0,0.0,0.0,21938.0,	0.0,21938.0,
Tb927.4.5120	0	0	4.763,0.0,3.042,3.135,	9.252,0.0,0.0,3.788,4.108,3.03,	1.457,0.0,	0.0,1.403,	3.743,5.845,	2.73498	3.363	0.728344	0.701481	4.79403	0.813256	3.75507	3.89887	0.570497	0.216576	0.151927	0.266307		4.8502352E-5,0.0,3.279819E-5,3.4004934E-5,	8.703943E-5,0.0,0.0,3.6850186E-5,4.0183666E-5,2.9688545E-5,	1.7189157E-5,0.0,	0.0,1.6782176E-5,	3.3518452E-5,5.1922754E-5,	2.88264e-05	3.22936e-05	8.59458e-06	8.39109e-06	4.27206e-05	0.07894671,0.0,0.08642566,0.096478224,	0.11173177,0.0,0.0,0.1324004,0.059253693,0.08642566,	0.059253693,0.0,	0.0,0.11943793,	0.03992021,0.05681753,	0.0654626	0.0649686	0.0296268	0.059719	0.0483689	1378	3.3%,0%,3.6%,4.0%,	4.6%,0%,0%,5.4%,2.5%,3.6%,	2.5%,0%,	0%,4.9%,	1.7%,2.4%,	155282.0,0.0,155282.0,155282.0,	155282.0,0.0,0.0,155282.0,155282.0,155282.0,	155282.0,0.0,
Tb927.3.890	0	0	0.0,0.0,2.282,0.0,	0.0,0.0,0.0,1.894,0.0,0.0,	2.185,0.0,	0.0,0.0,	0.0,0.0,	0.570462	0.315683	1.09252	0	0	1.80707	0.522154	100000	100000	3.4608	#DIV/0!	1.91514		0.0,0.0,1.1113747E-4,0.0,	0.0,0.0,0.0,8.324518E-5,0.0,0.0,	1.1649177E-4,0.0,	0.0,0.0,	0.0,0.0,	2.77844e-05	1.38742e-05	5.82459e-05	0	0	0.0,0.0,0.37404191,0.0,	0.0,0.0,0.0,0.17219532,0.0,0.0,	0.22743917,0.0,	0.0,0.0,	0.0,0.0,	0.0935105	0.0286992	0.11372	0	0	305	0%,0%,13.8%,0%,	0%,0%,0%,6.9%,0%,0%,	8.9%,0%,	0%,0%,	0%,0%,	0.0,0.0,34158.0,0.0,	0.0,0.0,0.0,34158.0,0.0,0.0,	34158.0,0.0,
Tb927.10.3790	0	0	4.763,9.256,0.0,0.0,	0.0,0.0,1.935,1.894,0.0,0.0,	0.0,0.0,	23.4,26.66,	0.0,0.0,	3.5046	0.638258	0	25.0284	0	5.49089	100000	0.140025	100000	0	#DIV/0!	0		1.7133103E-5,3.1293304E-5,0.0,0.0,	0.0,0.0,6.61757E-6,6.5085305E-6,0.0,0.0,	0.0,0.0,	9.938732E-5,1.1263546E-4,	0.0,0.0,	1.21066e-05	2.18768e-06	0	0.000106011	0	0.018591404,0.0519619,0.0,0.0,	0.0,0.0,0.013911366,0.023293018,0.0,0.0,	0.0,0.0,	0.22743917,0.39636838,	0.0,0.0,	0.0176383	0.00620073	0	0.311904	0	3901	0.8%,2.2%,0%,0%,	0%,0%,0.6%,1.0%,0%,0%,	0%,0%,	8.9%,14.5%,	0%,0%,	432899.0,432899.0,0.0,0.0,	0.0,0.0,432899.0,432899.0,0.0,0.0,	0.0,0.0,
Tb927.7.3820	0	0	14.29,18.51,14.45,13.32,	22.21,16.28,18.39,15.15,17.46,13.13,	14.57,16.37,	10.49,11.93,	28.07,27.28,	15.1435	17.1021	15.4688	11.2075	27.675	0.885472	0.978966	1.35119	0.547189	0.904497	0.558946	1.02149		2.8808723E-4,3.507907E-4,3.0844906E-4,2.861349E-4,	4.1358738E-4,3.0110427E-4,3.5236182E-4,2.9183654E-4,3.3812592E-4,2.547129E-4,	3.4032555E-4,3.856158E-4,	2.4971407E-4,2.8242762E-4,	4.9772015E-4,4.7973843E-4,	0.000308365	0.000325288	0.000362971	0.000266071	0.000488729	0.67494285,0.6595869,1.4099054,1.004472,	0.64816236,0.5275661,1.0989399,1.0511622,0.9724227,0.6982436,	1.4774222,1.3227367,	0.57398295,1.0090928,	0.62554884,0.67494285,	0.937227	0.832749	1.40008	0.791538	0.650246	696	22.4%,22.0%,38.2%,30.2%,	21.7%,18.4%,32.2%,31.2%,29.5%,23.0%,	39.4%,36.6%,	19.7%,30.3%,	21.1%,22.4%,	71794.0,71794.0,71794.0,71794.0,	71794.0,71794.0,71794.0,71794.0,71794.0,71794.0,	71794.0,71794.0,
Tb927.8.210	0	0	0.0,0.0,0.0,1.567,	0.0,0.0,0.0,0.0,0.0,0.0,	0.0,0.0,	0.0,0.0,	0.0,0.0,	0.391843	0	0	0	0	100000	100000	100000	100000	#DIV/0!	#DIV/0!	0		0.0,0.0,0.0,4.6765268E-5,	0.0,0.0,0.0,0.0,0.0,0.0,	0.0,0.0,	0.0,0.0,	0.0,0.0,	1.16913e-05	0	0	0	0	0.0,0.0,0.0,0.2133888,	0.0,0.0,0.0,0.0,0.0,0.0,	0.0,0.0,	0.0,0.0,	0.0,0.0,	0.0533472	0	0	0	0	501	0%,0%,0%,8.4%,	0%,0%,0%,0%,0%,0%,	0%,0%,	0%,0%,	0%,0%,	0.0,0.0,0.0,53900.0,	0.0,0.0,0.0,0.0,0.0,0.0,	0.0,0.0,
Tb927.1.4220	0	0	0.0,0.0,2.282,4.702,	0.0,0.0,2.903,2.841,7.189,9.09,	2.913,2.135,	0.0,0.0,	0.0,0.0,	1.74599	3.67045	2.52435	0	0	0.475689	0.69166	100000	100000	0.68775	#DIV/0!	1.4458		0.0,0.0,8.4954714E-5,1.761609E-4,	0.0,0.0,9.70494E-5,9.54503E-5,2.4286444E-4,3.076001E-4,	1.18730124E-4,8.773736E-5,	0.0,0.0,	0.0,0.0,	6.52789e-05	0.000123827	0.000103234	0	0	0.0,0.0,0.47910845,0.8238957,	0.0,0.0,0.55955243,0.26765192,1.0558906,1.6853445,	0.86637974,0.68267405,	0.0,0.0,	0.0,0.0,	0.325751	0.59474	0.774527	0	0	399	0%,0%,17.0%,26.1%,	0%,0%,19.3%,10.3%,31.3%,42.9%,	27.1%,22.6%,	0%,0%,	0%,0%,	0.0,0.0,41812.0,41812.0,	0.0,0.0,41812.0,41812.0,41812.0,41812.0,	41812.0,41812.0,
Tb927.8.3710	0	0	4.763,12.96,9.888,8.621,	12.95,14.47,9.677,11.36,14.38,18.18,	5.098,4.271,	3.228,4.209,	9.358,9.741,	9.05731	13.5038	4.68453	3.71828	9.54972	0.670721	1.93345	2.43589	0.948437	0.346903	0.490541	0.51721		8.471006E-5,2.1660994E-4,1.8616818E-4,1.6332281E-4,	2.128219E-4,2.3610036E-4,1.6359404E-4,1.9307816E-4,2.4563476E-4,3.1110886E-4,	1.0507391E-4,8.873817E-5,	6.777849E-5,8.7930945E-5,	1.4635117E-4,1.5113974E-4,	0.000162703	0.000227056	9.6906e-05	7.78547e-05	0.000148745	0.1561122,0.31825674,0.9724227,0.6634127,	0.38995266,0.37720942,0.5275661,0.4859357,0.81970084,1.0137241,	0.38995266,0.42889392,	0.22743917,0.31219995,	0.13762724,0.15345323,	0.527551	0.602348	0.409423	0.26982	0.14554	789	6.3%,12.0%,29.5%,22.1%,	14.3%,13.9%,18.4%,17.2%,26.0%,30.4%,	14.3%,15.5%,	8.9%,11.8%,	5.6%,6.2%,	84504.0,84504.0,84504.0,84504.0,	84504.0,84504.0,84504.0,84504.0,84504.0,84504.0,	84504.0,84504.0,
Tb927.5.2160	0	0	38.1,14.81,69.98,76.02,	31.46,21.71,106.4,90.92,123.2,122.2,	87.4,92.53,	18.56,16.84,	16.84,17.53,	49.7263	82.6618	89.9659	17.6973	17.1895	0.601563	0.552723	2.80982	2.89283	1.08836	5.23378	1.80922		0.0046093957,0.0016837955,0.0089612575,0.009795913,	0.0035154927,0.0024088342,0.012239938,0.010506116,0.014320627,0.014224737,	0.01225172,0.013077404,	0.002650811,0.002392328,	0.0017917925,0.0018504194,	0.00626259	0.00953596	0.0126646	0.00252157	0.00182111	5.0813503,1.3933158,5.0813503,5.0813503,	2.8547833,2.7068074,5.0813503,5.0813503,5.0813503,5.0813503,	5.0813503,5.0813503,	2.1622777,3.9888449,	2.5645113,2.5645113,	4.15934	4.3145	5.08135	3.07556	2.56451	116	78.4%,37.9%,78.4%,78.4%,	58.6%,56.9%,78.4%,78.4%,78.4%,78.4%,	78.4%,78.4%,	50.0%,69.8%,	55.2%,55.2%,	12346.0,12346.0,12346.0,12346.0,	12346.0,12346.0,12346.0,12346.0,12346.0,12346.0,	12346.0,12346.0,
Tb927.11.13940	0	0	6.35,5.553,9.888,8.621,	0.0,0.0,13.55,12.31,11.3,12.12,	7.283,7.118,	1.614,2.104,	0.0,0.0,	7.60306	8.21264	7.20059	1.85914	0	0.925776	1.05589	4.08956	100000	0.876769	#DIV/0!	0.947064		4.1256938E-4,3.390977E-4,6.80031E-4,5.965819E-4,	0.0,0.0,8.366018E-4,7.640443E-4,7.049815E-4,7.5760763E-4,	5.4830225E-4,5.402347E-4,	1.2378988E-4,1.605961E-4,	0.0,0.0,	0.00050707	0.000510539	0.000544268	0.000142193	0	0.914256,0.6672472,2.3036954,2.3036954,	0.0,0.0,1.4774222,1.9991624,2.5156045,1.3442287,	1.9991624,2.0269132,	0.633052,0.633052,	0.0,0.0,	1.54722	1.22274	2.01304	0.633052	0	216	28.2%,22.2%,51.9%,51.9%,	0%,0%,39.4%,47.7%,54.6%,37.0%,	47.7%,48.1%,	21.3%,21.3%,	0%,0%,	24056.0,24056.0,24056.0,24056.0,	0.0,0.0,24056.0,24056.0,24056.0,24056.0,	24056.0,24056.0,
Tb927.10.5820	0	0	6.35,16.66,13.69,16.46,	9.252,10.85,7.742,10.42,4.108,6.06,	10.2,9.965,	14.52,17.54,	9.358,13.64,	13.2898	8.07212	10.0808	16.0308	11.498	1.64638	1.31832	0.829016	1.15583	1.24885	0.876746	0.758541		8.884844E-5,2.1907807E-4,2.0277326E-4,2.4527285E-4,	1.19581586E-4,1.392945E-4,1.0295171E-4,1.392261E-4,5.520747E-5,8.1576894E-5,	1.6531067E-4,1.6287832E-4,	2.3992776E-4,2.8820836E-4,	1.15125695E-4,1.6644961E-4,	0.000188993	0.000106306	0.000164094	0.000264068	0.000140788	0.14024973,0.23879659,0.8492687,0.7906058,	0.17489755,0.19674051,0.2882495,0.40928876,0.13762724,0.17760599,	0.51356125,0.4962356,	0.64058983,0.936422,	0.15345323,0.17760599,	0.50473	0.230735	0.504898	0.788506	0.16553	1003	5.7%,9.3%,26.7%,25.3%,	7.0%,7.8%,11.0%,14.9%,5.6%,7.1%,	18.0%,17.5%,	21.5%,28.7%,	6.2%,7.1%,	109236.0,109236.0,109236.0,109236.0,	109236.0,109236.0,109236.0,109236.0,109236.0,109236.0,	109236.0,109236.0,
Reverse_Tb927.3.120	0	0	0.0,0.0,0.0,0.0,	3.701,0.0,0.0,0.0,0.0,0.0,	0.0,0.0,	0.0,0.0,	0.0,0.0,	0	0.616807	0	0	0	0	0	0	0	0	#DIV/0!	#DIV/0!		0.0,0.0,0.0,0.0,	9.672608E-5,0.0,0.0,0.0,0.0,0.0,	0.0,0.0,	0.0,0.0,	0.0,0.0,	0	1.6121e-05	0	0	0	0.0,0.0,0.0,0.0,	0.1614486,0.0,0.0,0.0,0.0,0.0,	0.0,0.0,	0.0,0.0,	0.0,0.0,	0	0.0269081	0	0	0	496	0%,0%,0%,0%,	6.5%,0%,0%,0%,0%,0%,	0%,0%,	0%,0%,	0%,0%,	0.0,0.0,0.0,0.0,	54398.0,0.0,0.0,0.0,0.0,0.0,	0.0,0.0,
Tb927.9.6730	0	0	4.763,0.0,5.324,1.567,	3.701,5.427,2.903,2.841,3.081,0.0,	0.0,2.135,	2.421,2.806,	0.0,3.897,	2.9136	2.99214	1.06766	2.61334	1.94829	0.973751	2.72896	1.1149	1.49547	0.356822	0.547999	0.36644		2.0070943E-4,0.0,2.3751603E-4,7.0358554E-5,	1.4407247E-4,2.0977836E-4,1.1628442E-4,1.1436837E-4,1.2471418E-4,0.0,	0.0,1.05126746E-4,	1.20444216E-4,1.3889393E-4,	0.0,1.4324236E-4,	0.000127146	0.000118203	5.25634e-05	0.000129669	7.16212e-05	0.2647363,0.0,0.9408858,0.31825674,	0.33659554,0.24738348,0.65576994,0.33659554,0.31825674,0.0,	0.0,0.4927944,	0.42232883,0.65576994,	0.0,0.24738348,	0.38097	0.315767	0.246397	0.539049	0.123692	333	10.2%,0%,28.8%,12.0%,	12.6%,9.6%,21.9%,12.6%,12.0%,0%,	0%,17.4%,	15.3%,21.9%,	0%,9.6%,	37722.0,0.0,37722.0,37722.0,	37722.0,37722.0,37722.0,37722.0,37722.0,0.0,	0.0,37722.0,
Reverse_Tb09.v4.0012	0	0	0.0,0.0,0.0,0.0,	0.0,0.0,0.0,0.0,0.0,0.0,	0.0,0.0,	1.614,0.0,	0.0,0.0,	0	0	0	0.806916	0	0	0	0	0	#DIV/0!	#DIV/0!	#DIV/0!		0.0,0.0,0.0,0.0,	0.0,0.0,0.0,0.0,0.0,0.0,	0.0,0.0,	5.629182E-5,0.0,	0.0,0.0,	0	0	0	2.81459e-05	0	0.0,0.0,0.0,0.0,	0.0,0.0,0.0,0.0,0.0,0.0,	0.0,0.0,	0.23310483,0.0,	0.0,0.0,	0	0	0	0.116552	0	475	0%,0%,0%,0%,	0%,0%,0%,0%,0%,0%,	0%,0%,	9.1%,0%,	0%,0%,	0.0,0.0,0.0,0.0,	0.0,0.0,0.0,0.0,0.0,0.0,	0.0,0.0,
Tb927.4.2500	0	0	0.0,0.0,2.282,0.0,	0.0,0.0,0.0,1.894,0.0,0.0,	5.827,4.271,	0.0,3.507,	0.0,0.0,	0.570462	0.315683	5.0487	1.7537	0	1.80707	0.112992	0.32529	100000	15.9929	#DIV/0!	8.8502		0.0,0.0,3.3627904E-5,0.0,	0.0,0.0,0.0,2.5188274E-5,0.0,0.0,	9.3994684E-5,6.945874E-5,	0.0,5.735575E-5,	0.0,0.0,	8.40698e-06	4.19805e-06	8.17267e-05	2.86779e-05	0	0.0,0.0,0.054386854,0.0,	0.0,0.0,0.0,0.054386854,0.0,0.0,	0.25602996,0.18576872,	0.0,0.21059811,	0.0,0.0,	0.0135967	0.00906448	0.220899	0.105299	0	1008	0%,0%,2.3%,0%,	0%,0%,0%,2.3%,0%,0%,	9.9%,7.4%,	0%,8.3%,	0%,0%,	0.0,0.0,111919.0,0.0,	0.0,0.0,0.0,111919.0,0.0,0.0,	111919.0,111919.0,
Tb927.2.5270	0	0	0.0,0.0,3.803,4.702,	3.701,3.618,0.0,0.0,0.0,0.0,	27.68,21.35,	34.7,35.78,	3.743,0.0,	2.1263	1.21979	24.5151	35.2365	1.8716	1.74317	0.0867341	0.0603437	1.13609	20.0979	13.0985	11.5295		0.0,0.0,1.3305436E-5,1.655398E-5,	1.12991365E-5,1.0968157E-5,0.0,0.0,0.0,0.0,	1.0599305E-4,8.24475E-5,	1.3539336E-4,1.3888573E-4,	1.0878104E-5,0.0,	7.46485e-06	3.71122e-06	9.42203e-05	0.00013714	5.43905e-06	0.0,0.0,0.037528396,0.037528396,	0.011579514,0.011579514,0.0,0.0,0.0,0.0,	0.3001696,0.25314116,	0.33659554,0.44543982,	0.013911366,0.0,	0.0187642	0.00385984	0.276655	0.391018	0.00695568	4246	0%,0%,1.6%,1.6%,	0.5%,0.5%,0%,0%,0%,0%,	11.4%,9.8%,	12.6%,16.0%,	0.6%,0%,	0.0,0.0,485748.0,485748.0,	485748.0,485748.0,0.0,0.0,0.0,0.0,	485748.0,485748.0,
Tb927.2.3990	0	0	0.0,3.702,1.521,1.567,	0.0,3.618,3.871,0.0,0.0,0.0,	1.457,4.271,	3.228,3.507,	0.0,0.0,	1.69772	1.24813	2.86367	3.36754	0	1.36021	0.592848	0.504143	100000	2.29436	#DIV/0!	1.68677		0.0,4.6153185E-5,2.1359125E-5,2.214499E-5,	0.0,4.4017765E-5,4.8799888E-5,0.0,0.0,0.0,	2.2388147E-5,6.6176195E-5,	5.054559E-5,5.4645177E-5,	0.0,0.0,	2.24143e-05	1.54696e-05	4.42822e-05	5.25954e-05	0	0.0,0.061695576,0.071519256,0.071519256,	0.0,0.059253693,0.08143401,0.0,0.0,0.0,	0.101539254,0.16680968,	0.13762724,0.14815366,	0.0,0.0,	0.0511835	0.023448	0.134174	0.14289	0	1058	0%,2.6%,3.0%,3.0%,	0%,2.5%,3.4%,0%,0%,0%,	4.2%,6.7%,	5.6%,6.0%,	0%,0%,	0.0,115862.0,115862.0,115862.0,	0.0,115862.0,115862.0,0.0,0.0,0.0,	115862.0,115862.0,
Tb927.2.1170	0	0	39.69,37.02,19.78,19.59,	62.91,50.65,25.16,25.57,24.65,28.28,	18.94,19.93,	19.37,17.54,	67.38,68.19,	29.0201	36.2036	19.4333	18.4515	67.7838	0.801578	1.49332	1.57277	0.428127	0.536778	0.286695	0.669651		8.2513876E-4,7.234084E-4,4.3521982E-4,4.3387775E-4,	0.0012082878,9.6591277E-4,4.971805E-4,5.0779554E-4,4.9220526E-4,5.656804E-4,	4.561875E-4,4.8405025E-4,	4.7535318E-4,4.2825626E-4,	0.0012316915,0.0012366589,	0.000604411	0.000706177	0.000470119	0.000451805	0.00123418	0.61064565,0.5275661,0.599558,0.599558,	0.48936105,0.5703628,0.64058983,0.55955243,0.57398295,0.599558,	0.56314766,0.67494285,	0.67494285,0.61064565,	0.5275661,0.5703628,	0.584332	0.572235	0.619045	0.642794	0.548964	675	20.7%,18.4%,20.4%,20.4%,	17.3%,19.6%,21.5%,19.3%,19.7%,20.4%,	19.4%,22.4%,	22.4%,20.7%,	18.4%,19.6%,	76608.0,76608.0,76608.0,76608.0,	76608.0,76608.0,76608.0,76608.0,76608.0,76608.0,	76608.0,76608.0,
Tb927.7.5430	0	0	0.0,0.0,1.521,2.351,	0.0,0.0,1.935,0.0,0.0,0.0,	0.0,0.0,	0.0,0.0,	0.0,0.0,	0.968072	0.322575	0	0	0	3.00108	100000	100000	100000	0	#DIV/0!	0		0.0,0.0,2.4942552E-5,3.8790397E-5,	0.0,0.0,2.8493532E-5,0.0,0.0,0.0,	0.0,0.0,	0.0,0.0,	0.0,0.0,	1.59332e-05	4.74892e-06	0	0	0	0.0,0.0,0.07646525,0.18304157,	0.0,0.0,0.11943793,0.0,0.0,0.0,	0.0,0.0,	0.0,0.0,	0.0,0.0,	0.0648767	0.0199063	0	0	0	906	0%,0%,3.2%,7.3%,	0%,0%,4.9%,0%,0%,0%,	0%,0%,	0%,0%,	0%,0%,	0.0,0.0,98743.0,98743.0,	0.0,0.0,98743.0,0.0,0.0,0.0,	0.0,0.0,
Tb927.11.13980	0	0	0.0,3.702,3.042,3.135,	7.402,5.427,6.774,4.735,4.108,3.03,	5.827,3.559,	2.421,3.507,	0.0,0.0,	2.46987	5.24592	4.69281	2.96408	0	0.470817	0.526309	0.833268	100000	0.894563	#DIV/0!	1.90002		0.0,1.10977424E-4,1.0271796E-4,1.0649727E-4,	2.1807333E-4,1.5876407E-4,2.0534771E-4,1.442601E-4,1.2584793E-4,9.297912E-5,	2.1533326E-4,1.3260306E-4,	9.1154376E-5,1.3139681E-4,	0.0,0.0,	8.00482e-05	0.000157545	0.000173968	0.000111276	0	0.0,0.14024973,0.503142,0.503142,	0.27938128,0.15877736,0.4421153,0.35518944,0.38356638,0.3001696,	0.55955243,0.59220874,	0.35518944,0.6032454,	0.0,0.0,	0.286633	0.319867	0.575881	0.479217	0	440	0%,5.7%,17.7%,17.7%,	10.7%,6.4%,15.9%,13.2%,14.1%,11.4%,	19.3%,20.2%,	13.2%,20.5%,	0%,0%,	0.0,50401.0,50401.0,50401.0,	50401.0,50401.0,50401.0,50401.0,50401.0,50401.0,	50401.0,50401.0,
Tb927.5.2190	0	0	0.0,0.0,6.085,7.837,	0.0,0.0,3.871,5.682,6.162,7.07,	9.468,9.253,	4.841,7.015,	0.0,0.0,	3.48045	3.79744	9.36077	5.92815	0	0.916523	0.371812	0.587105	100000	2.46502	#DIV/0!	2.68953		0.0,0.0,2.0267224E-4,2.626614E-4,	0.0,0.0,1.1576297E-4,1.7078326E-4,1.8623237E-4,2.1403265E-4,	3.4520918E-4,3.4012983E-4,	1.7985616E-4,2.5925826E-4,	0.0,0.0,	0.000116333	0.000114469	0.000342669	0.000219557	0	0.0,0.0,0.6595869,0.7298163,	0.0,0.0,0.33659554,0.48936105,0.48936105,0.46554792,	0.98609483,0.89670587,	0.38995266,0.7021586,	0.0,0.0,	0.347351	0.296811	0.9414	0.546056	0	446	0%,0%,22.0%,23.8%,	0%,0%,12.6%,17.3%,17.3%,16.6%,	29.8%,27.8%,	14.3%,23.1%,	0%,0%,	0.0,0.0,48809.0,48809.0,	0.0,0.0,48809.0,48809.0,48809.0,48809.0,	48809.0,48809.0,
Tb927.10.5850	0	0	0.0,0.0,3.042,2.351,	0.0,0.0,1.935,0.0,0.0,0.0,	11.65,7.83,	20.98,18.24,	0.0,0.0,	1.34838	0.322575	9.74151	19.6092	0	4.18005	0.138416	0.0687627	100000	30.1992	#DIV/0!	7.2246		0.0,0.0,9.52897E-6,7.409677E-6,	0.0,0.0,5.4427874E-6,0.0,0.0,0.0,	3.99522E-5,2.7062988E-5,	7.3287374E-5,6.338518E-5,	0.0,0.0,	4.23466e-06	9.07131e-07	3.35076e-05	6.83363e-05	0	0.0,0.0,0.028016329,0.018591404,	0.0,0.0,0.023293018,0.0,0.0,0.0,	0.1428783,0.08143401,	0.19949937,0.18850219,	0.0,0.0,	0.0116519	0.00388217	0.112156	0.194001	0	4743	0%,0%,1.2%,0.8%,	0%,0%,1.0%,0%,0%,0%,	5.8%,3.4%,	7.9%,7.5%,	0%,0%,	0.0,0.0,519735.0,519735.0,	0.0,0.0,519735.0,0.0,0.0,0.0,	519735.0,519735.0,
Tb927.8.240	0	0	0.0,0.0,1.521,0.0,	0.0,0.0,0.0,0.0,0.0,0.0,	0.0,0.0,	0.0,0.0,	0.0,0.0,	0.380308	0	0	0	0	100000	100000	100000	100000	#DIV/0!	#DIV/0!	0		0.0,0.0,4.818327E-5,0.0,	0.0,0.0,0.0,0.0,0.0,0.0,	0.0,0.0,	0.0,0.0,	0.0,0.0,	1.20458e-05	0	0	0	0	0.0,0.0,0.12460494,0.0,	0.0,0.0,0.0,0.0,0.0,0.0,	0.0,0.0,	0.0,0.0,	0.0,0.0,	0.0311512	0	0	0	0	469	0%,0%,5.1%,0%,	0%,0%,0%,0%,0%,0%,	0%,0%,	0%,0%,	0%,0%,	0.0,0.0,52681.0,0.0,	0.0,0.0,0.0,0.0,0.0,0.0,	0.0,0.0,
Tb927.11.13970	0	0	12.7,7.405,0.0,0.0,	7.402,12.66,0.0,0.0,0.0,0.0,	5.098,6.406,	10.49,9.119,	9.358,7.793,	5.02628	3.34405	5.75219	9.80458	8.57557	1.50305	0.873804	0.512646	0.586116	1.72013	0.670764	1.14442		3.4810542E-4,1.9074246E-4,0.0,0.0,	1.8740678E-4,3.1835504E-4,0.0,0.0,0.0,0.0,	1.6192053E-4,2.0512035E-4,	3.394551E-4,2.9358975E-4,	2.2552944E-4,1.8632697E-4,	0.000134712	8.42936e-05	0.00018352	0.000316522	0.000205928	0.5958791,0.30918193,0.0,0.0,	0.30918193,0.4521116,0.0,0.0,0.0,0.0,	0.4321879,0.7298163,	1.4154608,1.4717243,	0.24738348,0.23026884,	0.226265	0.126882	0.581002	1.44359	0.238826	512	20.3%,11.7%,0%,0%,	11.7%,16.2%,0%,0%,0%,0%,	15.6%,23.8%,	38.3%,39.3%,	9.6%,9.0%,	56627.0,56627.0,0.0,0.0,	56627.0,56627.0,0.0,0.0,0.0,0.0,	56627.0,56627.0,
Tb927.1.4250	0	0	0.0,0.0,6.085,1.567,	0.0,3.618,0.0,0.0,0.0,0.0,	5.098,4.271,	10.49,9.119,	0.0,0.0,	1.91307	0.602981	4.68453	9.80458	0	3.17269	0.408382	0.19512	100000	7.76894	#DIV/0!	2.44869		0.0,0.0,1.1456503E-4,2.9695055E-5,	0.0,5.902509E-5,0.0,0.0,0.0,0.0,	1.0507391E-4,8.873817E-5,	2.2028011E-4,1.9051705E-4,	0.0,0.0,	3.6065e-05	9.83751e-06	9.6906e-05	0.000205399	0	0.0,0.0,0.32434154,0.06659615,	0.0,0.07646525,0.0,0.0,0.0,0.0,	0.29717934,0.26765192,	0.58124804,0.4859357,	0.0,0.0,	0.0977344	0.0127442	0.282416	0.533592	0	789	0%,0%,12.2%,2.8%,	0%,3.2%,0%,0%,0%,0%,	11.3%,10.3%,	19.9%,17.2%,	0%,0%,	0.0,0.0,85145.0,85145.0,	0.0,85145.0,0.0,0.0,0.0,0.0,	85145.0,85145.0,
Reverse_Tb09.v4.0040	0	0	0.0,0.0,0.0,0.0,	0.0,0.0,0.0,0.0,0.0,0.0,	0.0,0.0,	0.0,0.0,	0.0,0.0,	0	0	0	0	0	0	0	0	0	#DIV/0!	#DIV/0!	#DIV/0!		0.0,0.0,0.0,0.0,	0.0,0.0,0.0,0.0,0.0,0.0,	0.0,0.0,	0.0,0.0,	0.0,0.0,	0	0	0	0	0	0.0,0.0,0.0,0.0,	0.0,0.0,0.0,0.0,0.0,0.0,	0.0,0.0,	0.0,0.0,	0.0,0.0,	0	0	0	0	0	300	0%,0%,0%,0%,	0%,0%,0%,0%,0%,0%,	0%,0%,	0%,0%,	0%,0%,	0.0,0.0,0.0,0.0,	0.0,0.0,0.0,0.0,0.0,0.0,	0.0,0.0,
Reverse_Tb927.4.250	0	0	0.0,0.0,0.0,0.0,	0.0,0.0,0.0,0.0,0.0,0.0,	0.0,0.0,	1.614,0.0,	0.0,0.0,	0	0	0	0.806916	0	0	0	0	0	#DIV/0!	#DIV/0!	#DIV/0!		0.0,0.0,0.0,0.0,	0.0,0.0,0.0,0.0,0.0,0.0,	0.0,0.0,	3.9612765E-5,0.0,	0.0,0.0,	0	0	0	1.98064e-05	0	0.0,0.0,0.0,0.0,	0.0,0.0,0.0,0.0,0.0,0.0,	0.0,0.0,	0.15345323,0.0,	0.0,0.0,	0	0	0	0.0767266	0	675	0%,0%,0%,0%,	0%,0%,0%,0%,0%,0%,	0%,0%,	6.2%,0%,	0%,0%,	0.0,0.0,0.0,0.0,	0.0,0.0,0.0,0.0,0.0,0.0,	0.0,0.0,
Reverse_Tb927.5.3600	0	0	0.0,0.0,0.0,0.0,	0.0,0.0,0.0,0.0,0.0,0.0,	0.0,0.0,	0.0,0.0,	0.0,0.0,	0	0	0	0	0	0	0	0	0	#DIV/0!	#DIV/0!	#DIV/0!		0.0,0.0,0.0,0.0,	0.0,0.0,0.0,0.0,0.0,0.0,	0.0,0.0,	0.0,0.0,	0.0,0.0,	0	0	0	0	0	0.0,0.0,0.0,0.0,	0.0,0.0,0.0,0.0,0.0,0.0,	0.0,0.0,	0.0,0.0,	0.0,0.0,	0	0	0	0	0	948	0%,0%,0%,0%,	0%,0%,0%,0%,0%,0%,	0%,0%,	0%,0%,	0%,0%,	0.0,0.0,0.0,0.0,	0.0,0.0,0.0,0.0,0.0,0.0,	0.0,0.0,
Reverse_Tb927.10.15780	0	0	0.0,0.0,0.0,0.0,	0.0,0.0,0.0,0.0,0.0,0.0,	0.0,0.0,	0.0,0.0,	0.0,0.0,	0	0	0	0	0	0	0	0	0	#DIV/0!	#DIV/0!	#DIV/0!		0.0,0.0,0.0,0.0,	0.0,0.0,0.0,0.0,0.0,0.0,	0.0,0.0,	0.0,0.0,	0.0,0.0,	0	0	0	0	0	0.0,0.0,0.0,0.0,	0.0,0.0,0.0,0.0,0.0,0.0,	0.0,0.0,	0.0,0.0,	0.0,0.0,	0	0	0	0	0	780	0%,0%,0%,0%,	0%,0%,0%,0%,0%,0%,	0%,0%,	0%,0%,	0%,0%,	0.0,0.0,0.0,0.0,	0.0,0.0,0.0,0.0,0.0,0.0,	0.0,0.0,
Reverse_Tb927.8.4820	0	0	0.0,0.0,0.0,0.0,	0.0,0.0,0.0,0.0,0.0,0.0,	0.0,0.0,	0.0,0.0,	0.0,0.0,	0	0	0	0	0	0	0	0	0	#DIV/0!	#DIV/0!	#DIV/0!		0.0,0.0,0.0,0.0,	0.0,0.0,0.0,0.0,0.0,0.0,	0.0,0.0,	0.0,0.0,	0.0,0.0,	0	0	0	0	0	0.0,0.0,0.0,0.0,	0.0,0.0,0.0,0.0,0.0,0.0,	0.0,0.0,	0.0,0.0,	0.0,0.0,	0	0	0	0	0	622	0%,0%,0%,0%,	0%,0%,0%,0%,0%,0%,	0%,0%,	0%,0%,	0%,0%,	0.0,0.0,0.0,0.0,	0.0,0.0,0.0,0.0,0.0,0.0,	0.0,0.0,
Tb927.4.5140	0	0	4.763,3.702,3.042,3.135,	0.0,0.0,8.71,8.523,6.162,8.08,	3.642,2.847,	0.0,0.0,	0.0,3.897,	3.66055	5.24573	3.24441	0	1.94829	0.697815	1.12826	100000	1.87885	0.618485	1.66526	0.886317		2.5221222E-4,1.8426441E-4,0.0,0.0,	0.0,0.0,0.0,0.0,0.0,0.0,	0.0,0.0,	0.0,0.0,	0.0,1.7999888E-4,	0.000109119	0	0	0	8.99994e-05	0.28528666,0.27643883,0.0,0.0,	0.0,0.0,0.0,0.0,0.0,0.0,	0.0,0.0,	0.0,0.0,	0.0,0.27643883,	0.140431	0	0	0	0.138219	265	10.9%,10.6%,0%,0%,	0%,0%,0%,0%,0%,0%,	0%,0%,	0%,0%,	0%,10.6%,	29518.0,29518.0,0.0,0.0,	0.0,0.0,0.0,0.0,0.0,0.0,	0.0,0.0,
Reverse_Tb927.10.5280	0	0	0.0,0.0,0.0,0.0,	0.0,0.0,0.0,0.0,0.0,0.0,	0.0,0.0,	1.614,0.0,	0.0,0.0,	0	0	0	0.806916	0	0	0	0	0	#DIV/0!	#DIV/0!	#DIV/0!		0.0,0.0,0.0,0.0,	0.0,0.0,0.0,0.0,0.0,0.0,	0.0,0.0,	3.038479E-5,0.0,	0.0,0.0,	0	0	0	1.51924e-05	0	0.0,0.0,0.0,0.0,	0.0,0.0,0.0,0.0,0.0,0.0,	0.0,0.0,	0.07398939,0.0,	0.0,0.0,	0	0	0	0.0369947	0	880	0%,0%,0%,0%,	0%,0%,0%,0%,0%,0%,	0%,0%,	3.1%,0%,	0%,0%,	0.0,0.0,0.0,0.0,	0.0,0.0,0.0,0.0,0.0,0.0,	0.0,0.0,
Tb927.7.5440	0	0	0.0,0.0,0.0,3.135,	0.0,0.0,0.0,0.0,0.0,0.0,	5.098,2.135,	15.33,16.84,	0.0,0.0,	0.783686	0	3.61686	16.0835	0	100000	0.216676	0.0487262	100000	#DIV/0!	#DIV/0!	4.6152		0.0,0.0,0.0,2.3570823E-5,	0.0,0.0,0.0,0.0,0.0,0.0,	4.1701864E-5,1.760926E-5,	1.2777507E-4,1.3959258E-4,	0.0,0.0,	5.89271e-06	0	2.96556e-05	0.000133684	0	0.0,0.0,0.0,0.059253693,	0.0,0.0,0.0,0.0,0.0,0.0,	0.11429453,0.044720173,	0.3489629,0.39636838,	0.0,0.0,	0.0148134	0	0.0795074	0.372666	0	1988	0%,0%,0%,2.5%,	0%,0%,0%,0%,0%,0%,	4.7%,1.9%,	13.0%,14.5%,	0%,0%,	0.0,0.0,0.0,217490.0,	0.0,0.0,0.0,0.0,0.0,0.0,	217490.0,217490.0,
Tb927.7.3800	0	0	0.0,0.0,0.0,0.0,	0.0,0.0,0.0,0.0,2.054,0.0,	0.0,0.0,	0.0,0.0,	0.0,0.0,	0	0.342317	0	0	0	0	0	0	0	0	#DIV/0!	#DIV/0!		0.0,0.0,0.0,0.0,	0.0,0.0,0.0,0.0,1.12546935E-4,0.0,	0.0,0.0,	0.0,0.0,	0.0,0.0,	0	1.87578e-05	0	0	0	0.0,0.0,0.0,0.0,	0.0,0.0,0.0,0.0,0.6595869,0.0,	0.0,0.0,	0.0,0.0,	0.0,0.0,	0	0.109931	0	0	0	246	0%,0%,0%,0%,	0%,0%,0%,0%,22.0%,0%,	0%,0%,	0%,0%,	0%,0%,	0.0,0.0,0.0,0.0,	0.0,0.0,0.0,0.0,27333.0,0.0,	0.0,0.0,
Tb927.10.3770	0	0	0.0,0.0,0.0,1.567,	0.0,0.0,2.903,3.788,3.081,3.03,	2.185,2.135,	0.0,0.0,	0.0,0.0,	0.391843	2.13369	2.16018	0	0	0.183646	0.181394	100000	100000	1.01242	#DIV/0!	5.51286		0.0,0.0,0.0,3.347057E-5,	0.0,0.0,5.5318156E-5,7.254222E-5,5.932831E-5,5.8444017E-5,	5.0757124E-5,5.0010294E-5,	0.0,0.0,	0.0,0.0,	8.36764e-06	4.09388e-05	5.03837e-05	0	0	0.0,0.0,0.0,0.11173177,	0.0,0.0,0.15877736,0.20226443,0.12979591,0.10662377,	0.15080035,0.15080035,	0.0,0.0,	0.0,0.0,	0.0279329	0.0995769	0.1508	0	0	700	0%,0%,0%,4.6%,	0%,0%,6.4%,8.0%,5.3%,4.4%,	6.1%,6.1%,	0%,0%,	0%,0%,	0.0,0.0,0.0,78605.0,	0.0,0.0,78605.0,78605.0,78605.0,78605.0,	78605.0,78605.0,
Tb927.5.2180	0	0	0.0,0.0,4.564,6.269,	0.0,0.0,4.839,2.841,3.081,0.0,	2.913,4.271,	4.035,6.313,	0.0,0.0,	2.7083	1.79344	3.59201	5.17396	0	1.51011	0.753978	0.523448	100000	2.00286	#DIV/0!	1.3263		0.0,0.0,1.4242408E-4,1.9688571E-4,	0.0,0.0,1.3558373E-4,8.0009806E-5,8.724752E-5,0.0,	9.9523786E-5,1.470891E-4,	1.4043391E-4,2.1862662E-4,	0.0,0.0,	8.48274e-05	5.04735e-05	0.000123306	0.00017953	0	0.0,0.0,0.29717934,0.42232883,	0.0,0.0,0.3708818,0.23594749,0.19674051,0.0,	0.19124198,0.38995266,	0.35518944,0.57398295,	0.0,0.0,	0.179877	0.133928	0.290597	0.464586	0	476	0%,0%,11.3%,15.3%,	0%,0%,13.7%,9.2%,7.8%,0%,	7.6%,14.3%,	13.2%,19.7%,	0%,0%,	0.0,0.0,52347.0,52347.0,	0.0,0.0,52347.0,52347.0,52347.0,0.0,	52347.0,52347.0,
[truncated: 6,829 more rows]
[truncated: 18 more columns]

## Sheet: AC1s proximity proteome
accession	t-test p-value	q-value	norm spec count 1 (AC1s 0313_0410)	norm spec count 2 (29-13s 0313_0410_0629)	norm spec count 3 (FS179 0629)	norm spec count 4 (DRC1s 0313)	norm spec count 5 (AC1Δ45s 0313)	norm spec count Average 1 (AC1s 0313_0410)	norm spec count Average 2 (2913 0313_0410_0629)	norm spec count Average 3 (FS179 0629)	norm spec count Average 4 (DRC1s 0313)	norm spec count Average 5 (AC1Δ45s 0313)	AC1 vs 29-13 avg ratio change 1/2	AC1 vs FS179 avg ratio change 1/3	AC1s vs DRC1s avg ratio change 1/4	AC1s vs AC1Δ45 avg ratio change 1/5	NSAF-1	NSAF-2	NSAF-3	NSAF-4	NSAF-5	NSAF average 1	NSAF average 2	NSAF average 3	NSAF average 4	NSAF average 5	EMPAI-1	EMPAI-2	EMPAI-3	EMPAI-4	EMPAI-5	EMPAI-AVG-1	EMPAI-AVG-2	EMPAI-AVG-3	EMPAI-AVG-4	EMPAI-AVG-5	Length	SEQUENCE-COVERAGE-1	SEQUENCE-COVERAGE-2	SEQUENCE-COVERAGE-3	SEQUENCE-COVERAGE-4	SEQUENCE-COVERAGE-5	MOL_WT-1	MOL_WT-2	MOL_WT-3	MOL_WT-4	MOL_WT-5	PI-1	PI-2
[truncated: 7,458 more rows]
[truncated: 30 more columns]

[truncated: 1 more sheets: FS179s proximity proteome]
